# Supplementary material for: Discovery proteomics defines androgen-regulated glycoprotein networks in prostate cancer cells, as well as putative biomarkers of prostatic diseases
Source: Sci Rep. 2021 Nov 15;11:22208. doi: 10.1038/s41598-021-01554-2 (PMC8592995; doi:10.1038/s41598-021-01554-2)
Supplement: Supplementary file 2 — Supplementary Information 2. [file 41598_2021_1554_MOESM2_ESM.xlsx]

## Sheet: FINAL
Supplemental Excel file I. Glycoproteome data from LNCaP cells. Signal intensities were normalized across the samples using externally spiked carboxyl-methylated BSA peptide standards.
Sub Group Number	0nM R1881	0.1nM R1881	1nM R1881	10nM R1881	Accession Number	Entry Name	Gene Name
1.1	1.37038e+08	1.22578e+08	108450000	58900000	Q14204	Cytoplasmic dynein 1 heavy chain 1	DYNC1H1
2.1	4.1434e+08	3.34674e+08	211500000	184000000	P46821	Microtubule-associated protein 1B	MAP1B
3.1	117000000	1.00538e+08	156000000	137000000	P49327	Fatty acid synthase	FASN
4.1	5.34906e+08	4.81605e+08	384000000	303000000	Q14152	Eukaryotic translation initiation factor 3 subunit A	EIF3A
5.1	2.98868e+08	1.93186e+08	195000000	143000000	Q00610	Clathrin heavy chain 1	CLTC
6.1	1.73208e+09	1.4557e+09	1161000000	783000000	P14625	Endoplasmin	HSP90B1
7.1	7.45472e+07	9.55047e+07	37200000	44100000	P46939	Utrophin	UTRN
8.1	1.65226e+08	1.48291e+08	163500000	53600000	Q9NYU2	UDP-glucose:glycoprotein glucosyltransferase 1	UGGT1
9.1	1.03755e+08	9.68651e+07	66450000	43500000	A5YKK6	CCR4-NOT transcription complex subunit 1	CNOT1
10.1	2.1566e+08	1.64616e+08	114000000	142000000	O43707	Alpha-actinin-4	ACTN4
11.1	9.25472e+07	6.78872e+07	54900000	29200000	P42704	Leucine-rich PPR motif-containing protein, mitochondrial	LRPPRC
12.1	3.92264e+08	4.3807e+08	448500000	376000000	P11021	78 kDa glucose-regulated protein	HSPA5
13.1	8.35472e+07	8.27163e+07	66300000	49600000	P07814	Bifunctional glutamate/proline--tRNA ligase	EPRS
14.1	3.71887e+07	2.70733e+07	32850000	24400000	P78527	DNA-dependent protein kinase catalytic subunit	PRKDC
15.1	7.06415e+08	3.06105e+08	388500000	194000000	Q04609	Glutamate carboxypeptidase 2	FOLH1
16.1	5.65472e+08	2.78895e+08	400500000	259000000	Q14697-2	Isoform 2 of Neutral alpha-glucosidase AB	GANAB
17.1	7.94717e+07	7.06081e+07	70500000	71600000	P11940	Polyadenylate-binding protein 1	PABPC1
18.1	3.17547e+08	1.91826e+08	210000000	149000000	Q99613	Eukaryotic translation initiation factor 3 subunit C	EIF3C
19.1	3.78679e+08	2.54407e+08	348000000	122000000	P10809	60 kDa heat shock protein, mitochondrial	HSPD1
20.1	7.42075e+07	7.84988e+07	48300000	31000000	P26640	Valine--tRNA ligase	VARS
21.1	1.76604e+08	1.83663e+08	280500000	124000000	P55072	Transitional endoplasmic reticulum ATPase	VCP
22.1	1.04094e+08	4.55756e+07	42750000	37900000	P53621-2	Isoform 2 of Coatomer subunit alpha	COPA
23.1	270000000	1.95907e+08	189000000	127000000	P55884-2	Isoform 2 of Eukaryotic translation initiation factor 3 subunit B	EIF3B
24.1	1.58774e+08	1.09109e+08	154500000	124000000	A6NEM2	HCF C-terminal chain 6	HCFC1
25.1	4.61887e+07	7.3057e+07	62400000	104000000	Q7KZF4	Staphylococcal nuclease domain-containing protein 1	SND1
26.1	5.85849e+07	5.50988e+07	84300000	62100000	Q08211	ATP-dependent RNA helicase A	DHX9
27.1	3.14151e+07	5.49628e+07	39000000	44600000	Q04637	Eukaryotic translation initiation factor 4 gamma 1	EIF4G1
28.1	2.75094e+07	2.89779e+07	93000000	7370000	F5H3A1	Sodium/potassium-transporting ATPase subunit alpha-1	ATP1A2
29.1	1.98679e+08	1.20129e+08	109950000	117000000	P07237	Protein disulfide-isomerase	P4HB
30.1	6.11321e+07	4.04058e+07	38100000	36900000	O15020	Spectrin beta chain, brain 2	SPTBN2
31.1	4.7717e+07	4.06779e+07	16950000	14800000	E7EVU8	Uncharacterized protein	Null
32.1	2.08868e+08	1.67337e+08	267000000	130000000	Q00839	Heterogeneous nuclear ribonucleoprotein U	HNRNPU
33.1	7.16604e+07	4.59837e+07	48000000	40300000	Q16822	Phosphoenolpyruvate carboxykinase [GTP], mitochondrial	PCK2
34.1	1.96981e+08	1.40128e+08	149250000	102000000	B0QY89	Eukaryotic translation initiation factor 3 subunit L	EIF3L
35.1	4.94151e+07	5.79558e+07	61950000	29300000	P17844	Probable ATP-dependent RNA helicase DDX5	DDX5
36.1	2.98868e+08	2.36721e+08	279000000	251000000	P19338	Nucleolin	NCL
37.1	2.08868e+08	1.59174e+08	178500000	98400000	D6REX3	Protein transport protein Sec31A	SEC31A
38.1	2.9717e+08	2.47605e+08	216000000	104000000	P07686	Beta-hexosaminidase subunit beta	HEXB
39.1	1.06132e+08	8.1764e+07	73350000	94300000	Q13200	26S proteasome non-ATPase regulatory subunit 2	PSMD2
40.1	3.93962e+07	1.65977e+07	69150000	88900000	P05787	Keratin, type II cytoskeletal 8	KRT8
41.1	8.18491e+07	6.87035e+07	70650000	53200000	O43242	26S proteasome non-ATPase regulatory subunit 3	PSMD3
42.1	3.90566e+08	292500000	225000000	128000000	B1AVU8	Proactivator polypeptide	PSAP
43.1	1.31434e+08	1.08293e+08	89100000	44100000	O00754	Lysosomal alpha-mannosidase	MAN2B1
44.1	2.30943e+08	1.56453e+08	262500000	98500000	P25705	ATP synthase subunit alpha, mitochondrial	ATP5A1
45.1	1.37887e+08	9.89058e+07	122700000	63600000	Q12906	Interleukin enhancer binding factor 3, 90kDa, isoform CRA_b	ILF3
46.1	1.18698e+08	5.21058e+07	103500000	40100000	P53992	Protein transport protein Sec24C	SEC24C
47.1	1.00698e+08	8.7614e+07	36900000	41400000	P13667	Protein disulfide-isomerase A4	PDIA4
48.1	7.28491e+07	5.60512e+07	76950000	73200000	Q9Y4L1	Hypoxia up-regulated protein 1	HYOU1
49.1	90000000	5.34663e+07	56100000	39600000	P51659	Peroxisomal multifunctional enzyme type 2	HSD17B4
50.1	2.9717e+08	3.2107e+08	280500000	200000000	Q5T6W5	Heterogeneous nuclear ribonucleoprotein K	HNRNPK
51.1	4.61887e+07	6.04047e+07	38850000	20800000	F5H2F4	Methylenetetrahydrofolate dehydrogenase	MTHFD1
52.1	5.84151e+07	7.15605e+07	36000000	38100000	P41252	Isoleucine--tRNA ligase, cytoplasmic	IARS
53.1	4.44906e+07	1.90465e+07	39600000	23100000	O75533	Splicing factor 3B subunit 1	SF3B1
54.1	6.09623e+06	6.80233e+06	4755000	2290000	P68371	Tubulin beta-4B chain	TUBB4B
55.1	5.1283e+07	7.87709e+07	72000000	28200000	P35221-2	Isoform 2 of Catenin alpha-1	CTNNA1
56.1	1.21585e+09	7.11523e+08	384000000	441000000	P07339	Cathepsin D	CTSD
57.1	1.00868e+08	8.21721e+07	79050000	57900000	Q15436	Protein transport protein Sec23A	SEC23A
58.1	5.51887e+07	5.03372e+07	56100000	27800000	P63261	Actin, cytoplasmic 2	ACTG1
59.1	1.98679e+08	1.05708e+08	67500000	64400000	P60228	Eukaryotic translation initiation factor 3 subunit E	EIF3E
60.1	1.31774e+08	9.75453e+07	66450000	68000000	Q99460	26S proteasome non-ATPase regulatory subunit 1	PSMD1
61.1	3.66792e+07	4.55756e+07	41100000	24700000	P14868	Aspartate--tRNA ligase, cytoplasmic	DARS
62.1	9.40755e+07	2.06791e+07	17250000	13800000	B7ZKM8	Protein transport protein Sec24B	SEC24B
63.1	7.89623e+07	5.82279e+07	59100000	113000000	P60842	Eukaryotic initiation factor 4A-I	EIF4A1
64.1	1.0834e+08	1.41488e+08	44100000	77300000	P30101	Protein disulfide-isomerase A3	PDIA3
65.1	7.09811e+07	3.99977e+07	28050000	34800000	P54136	Arginine--tRNA ligase, cytoplasmic	RARS
66.1	3.09057e+07	3.63244e+07	12030000	20100000	Q13813-2	Isoform 2 of Spectrin alpha chain, brain	SPTAN1
67.1	5.89245e+07	8.29884e+07	31350000	38200000	O60506	Heterogeneous nuclear ribonucleoprotein Q	SYNCRIP
68.1	1.73208e+07	4.91128e+07	6570000	15400000	P35573	Glycogen debranching enzyme	AGL
69.1	2.05472e+08	1.60535e+08	151500000	94800000	P06576	ATP synthase subunit beta, mitochondrial	ATP5B
70.1	1.68113e+07	2.57128e+07	33000000	13900000	P35222	Catenin beta-1	CTNNB1
71.1	1.33302e+08	1.20537e+08	89400000	81800000	O15371	Eukaryotic translation initiation factor 3 subunit D	EIF3D
72.1	1.91887e+08	2.28558e+08	144450000	131000000	G3V5Z7	Proteasome subunit alpha type	PSMA6
73.1	6.9283e+07	4.59837e+07	45450000	43200000	Q15393	Splicing factor 3B subunit 3	SF3B3
74.1	3.99057e+07	4.55756e+07	32550000	19200000	P35606	Coatomer subunit beta'	COPB2
75.1	7.16604e+07	4.51674e+07	21600000	45800000	P13010	X-ray repair cross-complementing protein 5	XRCC5
76.1	72000000	5.68674e+07	36600000	31800000	P35998	26S protease regulatory subunit 7	PSMC2
77.1	8.7283e+07	9.9586e+07	88200000	31900000	P38646	Stress-70 protein, mitochondrial	HSPA9
78.1	4.46604e+07	2.84337e+07	55050000	27600000	P52272	Heterogeneous nuclear ribonucleoprotein M	HNRNPM
79.1	2.98868e+07	3.46919e+07	39450000	22800000	P13639	Elongation factor 2	EEF2
80.1	2.30943e+07	1.49651e+07	34050000	16000000	O14776	Transcription elongation regulator 1	TCERG1
81.1	6.79245e+07	4.13581e+07	55350000	33600000	B0YIW6	Archain 1, isoform CRA_a	ARCN1
82.1	1.43321e+08	1.12783e+08	114450000	77700000	P10253	Lysosomal alpha-glucosidase	GAA
83.1	6.01132e+07	2.87058e+07	27900000	14100000	O00462	Beta-mannosidase	MANBA
84.1	1.15302e+08	9.83616e+07	89250000	39900000	C9JIF9	Acylamino-acid-releasing enzyme	APEH
85.1	4.29623e+07	35100000	30150000	26200000	Q14203	Dynactin subunit 1	DCTN1
86.1	1.20396e+08	8.1764e+07	84150000	77700000	P40926	Malate dehydrogenase, mitochondrial	MDH2
87.1	5.41698e+07	7.10163e+07	63750000	31800000	P62333	26S protease regulatory subunit 10B	PSMC6
88.1	1.98679e+07	8.21721e+06	16950000	10600000	Q9C0C2	182 kDa tankyrase-1-binding protein	TNKS1BP1
89.1	1.21245e+08	81900000	102150000	34500000	P38117	Electron transfer flavoprotein subunit beta	ETFB
90.1	9.79811e+07	7.9043e+07	24150000	41700000	Q14974	Importin subunit beta-1	KPNB1
91.1	3.8717e+07	4.55756e+07	52800000	29500000	Q8N1G4	Leucine-rich repeat-containing protein 47	LRRC47
92.1	4.53396e+07	1.56453e+07	55200000	6830000	P02786	Transferrin receptor protein 1	TFRC
93.1	2.19057e+07	1.3319e+07	17850000	13300000	Q9P2J5	Leucine--tRNA ligase, cytoplasmic	LARS
94.1	5.90943e+07	9.59128e+07	49800000	38800000	P17980	26S protease regulatory subunit 6A	PSMC3
95.1	2.12264e+07	23400000	27150000	18700000	Q00341	Vigilin	HDLBP
96.1	8.55849e+07	7.41453e+07	120900000	38100000	O00231	26S proteasome non-ATPase regulatory subunit 11	PSMD11
97.1	1.19717e+07	1.4693e+07	6525000	7290000	Q5VYK3	Proteasome-associated protein ECM29 homolog	ECM29
98.1	5.90943e+07	4.87047e+07	27300000	30500000	Q9Y678	Coatomer subunit gamma-1	COPG1
99.1	5.60377e+08	4.74802e+08	583500000	414000000	P22626	Heterogeneous nuclear ribonucleoproteins A2/B1	HNRNPA2B1
100.1	4.44906e+07	2.9386e+07	56700000	9410000	P17987	T-complex protein 1 subunit alpha	TCP1
101.1	2.64906e+07	3.33314e+07	31650000	16000000	P40939	Trifunctional enzyme subunit alpha, mitochondrial	HADHA
102.1	3.49811e+08	1.68698e+08	160500000	122000000	Q14157-5	Isoform 5 of Ubiquitin-associated protein 2-like	UBAP2L
103.1	4.99245e+07	6.21733e+07	56400000	29100000	Q71U36	Tubulin alpha-1A chain	TUBA1A
104.1	1.23962e+07	1.40128e+07	17250000	14000000	Q6P2Q9	Pre-mRNA-processing-splicing factor 8	PRPF8
105.1	2.53019e+07	4.35349e+07	23550000	14600000	G3V1M7	Acyl-Coenzyme A dehydrogenase, very long chain, isoform CRA_b	ACADVL
106.1	6.01132e+07	6.87035e+07	64500000	43300000	P12956	X-ray repair cross-complementing protein 6	XRCC6
107.1	1.22604e+08	6.53023e+07	70050000	57100000	Q13561-2	Isoform 2 of Dynactin subunit 2	DCTN2
108.1	1.01038e+07	9.0607e+06	7020000	6190000	Q5T4S7-2	Isoform 2 of E3 ubiquitin-protein ligase UBR4	UBR4
109.1	7.03019e+07	3.38756e+07	30150000	24100000	Q15008	26S proteasome non-ATPase regulatory subunit 6	PSMD6
110.1	8.7283e+06	8.73419e+06	7290000	13700000	P35658-5	Isoform 5 of Nuclear pore complex protein Nup214	NUP214
111.1	1.31604e+08	7.48256e+07	93000000	41500000	P13804	Electron transfer flavoprotein subunit alpha, mitochondrial	ETFA
112.1	1.19887e+08	6.21733e+07	46950000	34100000	H3BP20	Beta-hexosaminidase subunit alpha	HEXA
113.1	4.26226e+07	4.20384e+07	42750000	9560000	P54802	Alpha-N-acetylglucosaminidase	NAGLU
114.1	5.31509e+07	3.31953e+07	56550000	78400000	P05783	Keratin, type I cytoskeletal 18	KRT18
115.1	6.18113e+07	1.99988e+07	41100000	21200000	P62191	26S protease regulatory subunit 4	PSMC1
116.1	5.17925e+06	1.33053e+07	19800000	33500000	Q1KMD3	Heterogeneous nuclear ribonucleoprotein U-like protein 2	HNRNPUL2
117.1	1.52491e+08	8.84302e+07	82950000	72800000	Q14103	Heterogeneous nuclear ribonucleoprotein D0	HNRNPD
118.1	1.4383e+07	1.7414e+07	31350000	20900000	Q92499	ATP-dependent RNA helicase DDX1	DDX1
119.1	1.67094e+07	2.13593e+07	18450000	23600000	P18124	60S ribosomal protein L7	RPL7
120.1	1.48075e+07	1.80942e+07	50850000	42300000	P62241	40S ribosomal protein S8	RPS8
121.1	1.32453e+08	1.04212e+08	106200000	83200000	E7EQZ9	Uncharacterized protein	Null
122.1	3.51509e+07	3.16988e+07	18900000	27200000	Q9UNM6	26S proteasome non-ATPase regulatory subunit 13	PSMD13
123.1	3.19245e+07	1.67337e+07	6315000	9920000	Q5T1M5	FK506-binding protein 15	FKBP15
124.1	6.89434e+07	2.76174e+07	32550000	34100000	Q9Y3I0	tRNA-splicing ligase RtcB homolog	RTCB
125.1	3.71887e+07	1.15231e+07	34950000	16000000	P48735	Isocitrate dehydrogenase [NADP], mitochondrial	IDH2
126.1	1.81698e+08	8.81581e+07	109200000	66800000	Q9UHL4	Dipeptidyl peptidase 2	DPP7
127.1	8.54151e+07	5.78198e+07	66450000	34800000	F6S8M0	N-acetylglucosamine-6-sulfatase	GNS
128.1	3.99057e+07	5.03372e+07	51000000	36000000	Q5VTE0	Putative elongation factor 1-alpha-like 3	EEF1A1P5
129.1	2.68302e+07	1.91826e+07	20700000	13200000	P47897	Glutamine--tRNA ligase	QARS
130.1	1.24302e+08	8.42128e+07	108600000	67200000	Q13347	Eukaryotic translation initiation factor 3 subunit I	EIF3I
131.1	1.71509e+07	3.04744e+07	77400000	64300000	P61247	40S ribosomal protein S3a	RPS3A
132.1	3.34528e+07	5.50988e+07	68100000	69000000	P62424	60S ribosomal protein L7a	RPL7A
133.1	2.22453e+07	2.66651e+07	14310000	13200000	P34897	Serine hydroxymethyltransferase, mitochondrial	SHMT2
134.1	3.82075e+08	4.93849e+08	192000000	229000000	P27797	Calreticulin	CALR
135.1	2.36038e+07	5.44186e+07	16650000	32400000	Q96AY3	Peptidyl-prolyl cis-trans isomerase FKBP10	FKBP10
136.1	1.22094e+07	8.65256e+06	22650000	3970000	Q5JRA6	Melanoma inhibitory activity protein 3	MIA3
137.1	2.17358e+07	1.79581e+07	19050000	3920000	P49368	T-complex protein 1 subunit gamma	CCT3
138.1	6.09623e+07	6.63907e+07	74700000	48400000	E7EMF9	Uncharacterized protein	Null
139.1	3.3283e+07	3.53721e+07	29100000	7800000	Q9Y6Y8	SEC23-interacting protein	SEC23IP
140.1	9.32264e+06	8.35326e+06	34050000	503000	O15394	Neural cell adhesion molecule 2	NCAM2
141.1	8.6434e+07	7.0064e+07	78900000	95600000	Q15084-2	Isoform 2 of Protein disulfide-isomerase A6	PDIA6
142.1	3.9566e+07	1.16592e+07	10005000	21700000	P38159	RNA-binding motif protein, X chromosome	RBMX
143.1	8.69434e+06	5.12895e+06	693000	493000	Q93008	Probable ubiquitin carboxyl-terminal hydrolase FAF-X	USP9X
144.1	5.29811e+07	3.98616e+07	26850000	36900000	P46060	Ran GTPase-activating protein 1	RANGAP1
145.1	2.51321e+07	2.16314e+07	6930000	9450000	P30153	Serine/threonine-protein phosphatase 2A 65 kDa regulatory subunit A alpha isoform	PPP2R1A
146.1	1.30245e+08	1.70058e+08	67200000	106000000	P55795	Heterogeneous nuclear ribonucleoprotein H2	HNRNPH2
147.1	72000000	4.05419e+07	41850000	20000000	Q9UNF0	Protein kinase C and casein kinase substrate in neurons protein 2	PACSIN2
148.1	54000000	5.45547e+07	34200000	15000000	P51688	N-sulphoglucosamine sulphohydrolase	SGSH
149.1	4.72075e+07	2.9114e+07	52200000	13100000	P08473	Neprilysin	MME
150.1	2.19057e+07	1.93186e+07	11625000	8480000	Q9Y230	RuvB-like 2	RUVBL2
151.1	2.20755e+07	1.07613e+07	21000000	17000000	P78344	Eukaryotic translation initiation factor 4 gamma 2	EIF4G2
152.1	2.17358e+07	2.20395e+07	32100000	8660000	O60716	Catenin delta-1	CTNND1
153.1	2.36038e+07	2.01349e+07	21450000	14900000	Q9BXP5	Serrate RNA effector molecule homolog	SRRT
154.1	3.66792e+07	40950000	28050000	39300000	P53618	Coatomer subunit beta	COPB1
155.1	9.45849e+07	3.82291e+07	82800000	69100000	P51991	Heterogeneous nuclear ribonucleoprotein A3	HNRNPA3
156.1	6.75849e+07	5.29221e+07	56550000	28700000	Q12905	Interleukin enhancer-binding factor 2	ILF2
157.1	2.4283e+07	0	4380000	7660000	F8VQ10	Spliceosome RNA helicase DDX39B	DDX39B
158.1	4.53396e+07	4.62558e+07	4770000	14900000	P16278	Beta-galactosidase	GLB1
159.1	8.11698e+07	3.00663e+07	41250000	33400000	O14744	Protein arginine N-methyltransferase 5	PRMT5
160.1	1.54528e+08	1.23938e+08	225000000	80600000	P14866	Heterogeneous nuclear ribonucleoprotein L	HNRNPL
161.1	3.09057e+07	1.15231e+07	2265000	3860000	P23786	Carnitine O-palmitoyltransferase 2, mitochondrial	CPT2
162.1	3.26038e+07	2.53047e+07	28500000	28400000	O60763-2	Isoform 2 of General vesicular transport factor p115	USO1
163.1	1.66585e+07	1.19993e+07	16200000	8800000	Q92900	Regulator of nonsense transcripts 1	UPF1
164.1	2.63208e+07	2.73453e+07	61050000	44900000	P63244	Guanine nucleotide-binding protein subunit beta-2-like 1	GNB2L1
165.1	1.69811e+07	2.13593e+07	20550000	25900000	Q9NSD9	Phenylalanine--tRNA ligase beta subunit	FARSB
166.1	4.56792e+07	3.76849e+07	49500000	27700000	O43684	Mitotic checkpoint protein BUB3	BUB3
167.1	6.53774e+07	6.7207e+07	36600000	39800000	Q7L2H7	Eukaryotic translation initiation factor 3 subunit M	EIF3M
168.1	4.90755e+07	6.4486e+07	36150000	29400000	D6REA1	Nucleotide exchange factor SIL1	SIL1
169.1	1.3534e+08	1.03667e+08	76350000	64000000	P25786-2	Isoform Long of Proteasome subunit alpha type-1	PSMA1
170.1	7.64151e+07	8.54372e+07	101250000	20800000	Q9BS26	Endoplasmic reticulum resident protein 44	ERP44
171.1	2.36038e+07	2.13593e+07	16050000	8880000	P56192	Methionine--tRNA ligase, cytoplasmic	MARS
172.1	2.54717e+07	2.10872e+07	51450000	77200000	P36578	60S ribosomal protein L4	RPL4
173.1	2.71698e+07	3.61884e+07	15900000	18000000	Q9Y520-7	Isoform 7 of Protein PRRC2C	PRRC2C
174.1	1.12925e+08	6.61186e+07	67650000	40500000	P08236	Beta-glucuronidase	GUSB
175.1	5.51887e+07	2.43523e+07	18000000	40400000	Q13283	Ras GTPase-activating protein-binding protein 1	G3BP1
176.1	7.06415e+07	2.9386e+07	50850000	67200000	Q9UN86	Ras GTPase-activating protein-binding protein 2	G3BP2
177.1	2.59811e+07	3.41477e+07	31650000	18400000	P08621	U1 small nuclear ribonucleoprotein 70 kDa	SNRNP70
178.1	2.27547e+07	8.70698e+06	17550000	15700000	Q13435	Splicing factor 3B subunit 2	SF3B2
179.1	2.49623e+07	1.59174e+07	21450000	22600000	Q7L1Q6	Basic leucine zipper and W2 domain-containing protein 1	BZW1
180.1	1.66245e+07	2.38081e+07	8415000	26700000	P05198	Eukaryotic translation initiation factor 2 subunit 1	EIF2S1
181.1	1.91887e+07	1.38767e+07	15900000	6230000	Q08J23	tRNA (cytosine(34)-C(5))-methyltransferase	NSUN2
182.1	6.69057e+07	5.99965e+07	52650000	45900000	P25788	Proteasome subunit alpha type-3	PSMA3
183.1	286981	831244	2805000	218000	Q10567-3	Isoform C of AP-1 complex subunit beta-1	AP1B1
184.1	2.68302e+07	1.65977e+07	39300000	14100000	P33121	Long-chain-fatty-acid--CoA ligase 1	ACSL1
185.1	3.53208e+07	17550000	34800000	32200000	A8MXP9	Matrin-3	MATR3
186.1	2.20755e+07	2.97942e+07	17100000	11800000	Q9Y265	RuvB-like 1	RUVBL1
187.1	1.91887e+07	2.13593e+07	37350000	32000000	Q15717	ELAV-like protein 1	ELAVL1
188.1	4.34717e+07	5.93163e+07	85950000	84600000	P07910	Heterogeneous nuclear ribonucleoproteins C1/C2	HNRNPC
189.1	3.14151e+07	12870000	2970000	5450000	Q9BTY2	Plasma alpha-L-fucosidase	FUCA2
190.1	1.47396e+08	9.60488e+07	119100000	91100000	B3KSH1	Eukaryotic translation initiation factor 3 subunit F	EIF3F
191.1	6.07925e+07	5.63233e+07	39000000	25100000	B4DTG2	Elongation factor 1-gamma	EEF1G
192.1	1.45189e+08	1.02579e+08	113100000	54600000	P46976	Glycogenin-1	GYG1
193.1	2.05472e+07	1.86384e+07	16200000	11800000	Q86VP6	Cullin-associated NEDD8-dissociated protein 1	CAND1
194.1	2.3434e+07	3.56442e+07	38100000	40800000	Q02878	60S ribosomal protein L6	RPL6
195.1	1.17849e+08	4.36709e+07	52200000	26600000	P15309-2	Isoform 2 of Prostatic acid phosphatase	ACPP
196.1	2.10566e+07	3.04744e+07	18450000	24900000	Q13011	Delta(3,5)-Delta(2,4)-dienoyl-CoA isomerase, mitochondrial	ECH1
197.1	2.81887e+07	4.3943e+07	27900000	40100000	P28074	Proteasome subunit beta type-5	PSMB5
198.1	2.10566e+07	6.93837e+06	7260000	4280000	Q12955	Ankyrin-3	ANK3
199.1	6.38491e+07	6.24453e+07	49950000	70300000	P23284	Peptidyl-prolyl cis-trans isomerase B	PPIB
200.1	3.65094e+07	1.23802e+07	48750000	37200000	P46777	60S ribosomal protein L5	RPL5
201.1	1.39585e+07	1.56453e+07	8265000	10500000	P04040	Catalase	CAT
202.1	1.27868e+07	1.99988e+07	1740000	3970000	Q12768	WASH complex subunit strumpellin	KIAA0196
203.1	5.92642e+07	1.94547e+07	25200000	18500000	H0Y3X3	Proliferation-associated protein 2G4	Null
204.1	5.53585e+07	1.65977e+07	33900000	14100000	Q8NBS9	Thioredoxin domain-containing protein 5	TXNDC5
205.1	8.77925e+06	9.82256e+06	12525000	21500000	Q9NZB2-6	Isoform F of Constitutive coactivator of PPAR-gamma-like protein 1	FAM120A
206.1	4.92453e+07	3.10186e+07	15300000	17400000	Q8NHP8	Putative phospholipase B-like 2	PLBD2
207.1	72000000	4.61198e+07	27150000	27600000	P17050	Alpha-N-acetylgalactosaminidase	NAGA
208.1	9.64528e+07	6.76151e+07	41400000	42100000	P25789	Proteasome subunit alpha type-4	PSMA4
209.1	1.37038e+07	2.0407e+07	18750000	10500000	P07099	Epoxide hydrolase 1	EPHX1
210.1	3.00566e+07	2.65291e+07	34050000	16000000	P14618	Pyruvate kinase isozymes M1/M2	PKM
211.1	3.90566e+06	1.14823e+07	14880000	19900000	P39023	60S ribosomal protein L3	RPL3
212.1	6.72453e+06	2.72093e+06	3795000	2950000	Q9P2E9	Ribosome-binding protein 1	RRBP1
213.1	1.06642e+07	1.33598e+07	10770000	5790000	Q13425	Beta-2-syntrophin	SNTB2
214.1	1.33472e+07	1.65977e+07	11085000	6340000	P08559	Mitochondrial PDHA1	PDHA1
215.1	1.42811e+07	7.44174e+06	5985000	12100000	Q641Q2	WASH complex subunit FAM21A	FAM21A
216.1	5.21321e+07	3.82291e+07	18150000	21800000	O00232	26S proteasome non-ATPase regulatory subunit 12	PSMD12
217.1	1.83396e+06	2.02709e+06	30750000	21200000	P23396	40S ribosomal protein S3	RPS3
218.1	1.59113e+07	9.67291e+06	16350000	11900000	Q9NZ08-2	Isoform 2 of Endoplasmic reticulum aminopeptidase 1	ERAP1
219.1	36000000	2.25837e+07	17550000	16800000	Q53EL6	Programmed cell death protein 4	PDCD4
220.1	3.00566e+06	4.76163e+06	37800000	270000	P04843	Dolichyl-diphosphooligosaccharide--protein glycosyltransferase subunit 1	RPN1
221.1	7.03019e+07	3.2243e+07	41850000	9220000	Q13510-2	Isoform 2 of Acid ceramidase	ASAH1
222.1	1.32453e+07	2.59849e+07	10635000	17900000	E7EVA0	Microtubule-associated protein	MAP4
223.1	8.83019e+06	8.44849e+06	6105000	25100000	P23246	Splicing factor, proline- and glutamine-rich	SFPQ
224.1	1.55887e+07	9.60488e+06	17850000	5280000	Q13085-4	Isoform 4 of Acetyl-CoA carboxylase 1	ACACA
225.1	6.24906e+07	2.42163e+07	26700000	42000000	Q15366	Poly(RC) binding protein 2, isoform CRA_b	PCBP2
226.1	1.32792e+07	9.16953e+06	4485000	1560000	O43175	D-3-phosphoglycerate dehydrogenase	PHGDH
227.1	2.25849e+07	29250000	8535000	1920000	P40227	T-complex protein 1 subunit zeta	CCT6A
228.1	5.36604e+07	5.31942e+07	22800000	17500000	F5GYI6	E-Cad/CTF1	Null
229.1	2.00377e+07	4.24465e+07	46050000	25100000	P49721	Proteasome subunit beta type-2	PSMB2
230.1	1.45358e+07	3.48279e+06	7200000	11300000	O75643	U5 small nuclear ribonucleoprotein 200 kDa helicase	SNRNP200
231.1	2.59811e+07	2.69372e+07	6810000	8500000	Q99714	3-hydroxyacyl-CoA dehydrogenase type-2	HSD17B10
232.1	4.75472e+07	3.86372e+07	36450000	18800000	P43686	26S protease regulatory subunit 6B	PSMC4
233.1	4.8566e+07	4.12221e+07	62850000	33400000	P61604	10 kDa heat shock protein, mitochondrial	HSPE1
234.1	2.0717e+07	3.48279e+07	11895000	9100000	Q8TC12	Retinol dehydrogenase 11	RDH11
235.1	1.60811e+08	1.27612e+08	140850000	99400000	P06748	Nucleophosmin	NPM1
236.1	1.14792e+07	6.25814e+06	10920000	17100000	O95479	GDH/6PGL endoplasmic bifunctional protein	H6PD
237.1	6.09623e+07	1.04348e+08	76500000	69400000	P62937	Peptidyl-prolyl cis-trans isomerase A	PPIA
238.1	9.71321e+06	1.11422e+07	11385000	28600000	P05388	60S acidic ribosomal protein P0	RPLP0
239.1	5.97736e+07	8.53012e+07	64650000	35400000	O14818	Proteasome subunit alpha type-7	PSMA7
240.1	1.88491e+07	1.57814e+06	22800	5230000	Q06830	Peroxiredoxin-1	PRDX1
241.1	7.60755e+06	1.4557e+07	8580000	6150000	Q15020	Squamous cell carcinoma antigen recognized by T-cells 3	SART3
242.1	2.13962e+07	1.63256e+07	7830000	10900000	Q9Y285	Phenylalanine--tRNA ligase alpha subunit	FARSA
243.1	7.94717e+07	5.79558e+07	15450000	22800000	P61163	Alpha-centractin	ACTR1A
244.1	7.48868e+07	3.48279e+07	58500000	26500000	Q9HAT2	Sialate O-acetylesterase	SIAE
245.1	753962	2.97942e+06	20250000	1280000	P16615	Sarcoplasmic/endoplasmic reticulum calcium ATPase 2	ATP2A2
246.1	3.09057e+07	4.76163e+07	35850000	21600000	C9JIU8	Ribonuclease T2	Null
247.1	5.23019e+07	1.17544e+07	10515000	7830000	P06280	Alpha-galactosidase A	GLA
248.1	9.28868e+07	1.02987e+08	102900000	83800000	O15372	Eukaryotic translation initiation factor 3 subunit H	EIF3H
249.1	1.47906e+07	2.36721e+07	65400000	40300000	A6NE09	Uncharacterized protein	RPSAP58
250.1	1.85094e+07	3.00663e+07	7575000	2410000	Q93009	Ubiquitin carboxyl-terminal hydrolase 7	USP7
251.1	1.13604e+08	4.74802e+07	53550000	32900000	Q01459	Di-N-acetylchitobiase	CTBS
252.1	1.91887e+07	1.79581e+07	21750000	2820000	P11177	Pyruvate dehydrogenase E1 component subunit beta, mitochondrial	PDHB
253.1	6.19811e+07	6.19012e+07	10065000	29500000	P62258	14-3-3 protein epsilon	YWHAE
254.1	2.53019e+07	1.99988e+07	13950000	16900000	Q9BQA1	Methylosome protein 50	WDR77
255.1	7.5566e+06	5.2514e+06	2595000	2140000	P11216	Glycogen phosphorylase, brain form	PYGB
256.1	6.60566e+07	3.59163e+07	27000000	21300000	Q5VWC4	26S proteasome non-ATPase regulatory subunit 4	PSMD4
257.1	1.10038e+07	1.94547e+06	30600000	21300000	P62701	40S ribosomal protein S4, X isoform	RPS4X
258.1	1.12245e+07	1.98628e+06	9315000	5220000	B4DT31	Far upstream element-binding protein 1	FUBP1
259.1	4.26226e+07	6.96558e+07	50700000	30600000	P28066	Proteasome subunit alpha type-5	PSMA5
260.1	3.85472e+07	2.95221e+07	12015000	4230000	Q9UJA9	Ectonucleotide pyrophosphatase/phosphodiesterase family member 5	ENPP5
261.1	2.1566e+07	1.3523e+07	18600000	9330000	F8W934	Elongation factor 1-delta	Null
262.1	8.7283e+06	8.61174e+06	3090000	315000	O95831	Apoptosis-inducing factor 1, mitochondrial	AIFM1
263.1	5.68868e+07	3.97256e+07	18300000	12600000	P30533	Alpha-2-macroglobulin receptor-associated protein	LRPAP1
264.1	3.66792e+07	2.38081e+07	12585000	15700000	Q8IV08	Phospholipase D3	PLD3
265.1	2.29245e+07	1.51012e+07	9810000	11100000	P22307	Non-specific lipid-transfer protein	SCP2
266.1	1.86792e+07	2.24477e+07	10680000	6120000	Q15907	Ras-related protein Rab-11B	RAB11B
267.1	4.36415e+06	5.53709e+06	18000000	26400000	P62269	40S ribosomal protein S18	RPS18
268.1	4.2283e+06	1.40128e+07	17250000	30800000	P46781	40S ribosomal protein S9	RPS9
269.1	7.79434e+06	2.39442e+07	9030000	17500000	Q15046-2	Isoform Mitochondrial of Lysine--tRNA ligase	KARS
270.1	3.09057e+07	2.77535e+07	4095000	8040000	P15289	Arylsulfatase A	ARSA
271.1	3.83774e+07	3.68686e+07	27600000	9680000	P04066	Tissue alpha-L-fucosidase	FUCA1
272.1	2.54717e+07	1.65977e+07	10650000	10900000	P26196	Probable ATP-dependent RNA helicase DDX6	DDX6
273.1	2.56415e+06	2.6257e+06	4500000	32000000	P62249	40S ribosomal protein S16	RPS16
274.1	1.01547e+07	507453	4725000	7870000	P52948	Nuclear pore complex protein Nup98-Nup96	NUP98
275.1	9.66226e+07	9.03349e+07	24750000	30600000	P04406	Glyceraldehyde-3-phosphate dehydrogenase	GAPDH
276.1	5.63774e+06	1.26523e+07	4155000	0	P04075	Fructose-bisphosphate aldolase A	ALDOA
277.1	3.0566e+07	3.16988e+07	20100000	24500000	P31942	Heterogeneous nuclear ribonucleoprotein H3	HNRNPH3
278.1	1.71509e+07	3.85012e+06	4515000	3220000	Q8NBJ5	Procollagen galactosyltransferase 1	COLGALT1
279.1	697925	970012	17700000	498000	Q9HDC9	Adipocyte plasma membrane-associated protein	APMAP
280.1	1.00189e+07	8.7614e+06	1488000	2460000	P50990	T-complex protein 1 subunit theta	CCT8
281.1	1.42981e+07	7.36012e+06	10575000	14000000	Q92945	Far upstream element-binding protein 2	KHSRP
282.1	4.89057e+07	2.54407e+07	30750000	44900000	H3BPE7	RNA-binding protein FUS	FUS
283.1	1.15132e+07	9.0743e+06	22050000	39800000	P15880	40S ribosomal protein S2	RPS2
284.1	3.15849e+07	9.6593e+06	21300000	20000000	Q14126	Desmoglein-2	DSG2
285.1	9.32264e+06	1.30333e+07	1009500	2460000	E7ENH9	ATP-citrate synthase	Null
286.1	1.3483e+07	1.63256e+07	19950000	16200000	Q9Y394	Dehydrogenase/reductase SDR family member 7	DHRS7
287.1	8.15094e+06	5.97244e+07	106950000	54000000	P07288	Prostate-specific antigen	KLK3
288.1	1.2617e+07	3.04744e+06	969000	3240000	P50991	T-complex protein 1 subunit delta	CCT4
289.1	1.62849e+07	2.42163e+07	27000000	9870000	P20618	Proteasome subunit beta type-1	PSMB1
290.1	1.03075e+07	1.56453e+07	8130000	10900000	A8MZ22	Nucleosome assembly protein 1-like 4	Null
291.1	1.64208e+07	8.65256e+06	4620000	4670000	Q14118	Dystroglycan	DAG1
292.1	2.25849e+07	1.53733e+07	13050000	16500000	Q12904-2	Isoform 2 of Aminoacyl tRNA synthase complex-interacting multifunctional protein 1	AIMP1
293.1	3.00566e+07	2.48965e+07	56100000	52400000	Q14444	Caprin-1	CAPRIN1
294.1	1.57925e+07	2.55767e+07	20850000	20000000	P48556	26S proteasome non-ATPase regulatory subunit 8	PSMD8
295.1	8.32075e+07	6.36698e+07	30600000	24200000	O00115	Deoxyribonuclease-2-alpha	DNASE2
296.1	1.15132e+07	6.17651e+06	22650000	27200000	P62829	60S ribosomal protein L23	RPL23
297.1	1.96981e+07	1.4693e+07	13770000	6300000	P24752	Acetyl-CoA acetyltransferase, mitochondrial	ACAT1
298.1	4.55094e+06	5.15616e+06	447000	6680000	P12268	Inosine-5'-monophosphate dehydrogenase 2	IMPDH2
299.1	2.41132e+07	2.66651e+07	37050000	45800000	P62280	40S ribosomal protein S11	RPS11
300.1	1.21245e+07	2.46244e+06	18750000	13200000	P62140	Serine/threonine-protein phosphatase PP1-beta catalytic subunit	PPP1CB
301.1	6.38491e+06	9945000	15000000	21500000	P26373	60S ribosomal protein L13	RPL13
302.1	1.5283e+07	1.24483e+07	1635000	4410000	Q5T6F2	Ubiquitin-associated protein 2	UBAP2
303.1	1.01377e+07	1.40128e+07	9540000	16700000	Q13148-2	Isoform 2 of TAR DNA-binding protein 43	Null
304.1	4.61887e+07	2.73453e+07	31500000	10700000	O00487	26S proteasome non-ATPase regulatory subunit 14	PSMD14
305.1	1.68453e+08	5.00651e+07	52950000	31400000	P25787	Proteasome subunit alpha type-2	PSMA2
306.1	11700000	1.31013e+07	22200000	8080000	B4DNJ6	Serine-threonine kinase receptor-associated protein	STRAP
307.1	1.1717e+07	7.04721e+06	10890000	8430000	Q15459	Splicing factor 3A subunit 1	SF3A1
308.1	1.45868e+07	6.70709e+06	2775000	6790000	P36776	Lon protease homolog, mitochondrial	LONP1
309.1	9.39057e+06	1.78221e+07	32400000	25900000	A8MUS3	60S ribosomal protein L23a	RPL23A
310.1	2.02075e+07	2.09512e+07	8370000	818000	P11117	Lysosomal acid phosphatase	ACP2
311.1	665660	5.48267e+06	510000	7320000	Q9UKM9	RNA-binding protein Raly	RALY
312.1	1.2617e+07	2.42163e+06	9525000	4040000	Q09161	Nuclear cap-binding protein subunit 1	NCBP1
313.1	3.88868e+07	2.84337e+07	6405000	29600000	Q9Y224	UPF0568 protein C14orf166	C14orf166
314.1	2.75094e+06	1.0598e+07	5175000	628000	O43615	Mitochondrial import inner membrane translocase subunit TIM44	TIMM44
315.1	1.00528e+07	2.29919e+06	3750000	4510000	Q08378	Golgin subfamily A member 3	GOLGA3
316.1	6.77547e+06	1.90465e+06	145950	2210000	H3BQK9	Microtubule-actin cross-linking factor 1, isoform 4	MACF1
317.1	4.72075e+06	3.60523e+06	5415000	12600000	H7C2I1	Protein arginine N-methyltransferase 1	PRMT1
318.1	1.03075e+07	8.42128e+06	7155000	2870000	Q9NZN8	CCR4-NOT transcription complex subunit 2	CNOT2
319.1	3.19245e+06	1.63256e+07	15300000	26500000	P62277	40S ribosomal protein S13	RPS13
320.1	2.95472e+07	2.6393e+07	44400000	9950000	O94919	Endonuclease domain-containing 1 protein	ENDOD1
321.1	3.66792e+06	5.8636e+06	4665000	2630000	O14974	Protein phosphatase 1 regulatory subunit 12A	PPP1R12A
322.1	1.95283e+07	1.40128e+07	18900000	19400000	P62906	60S ribosomal protein L10a	RPL10A
323.1	0	1.03531e+07	17250000	2280000	P21397	Amine oxidase [flavin-containing] A	MAOA
324.1	1.15132e+07	7.83628e+06	3480000	5660000	Q9H0D6	5'-3' exoribonuclease 2	XRN2
325.1	6.0283e+06	1.1564e+07	2310000	3210000	B4DR87	Procollagen-lysine,2-oxoglutarate 5-dioxygenase 1	PLOD1
326.1	322642	2.89779e+06	17400000	22000000	P62753	40S ribosomal protein S6	RPS6
327.1	3.53208e+06	1.68698e+07	19950000	16000000	P18621	60S ribosomal protein L17	RPL17
328.1	4.07547e+06	4.44872e+06	3630000	3440000	Q00688	Peptidyl-prolyl cis-trans isomerase FKBP3	FKBP3
329.1	4.46604e+06	1.09381e+07	4230000	10100000	Q13263	Transcription intermediary factor 1-beta	TRIM28
330.1	9.44151e+06	3.45558e+07	29700000	21100000	Q5U5J2	CSNK2A1 protein	CSNK2A1
331.1	2.49623e+07	1.34142e+07	17550000	1440000	Q99832	T-complex protein 1 subunit eta	CCT7
332.1	5.14528e+07	4.6936e+07	40050000	20500000	Q92820	Gamma-glutamyl hydrolase	GGH
333.1	1.34151e+07	5.08814e+06	2775000	705000	P48643	T-complex protein 1 subunit epsilon	CCT5
334.1	8.28679e+06	6.47581e+06	16800000	17600000	P40429	60S ribosomal protein L13a	RPL13A
335.1	4.58491e+06	6.87035e+06	514500	501000	Q8IXH7	Negative elongation factor C/D	NELFCD
336.1	2.90377e+07	8.81581e+06	460500	3610000	B4DMU0	Pyrroline-5-carboxylate reductase	PYCR1
337.1	1.13434e+07	17550000	25200000	34000000	Q07020	60S ribosomal protein L18	RPL18
338.1	1.85094e+06	278895	7860000	14300000	P25398	40S ribosomal protein S12	RPS12
339.1	6.9283e+06	2.44884e+06	9675000	15500000	P62263	40S ribosomal protein S14	RPS14
340.1	2.81887e+06	2.47605e+06	0	4660000	Q96I24	Far upstream element-binding protein 3	FUBP3
341.1	1.56057e+07	6.58465e+06	3660000	10900000	Q15233	Non-POU domain-containing octamer-binding protein	NONO
342.1	1.98679e+07	6.1357e+06	26100000	13000000	P09622	Dihydrolipoyl dehydrogenase, mitochondrial	DLD
343.1	4.56792e+07	1.2802e+07	37200000	14100000	O60613	15 kDa selenoprotein	SEPT15
344.1	4.19434e+07	2.78895e+07	17850000	25000000	O75821	Eukaryotic translation initiation factor 3 subunit G	EIF3G
345.1	7.06415e+06	1.38767e+07	4365000	5230000	P54886	Delta-1-pyrroline-5-carboxylate synthase	ALDH18A1
346.1	1.34491e+07	1.23394e+07	6795000	10300000	Q6DD88	Atlastin-3	ATL3
347.1	3.90566e+06	5.52349e+06	2370000	1990000	P46459	Vesicle-fusing ATPase	NSF
348.1	3.90566e+06	6.50302e+06	15300000	4730000	Q5T4U5	Acyl-Coenzyme A dehydrogenase, C-4 to C-12 straight chain	ACADM
349.1	6.19811e+07	4.88407e+07	15450000	10900000	P28070	Proteasome subunit beta type-4	PSMB4
350.1	2.58113e+06	1.07885e+07	7425000	3150000	Q96QR8	Transcriptional activator protein Pur-beta	PURB
351.1	1.25151e+08	9.50965e+07	121350000	47500000	H7BY36	RNA-binding protein EWS (Fragment)	EWSR1
352.1	5.34906e+07	4.20384e+07	6705000	14600000	P05455	Lupus La protein	SSB
353.1	8.4566e+06	1.78221e+07	3195000	1010000	Q96QK1	Vacuolar protein sorting-associated protein 35	VPS35
354.1	3.2434e+07	4.1086e+07	66150000	32400000	P83731	60S ribosomal protein L24	RPL24
355.1	3.9566e+06	6.08128e+06	6585000	1730000	Q96KR1	Zinc finger RNA-binding protein	ZFR
356.1	1.32623e+07	4.61198e+06	547500	433000	Q13098-7	Isoform 2 of COP9 signalosome complex subunit 1	GPS1
357.1	2.80189e+07	1.15231e+07	16800000	29200000	P61313	60S ribosomal protein L15	RPL15
358.1	5.26415e+06	1.48291e+07	2235000	1700000	Q12849	G-rich sequence factor 1	GRSF1
359.1	1.35849e+06	727849	2835000	0	Q8IWZ3	Ankyrin repeat and KH domain-containing protein 1	ANKHD1
360.1	5.19623e+06	7.72744e+06	7785000	0	Q32P28-3	Isoform 3 of Prolyl 3-hydroxylase 1	LEPRE1
361.1	8.35472e+06	1.27476e+07	613500	2480000	P10515	Dihydrolipoyllysine-residue acetyltransferase component of pyruvate dehydrogenase complex, mitochondrial	DLAT
362.1	12600000	1.4693e+07	9705000	15100000	E7EX17	Uncharacterized protein	EIF4B
363.1	9.22075e+06	3.23791e+06	2820000	0	O60568	Procollagen-lysine,2-oxoglutarate 5-dioxygenase 3	PLOD3
364.1	3.46415e+07	1.90465e+07	54150000	28800000	Q15293	Reticulocalbin-1	RCN1
365.1	2.41132e+07	1.16864e+07	23550000	7960000	Q9BUJ2	Heterogeneous nuclear ribonucleoprotein U-like protein 1	HNRNPUL1
366.1	1.93585e+07	8.29884e+06	4515000	11300000	P67775	Serine/threonine-protein phosphatase 2A catalytic subunit alpha isoform	PPP2CA
367.1	784528	3.26512e+06	28500000	61500	O75795	UDP-glucuronosyltransferase 2B17	UGT2B17
368.1	7.53962e+06	3.71407e+06	7950000	6520000	Q15067-2	Isoform 2 of Peroxisomal acyl-coenzyme A oxidase 1	ACOX1
369.1	6.70755e+06	8.73419e+06	4485000	980000	Q5LJA9	Ubiquitin carboxyl-terminal hydrolase L5 (Fragment)	UCHL5
370.1	596038	1.18905e+06	1231500	0	P12236	ADP/ATP translocase 3	SLC25A6
371.1	5.00943e+06	1.65977e+07	26400000	12200000	Q07955	Serine/arginine-rich splicing factor 1	SRSF1
372.1	3.61698e+06	2.3536e+06	0	1480000	P08237	6-phosphofructokinase, muscle type	PFKM
373.1	4.8566e+07	5.98605e+07	18300000	40600000	P49720	Proteasome subunit beta type-3	PSMB3
374.1	1.37038e+07	3.33314e+06	2505000	2090000	Q16531	DNA damage-binding protein 1	DDB1
375.1	0	2.58488e+06	0	0	P78386	Keratin, type II cuticular Hb5	KRT85
376.1	2.75094e+07	1.86384e+07	8595000	3320000	Q9BRK5	45 kDa calcium-binding protein	SDF4
377.1	1.76604e+07	2.70733e+07	54600000	13200000	Q14011	Cold-inducible RNA-binding protein	CIRBP
378.1	3.10755e+06	315628	72900	883000	Q14980	Nuclear mitotic apparatus protein 1	NUMA1
379.1	6.6566e+06	5.75477e+06	5625000	833000	Q9BSJ8-2	Isoform 2 of Extended synaptotagmin-1	ESYT1
380.1	5.90943e+06	3.45558e+07	9075000	2260000	Q92600	Cell differentiation protein RCD1 homolog	RQCD1
381.1	9.39057e+06	1.32645e+07	2325000	3270000	Q12874	Splicing factor 3A subunit 3	SF3A3
382.1	1.73208e+06	827163	2505000	558000	P61019	Ras-related protein Rab-2A	RAB2A
383.1	5.77358e+07	6.01326e+07	28350000	12200000	P09668	Pro-cathepsin H	CTSH
384.1	7.59057e+07	2.66651e+07	15450000	53000000	P05387	60S acidic ribosomal protein P2	RPLP2
385.1	18000000	1.68698e+07	22200000	19400000	P46778	60S ribosomal protein L21	RPL21
386.1	3.37925e+06	159174	6000000	758000	P13861	cAMP-dependent protein kinase type II-alpha regulatory subunit	PRKAR2A
387.1	5.24717e+06	1.12919e+07	19050000	11000000	P55084	Trifunctional enzyme subunit beta, mitochondrial	HADHB
388.1	2.59811e+06	1.04484e+06	1860000	5430000	Q96HE7	ERO1-like protein alpha	ERO1L
389.1	1.38736e+07	9.99942e+06	4575000	9850000	P61201-2	Isoform 2 of COP9 signalosome complex subunit 2	COPS2
390.1	1.19717e+07	1.04484e+07	8475000	4390000	Q99536	Synaptic vesicle membrane protein VAT-1 homolog	VAT1
391.1	1.0766e+08	4.0814e+07	25350000	23600000	P13473-2	Isoform LAMP-2B of Lysosome-associated membrane glycoprotein 2	LAMP2
392.1	2.4283e+07	2.65291e+06	0	3370000	Q9HB40	Retinoid-inducible serine carboxypeptidase	SCPEP1
393.1	1.2566e+07	7.67302e+06	4110000	2240000	E9PAL9	5'-nucleotidase domain-containing protein 2	NT5DC2
394.1	1.22434e+07	6.70709e+06	40050000	28500000	P62316	Small nuclear ribonucleoprotein Sm D2	SNRPD2
395.1	2.39434e+06	3.64605e+06	9180000	5390000	P61026	Ras-related protein Rab-10	RAB10
396.1	7.87925e+06	1.34414e+07	1002000	9650000	P12277	Creatine kinase B-type	CKB
397.1	6.48679e+07	3.14267e+07	1905000	27400000	Q9UBQ5	Eukaryotic translation initiation factor 3 subunit K	EIF3K
398.1	5.63774e+06	1.15231e+07	10620000	11300000	P41091	Eukaryotic translation initiation factor 2 subunit 3	EIF2S3
399.1	3.22642e+06	2.55767e+06	3315000	1180000	P46940	Ras GTPase-activating-like protein IQGAP1	IQGAP1
400.1	2.76792e+07	6.84314e+06	29850000	12900000	Q52LJ0	Protein FAM98B	FAM98B
401.1	3.83774e+06	2.87058e+06	32700000	33900000	P39019	40S ribosomal protein S19	RPS19
402.1	4.60189e+06	3.41477e+06	2715000	0	P11717	Cation-independent mannose-6-phosphate receptor	IGF2R
403.1	8.18491e+06	4.9657e+06	13995000	286000	P05026	Sodium/potassium-transporting ATPase subunit beta-1	ATP1B1
404.1	1.6217e+06	2.06791e+06	7425000	6240000	B5MDF5	GTP-binding nuclear protein Ran	RAN
405.1	5.31509e+06	6.20372e+06	1185000	1400000	P49411	Elongation factor Tu, mitochondrial	TUFM
406.1	1.15811e+07	940081	3510000	638000	P55265-4	Isoform 4 of Double-stranded RNA-specific adenosine deaminase	ADAR
407.1	1.93585e+07	8.31244e+06	13245000	13200000	P12532-2	Isoform 2 of Creatine kinase U-type, mitochondrial	CKMT1A
408.1	7.16604e+06	6.36698e+06	8145000	13400000	P61353	60S ribosomal protein L27	RPL27
409.1	4.33019e+07	2.24477e+07	24450000	17700000	P98179	Putative RNA-binding protein 3	RBM3
410.1	6.48679e+06	8.42128e+06	2175000	4770000	P10155	60 kDa SS-A/Ro ribonucleoprotein	TROVE2
411.1	4.19434e+06	3.03384e+06	4365000	24700000	P46783	40S ribosomal protein S10	RPS10
412.1	1.46038e+06	3.2107e+06	1422000	2860000	G5E9Q2	Cold shock domain containing E1, RNA-binding, isoform CRA_d	CSDE1
413.1	1.28038e+07	8.62535e+06	6030000	5100000	P07858	Cathepsin B	CTSB
414.1	7.35283e+06	3.99977e+06	7095000	6050000	Q13409	Cytoplasmic dynein 1 intermediate chain 2	DYNC1I2
415.1	1.66585e+07	2.0407e+07	26250000	9500000	P30048	Thioredoxin-dependent peroxide reductase, mitochondrial	PRDX3
416.1	4.43208e+06	2.84337e+06	2070000	1240000	Q9BZH6	WD repeat-containing protein 11	WDR11
417.1	1.00189e+07	1.48291e+07	23250000	34100000	P30050	60S ribosomal protein L12	RPL12
418.1	3.63396e+07	2.70733e+07	71850000	15400000	P51572	B-cell receptor-associated protein 31	BCAP31
419.1	1.28717e+07	9.84977e+06	1225500	1850000	Q92905	COP9 signalosome complex subunit 5	COPS5
420.1	5.80755e+06	9.6457e+06	8040000	7750000	A0AV96	RNA-binding protein 47	RBM47
421.1	709811	3.46919e+06	0	17500000	P62847	40S ribosomal protein S24	RPS24
422.1	8.16792e+06	9.29198e+06	4785000	3760000	P13807	Glycogen [starch] synthase, muscle	GYS1
423.1	7.94717e+06	1.52372e+07	4650000	0	Q8NBJ4	Golgi membrane protein 1	GOLM1
424.1	1.16491e+07	7.53698e+06	835500	1800000	P11182	Lipoamide acyltransferase component of branched-chain alpha-keto acid dehydrogenase complex, mitochondrial	DBT
425.1	3.76981e+06	1.63256e+06	4200000	2500000	Q14008-3	Isoform 3 of Cytoskeleton-associated protein 5	CKAP5
426.1	105623	3.76849e+06	3765000	3750000	Q9BW04	Specifically androgen-regulated gene protein	SARG
427.1	1.21075e+07	3.97256e+06	319500	3680000	Q9BT78	COP9 signalosome complex subunit 4	COPS4
428.1	1.07321e+07	1.20401e+07	16350000	12900000	P50914	60S ribosomal protein L14	RPL14
429.1	1.27698e+07	7.11523e+06	4815000	4060000	Q9H488	GDP-fucose protein O-fucosyltransferase 1	POFUT1
430.1	3.22642e+06	1.61895e+07	10440000	10800000	P27695	DNA-(apurinic or apyrimidinic site) lyase	APEX1
431.1	3.90566e+06	7.06081e+06	5250000	119000	Q92542	Nicastrin	NCSTN
432.1	9.78113e+06	7.27849e+06	14985000	4110000	Q9UBS4	DnaJ homolog subfamily B member 11	DNAJB11
433.1	0	395895	510000	0	P07195	L-lactate dehydrogenase B chain	LDHB
434.1	1.05113e+07	7.15605e+06	0	2160000	P06733	Alpha-enolase	ENO1
435.1	2.83585e+06	944163	970500	3190000	P09661	U2 small nuclear ribonucleoprotein A'	SNRPA1
436.1	1.29736e+07	5.72756e+06	2220000	5090000	Q9Y2Q3	Glutathione S-transferase kappa 1	GSTK1
437.1	2.08868e+06	6.29895e+06	0	4990000	P27144	Adenylate kinase isoenzyme 4, mitochondrial	AK4
438.1	1.96981e+07	1.22986e+07	7290000	9440000	Q13151	Heterogeneous nuclear ribonucleoprotein A0	HNRNPA0
439.1	0	0	0	486000	O14602	Eukaryotic translation initiation factor 1A, Y-chromosomal	EIF1AY
440.1	258113	2.70733e+06	12255000	6420000	C9J6P4	Zinc finger CCCH-type antiviral protein 1	ZC3HAV1
441.1	2.3434e+07	7.15605e+06	15150000	18200000	Q99436	Proteasome subunit beta type-7	PSMB7
442.1	1.6234e+07	2.82977e+07	6855000	1380000	Q08380	Galectin-3-binding protein	LGALS3BP
443.1	2.81887e+07	4.99291e+06	6120000	1520000	G3V3D1	Epididymal secretory protein E1 (Fragment)	NPC2
444.1	0	887023	6390000	2270000	P50570	Dynamin-2	DNM2
445.1	1.98679e+06	2.76174e+06	2850000	15900000	Q02543	60S ribosomal protein L18a	RPL18A
446.1	9.67925e+06	2.28558e+06	9570000	2670000	Q9Y6G9	Cytoplasmic dynein 1 light intermediate chain 1	DYNC1LI1
447.1	2.46226e+06	2.14953e+06	5535000	0	O43278	Kunitz-type protease inhibitor 1	SPINT1
448.1	0	0	3105000	2700000	O95573	Long-chain-fatty-acid--CoA ligase 3	ACSL3
449.1	1.42642e+07	1.4557e+07	20100000	552000	Q8NBK3	Sulfatase-modifying factor 1	SUMF1
450.1	3.17547e+06	936000	678000	6100000	P49792	E3 SUMO-protein ligase RanBP2	RANBP2
451.1	11700000	1.16864e+07	15900000	7710000	P51665	26S proteasome non-ATPase regulatory subunit 7	PSMD7
452.1	1.05962e+07	3.7957e+06	1341000	4210000	P10586	Receptor-type tyrosine-protein phosphatase F	PTPRF
453.1	4.63585e+06	2.28558e+06	8895000	6480000	P55010	Eukaryotic translation initiation factor 5	EIF5
454.1	3.70189e+06	3.11547e+06	3795000	14600000	P32969	60S ribosomal protein L9	RPL9
455.1	2.93774e+07	2.39442e+07	13005000	12000000	O43852	Calumenin	CALU
456.1	4.68679e+06	6.24453e+06	22650000	5430000	P27824	Calnexin	CANX
457.1	4.97547e+07	1.37407e+07	22050000	21600000	Q16186	Proteasomal ubiquitin receptor ADRM1	ADRM1
458.1	3.37925e+06	2.42163e+06	385500	2430000	Q32MZ4-2	Isoform 2 of Leucine-rich repeat flightless-interacting protein 1	LRRFIP1
459.1	1.98679e+06	862535	2220000	876000	Q8NI35	InaD-like protein	INADL
460.1	906792	1.01627e+06	1392000	0	P62873	Guanine nucleotide-binding protein G(I)/G(S)/G(T) subunit beta-1	GNB1
461.1	2.53019e+07	1.14007e+07	30300000	3040000	E7ETB3	Aspartyl aminopeptidase	DNPEP
462.1	4.21132e+06	3.19709e+06	2400000	9520000	Q8NC51	Plasminogen activator inhibitor 1 RNA-binding protein	SERBP1
463.1	1.22604e+07	1.10742e+07	11625000	4520000	P52907	F-actin-capping protein subunit alpha-1	CAPZA1
464.1	6.09623e+06	6.4214e+06	750000	933000	P78371	T-complex protein 1 subunit beta	CCT2
465.1	2.00377e+06	1.48291e+07	17550000	10600000	E7EMB3	Calmodulin	CALM2
466.1	3.99057e+06	2.36721e+06	1695000	1380000	Q9Y6X5	Ectonucleotide pyrophosphatase/phosphodiesterase family member 4	ENPP4
467.1	2.95472e+07	1.57814e+07	7320000	4890000	Q04837	Single-stranded DNA-binding protein, mitochondrial	SSBP1
468.1	3.54906e+06	2.89779e+06	2895000	9040000	Q14694-2	Isoform 2 of Ubiquitin carboxyl-terminal hydrolase 10	USP10
469.1	2.83585e+06	4.19023e+06	568500	378000	P50213	Isocitrate dehydrogenase [NAD] subunit alpha, mitochondrial	IDH3A
470.1	3.93962e+06	1.04212e+06	0	633000	P60174	Triosephosphate isomerase	TPI1
471.1	13500000	1.82302e+07	9420000	11800000	P14678-3	Isoform SM-B1 of Small nuclear ribonucleoprotein-associated proteins B and B'	SNRPB
472.1	7.38679e+06	1111500	1590000	1090000	O43149	Zinc finger ZZ-type and EF-hand domain-containing protein 1	ZZEF1
473.1	5.7566e+06	1.07885e+07	8070000	2100000	P45954	Short/branched chain specific acyl-CoA dehydrogenase, mitochondrial	ACADSB
474.1	1.76604e+06	6.08128e+06	8340000	800000	Q9BT09	Protein canopy homolog 3	CNPY3
475.1	4.53396e+06	2.42163e+07	3030000	1900000	Q92485	Acid sphingomyelinase-like phosphodiesterase 3b	SMPDL3B
476.1	2.71698e+06	752337	0	0	P17405	Sphingomyelin phosphodiesterase	SMPD1
477.1	8.91509e+06	7.87709e+06	336000	354000	Q2M389	WASH complex subunit 7	KIAA1033
478.1	4.65283e+06	5.74116e+06	2550000	3400000	P04792	Heat shock protein beta-1	HSPB1
479.1	7.96415e+06	4.24465e+06	6990000	2310000	P60891	Ribose-phosphate pyrophosphokinase 1	PRPS1
480.1	5.09434e+07	3.99977e+07	11055000	13700000	Q9UBR2	Cathepsin Z	CTSZ
481.1	3.85472e+08	2.36721e+08	409500000	202000000	A6NBZ8	Uncharacterized protein	Null
482.1	916981	1.93186e+06	4680000	855000	Q8WUM0	Nuclear pore complex protein Nup133	NUP133
483.1	152151	5.75477e+06	4185000	355000	Q8WZ42-8	Isoform 8 of Titin	TTN
484.1	118189	7.36012e+06	1800000	8410000	O43776	Asparagine--tRNA ligase, cytoplasmic	NARS
485.1	6.24906e+06	7.53698e+06	8025000	7730000	Q13442	28 kDa heat- and acid-stable phosphoprotein	PDAP1
486.1	9.96792e+06	7.91791e+06	10605000	11300000	P62857	40S ribosomal protein S28	RPS28
487.1	1.04774e+06	1.42849e+06	12285000	24100000	P62081	40S ribosomal protein S7	RPS7
488.1	3.14151e+06	3.42837e+06	14805000	4360000	P51149	Ras-related protein Rab-7a	RAB7A
489.1	18000000	1.99988e+07	20100000	19100000	P55735	Protein SEC13 homolog	SEC13
490.1	4.36415e+06	7.70023e+06	11940000	607000	P16870	Carboxypeptidase E	CPE
491.1	1.53679e+07	1.78221e+07	13860000	11600000	P20933	N(4)-(beta-N-acetylglucosaminyl)-L-asparaginase	AGA
492.1	3.83774e+06	2.78895e+06	2190000	2490000	Q9UNE7	E3 ubiquitin-protein ligase CHIP	STUB1
493.1	1.90189e+07	3.68686e+06	9900000	4220000	P48723	Heat shock 70 kDa protein 13	HSPA13
494.1	6.97925e+06	7.52337e+06	11490000	3770000	P06730-2	Isoform 2 of Eukaryotic translation initiation factor 4E	EIF4E
495.1	302264	2.46244e+06	2505000	1600000	Q16629	Serine/arginine-rich splicing factor 7	SRSF7
496.1	1.96981e+06	2.28558e+06	2490000	2260000	Q96CT7	Coiled-coil domain-containing protein 124	CCDC124
497.1	7.01321e+06	5.49628e+06	9075000	2400000	Q99567	Nuclear pore complex protein Nup88	NUP88
498.1	1.73208e+07	6.91116e+06	15600000	9940000	P42766	60S ribosomal protein L35	RPL35
499.1	1.03245e+07	1.32237e+07	21150000	22700000	P62851	40S ribosomal protein S25	RPS25
500.1	1.83396e+06	7.56419e+06	174000	995000	P35475	Alpha-L-iduronidase	IDUA
501.1	4.63585e+06	2.9386e+06	943500	2630000	Q8WX92	Negative elongation factor B	NELFB
502.1	8.84717e+06	9.82256e+06	11970000	2200000	P30040	Endoplasmic reticulum resident protein 29	ERP29
503.1	4.65283e+06	4.27186e+06	3270000	8630000	P20042	Eukaryotic translation initiation factor 2 subunit 2	EIF2S2
504.1	5.53585e+06	1.68698e+07	7875000	0	Q15323	Keratin, type I cuticular Ha1	KRT31
505.1	8.35472e+07	3.90453e+07	29400000	12600000	O14773	Tripeptidyl-peptidase 1	TPP1
506.1	0	0	240000	0	P15311	Ezrin	EZR
507.1	8.59245e+06	1.16456e+07	7080000	3710000	Q9NVJ2	ADP-ribosylation factor-like protein 8B	ARL8B
508.1	3.41321e+07	1.44209e+07	15600000	6410000	O95197-3	Isoform 3 of Reticulon-3	RTN3
509.1	1.69472e+07	9.44163e+06	10245000	25900000	P62917	60S ribosomal protein L8	RPL8
510.1	2.85283e+07	3.59163e+07	40500000	12800000	P67809	Nuclease-sensitive element-binding protein 1	YBX1
511.1	1.73208e+07	1.21626e+07	1170000	17100000	H3BRC1	Uncharacterized protein	Null
512.1	7.36981e+06	5.03372e+06	36000000	13900000	P63220	40S ribosomal protein S21	RPS21
513.1	1.91887e+07	1.33053e+06	40800000	17300000	P27635	60S ribosomal protein L10	RPL10
514.1	5.70566e+06	2.12233e+07	13560000	3750000	O95777	N-alpha-acetyltransferase 38, NatC auxiliary subunit	NAA38
515.1	5.33208e+06	2.08151e+07	12810000	13800000	P62888	60S ribosomal protein L30	RPL30
516.1	3.17547e+06	8.08116e+06	6510000	16600000	P60866-2	Isoform 2 of 40S ribosomal protein S20	RPS20
517.1	1.56057e+07	340116	13230000	11000000	Q07666	KH domain-containing, RNA-binding, signal transduction-associated protein 1	KHDRBS1
518.1	1.60302e+07	8.82942e+06	9525000	5570000	Q9UFN0	Protein NipSnap homolog 3A	NIPSNAP3A
519.1	3.51509e+06	2.42163e+06	201000	345000	P15848	Arylsulfatase B	ARSB
520.1	2.86981e+06	5.78198e+06	12555000	4390000	O95302	Peptidyl-prolyl cis-trans isomerase FKBP9	FKBP9
521.1	1.67943e+07	9.89058e+06	18000000	4890000	P11279	Lysosome-associated membrane glycoprotein 1	LAMP1
522.1	1.18189e+07	2.48965e+06	1665000	4770000	Q7Z3B4	Nucleoporin p54	NUP54
523.1	1.32453e+07	1.27884e+07	7815000	5080000	Q9NQC3	Reticulon-4	RTN4
524.1	1.10208e+06	0	4260000	199000	G5EA30	CUG triplet repeat, RNA binding protein 1, isoform CRA_c	CELF1
525.1	4500000	976814	2790000	3350000	P62979	Ubiquitin-40S ribosomal protein S27a	RPS27A
526.1	18000000	1.20401e+06	5610000	1070000	F5H1E1	Coatomer subunit epsilon	Null
527.1	1.14623e+07	5.74116e+06	2010000	4210000	P42785	Lysosomal Pro-X carboxypeptidase	PRCP
528.1	1.64717e+06	702000	1456500	1770000	Q9NSE4	Isoleucine--tRNA ligase, mitochondrial	IARS2
529.1	1.66415e+06	191826	1000500	2160000	P16401	Histone H1.5	HIST1H1B
530.1	3.75283e+06	5850000	3675000	4820000	P62495	Eukaryotic peptide chain release factor subunit 1	ETF1
531.1	9.69623e+06	2.36721e+06	8715000	466000	Q9Y6E2	Basic leucine zipper and W2 domain-containing protein 2	BZW2
532.1	5.62075e+06	6.77512e+06	1515000	3460000	O00743-3	Isoform 3 of Serine/threonine-protein phosphatase 6 catalytic subunit	PPP6C
533.1	6.09623e+06	1.67337e+07	7245000	6980000	O75131	Copine-3	CPNE3
534.1	97981.1	326512	4425000	728000	P05556	Integrin beta-1	ITGB1
535.1	9.78113e+06	2.81616e+06	0	952000	Q14258	E3 ubiquitin/ISG15 ligase TRIM25	TRIM25
536.1	2.71698e+06	2.69372e+06	16650000	0	Q969X5	Endoplasmic reticulum-Golgi intermediate compartment protein 1	ERGIC1
537.1	1.2634e+06	7.97233e+06	5400000	5990000	Q9BTZ2	Dehydrogenase/reductase SDR family member 4	DHRS4
538.1	4.55094e+06	4095000	0	68000	P51148	Ras-related protein Rab-5C	RAB5C
539.1	9.13585e+06	1.04484e+07	639000	6480000	O95373	Importin-7	IPO7
540.1	1.68283e+06	1.49651e+06	2115000	94100	Q9BY44	Eukaryotic translation initiation factor 2A	EIF2A
541.1	7.70943e+06	2.28558e+06	9330000	8930000	A6NE05	Uncharacterized protein	Null
542.1	5.07736e+06	1.48291e+07	16950000	1110000	E7EQ40	F-actin-capping protein subunit beta	Null
543.1	2.39434e+06	512895	1695000	2920000	Q9UKZ1	UPF0760 protein C2orf29	CNOT11
544.1	1.73208e+06	1.60535e+06	3690000	3620000	O75521	Enoyl-CoA delta isomerase 2, mitochondrial	ECI2
545.1	4.75472e+06	1.41488e+06	2160000	411000	Q5JWF2	Guanine nucleotide-binding protein G(s) subunit alpha isoforms XLas	GNAS
546.1	400755	3.64605e+06	247500	3360000	Q9H9A5	CCR4-NOT transcription complex subunit 10	CNOT10
547.1	1.22264e+06	1.80942e+06	102450	289000	Q9NTZ6	RNA-binding protein 12	RBM12
548.1	2.36038e+06	798593	1045500	547000	P12109	Collagen alpha-1(VI) chain	COL6A1
549.1	1.48925e+07	4.76163e+06	1042500	674000	Q96M27-3	Isoform 3 of Protein PRRC1	PRRC1
550.1	1.09528e+07	5.21058e+06	12345000	4130000	P47914	60S ribosomal protein L29	RPL29
551.1	62320.8	2.13593e+06	0	1750000	Q86TU7	Histone-lysine N-methyltransferase setd3	SETD3
552.1	1.34491e+07	1.01083e+07	4290000	7950000	O75822	Eukaryotic translation initiation factor 3 subunit J	EIF3J
553.1	2.53019e+06	3.30593e+06	1740000	577000	P34059	N-acetylgalactosamine-6-sulfatase	GALNS
554.1	1.4434e+07	1.24755e+07	15750000	11400000	P02794	Ferritin heavy chain	FTH1
555.1	4.65283e+06	961849	369000	14200000	Q9Y3U8	60S ribosomal protein L36	RPL36
556.1	979811	632616	1995000	1590000	E7ENR4	Hexokinase-1	HK1
557.1	1.76604e+07	3.10186e+06	5040000	7480000	P09110	3-ketoacyl-CoA thiolase, peroxisomal	ACAA1
558.1	1.55547e+07	1.05164e+07	14430000	23000000	Q07021	Complement component 1 Q subcomponent-binding protein, mitochondrial	C1QBP
559.1	2.58113e+07	1.31829e+07	8970000	18300000	P26599	Polypyrimidine tract binding protein 1	PTBP1
560.1	29717	0	9840000	6000000	P46779	60S ribosomal protein L28	RPL28
561.1	3.99057e+06	9.80895e+06	8025000	13100000	P63173	60S ribosomal protein L38	RPL38
562.1	297170	782267	595500	706000	O43172	U4/U6 small nuclear ribonucleoprotein Prp4	PRPF4
563.1	220755	1.0013e+06	340500	331000	O75390	Citrate synthase, mitochondrial	CS
564.1	1.03925e+06	34691.9	355500	201000	Q02252	Methylmalonate-semialdehyde dehydrogenase [acylating], mitochondrial	ALDH6A1
565.1	1.10547e+07	978174	2070000	0	Q9H2U1	Probable ATP-dependent RNA helicase DHX36	DHX36
566.1	2.63208e+06	156453	198000	156000	F5H2M7	Serine/threonine-protein kinase WNK1	WNK1
567.1	1.69132e+06	5.19698e+06	0	13600000	P46782	40S ribosomal protein S5	RPS5
568.1	6.70755e+06	1.59174e+06	3405000	1440000	G3XAN8	Mitochondrial import inner membrane translocase subunit Tim8 B	TIMM8B
569.1	1.95283e+07	2.40802e+07	24450000	41000000	P62306	Small nuclear ribonucleoprotein F	SNRPF
570.1	1.03415e+06	859814	895500	434000	Q9UPQ0-3	Isoform 3 of LIM and calponin homology domains-containing protein 1	LIMCH1
571.1	4.72075e+06	1.99988e+06	0	1840000	Q9UIV1	CCR4-NOT transcription complex subunit 7	CNOT7
572.1	4.00755e+06	1.91826e+06	1605000	0	Q8NCC3	Group XV phospholipase A2	PLA2G15
573.1	2.36038e+06	1.7686e+06	4290000	0	Q9UHG3	Prenylcysteine oxidase 1	PCYOX1
574.1	1.17509e+06	3.94535e+06	11700000	1580000	Q8NFT2	Metalloreductase STEAP2	STEAP2
575.1	3.90566e+06	4.33988e+06	8325000	4820000	P20742	Pregnancy zone protein	PZP
576.1	2.66604e+06	1.09517e+06	6585000	3810000	P78406	mRNA export factor	RAE1
577.1	6.77547e+06	1.03123e+07	4050000	5320000	P49458	Signal recognition particle 9 kDa protein	SRP9
578.1	3.85472e+06	1.00538e+07	8715000	4150000	O75340	Programmed cell death protein 6	PDCD6
579.1	1.74906e+06	2.97942e+06	1243500	1050000	Q9H7Z7	Prostaglandin E synthase 2	PTGES2
580.1	4.1434e+06	1.13191e+07	2460000	5520000	Q32Q12	Nucleoside diphosphate kinase	NME1-NME2
581.1	7.09811e+06	4680000	5310000	2970000	O75175	CCR4-NOT transcription complex subunit 3	CNOT3
582.1	2.27547e+07	3.15628e+07	14715000	13900000	P28072	Proteasome subunit beta type-6	PSMB6
583.1	4.55094e+06	1.23938e+06	8775000	0	Q13740	CD166 antigen	ALCAM
584.1	0	3.76849e+06	7080000	535000	O43143	Putative pre-mRNA-splicing factor ATP-dependent RNA helicase DHX15	DHX15
585.1	1.86792e+06	5.07453e+06	3585000	913000	Q8TCT8	Signal peptide peptidase-like 2A	SPPL2A
586.1	2.32642e+06	1.59174e+06	4920000	4250000	Q9BSJ2	Gamma-tubulin complex component 2	TUBGCP2
587.1	4.44906e+06	189105	700500	146000	P54819	Adenylate kinase 2, mitochondrial	AK2
588.1	0	727849	2475000	7030000	P62244	40S ribosomal protein S15a	RPS15A
589.1	4.94151e+06	2.84337e+06	1695000	1210000	B7Z6Z4	Myosin light polypeptide 6	MYL6
590.1	0	3.18349e+06	0	107000	P48634-3	Isoform 3 of Protein PRRC2A	PRRC2A
591.1	4.17736e+06	3.18349e+06	769500	738000	P49189	4-trimethylaminobutyraldehyde dehydrogenase	ALDH9A1
592.1	4.61887e+06	8.1764e+06	1920000	2090000	P99999	Cytochrome c	CYCS
593.1	2.80189e+07	1.95907e+07	22650000	13200000	P49006	MARCKS-related protein	MARCKSL1
594.1	3600000	4.51674e+06	1041000	5920000	Q9UMS4	Pre-mRNA-processing factor 19	PRPF19
595.1	4.39811e+06	8.84302e+06	6885000	4020000	Q15424	Scaffold attachment factor B1	SAFB
596.1	597736	764581	6660000	2020000	E9PR30	40S ribosomal protein S30	FAU
597.1	2.61509e+06	3.36035e+06	970500	0	Q92973	Transportin-1	TNPO1
598.1	859245	2.0543e+06	504000	681000	Q8WWM7	Ataxin-2-like protein	ATXN2L
599.1	5.6717e+06	1.14687e+07	10320000	3950000	Q9Y5L4	Mitochondrial import inner membrane translocase subunit Tim13	TIMM13
600.1	3.03962e+06	259849	0	1460000	Q14683	Structural maintenance of chromosomes protein 1A	SMC1A
601.1	1.35849e+06	975453	958500	4260000	Q09028	Histone-binding protein RBBP4	RBBP4
602.1	8.62642e+06	3.19709e+06	0	1370000	Q9UNS2	COP9 signalosome complex subunit 3	COPS3
603.1	1.90189e+06	1.49651e+06	3615000	1880000	Q9UQB8	Brain-specific angiogenesis inhibitor 1-associated protein 2	BAIAP2
604.1	2.03774e+06	872058	985500	1570000	P62633	Cellular nucleic acid-binding protein	CNBP
605.1	4.48302e+06	438070	0	0	P06276	Cholinesterase	BCHE
606.1	441509	1.83663e+06	1665000	1250000	Q8IX12	Cell division cycle and apoptosis regulator protein 1	CCAR1
607.1	5.02642e+06	6.87035e+06	7410000	4500000	O75935	Dynactin subunit 3	DCTN3
608.1	8.13396e+06	5.8636e+06	3705000	4600000	F8VVA7	Coatomer subunit zeta-1	COPZ1
609.1	1.95283e+06	2.20395e+06	4230000	561000	P52292	Importin subunit alpha-2	KPNA2
610.1	4.41509e+06	4.82965e+06	6480000	10500000	P62854	40S ribosomal protein S26	RPS26
611.1	1.88491e+06	4.01337e+06	1126500	751000	Q9Y6N5	Sulfide:quinone oxidoreductase, mitochondrial	SQRDL
612.1	7.09811e+06	1.1183e+07	7875000	0	P13645	Keratin, type I cytoskeletal 10	KRT10
613.1	202075	931919	2145000	5320000	Q9UQ35	Serine/arginine repetitive matrix protein 2	SRRM2
614.1	7200000	5.15616e+06	2400000	1790000	B5MDX4	Uncharacterized protein	Null
615.1	630000	261209	3945000	0	Q00325	Phosphate carrier protein, mitochondrial	SLC25A3
616.1	2.25849e+06	1.70058e+06	5685000	2640000	C9JP16	Cartilage-associated protein	CRTAP
617.1	5.58679e+06	4.76163e+06	8925000	17600000	P46776	60S ribosomal protein L27a	RPL27A
618.1	2.37736e+06	1.48291e+06	9030000	4850000	O60841	Eukaryotic translation initiation factor 5B	EIF5B
619.1	0	3.34674e+06	3165000	7680000	F8W727	60S ribosomal protein L32	RPL32
620.1	6.9283e+06	2.51686e+06	1890000	2230000	Q14247	Src substrate cortactin	CTTN
621.1	6.62264e+06	9.9314e+06	8280000	15200000	H0Y8C2	60S ribosomal protein L22-like 1 (Fragment)	RPL22L1
622.1	1.3483e+06	3.31953e+06	307500	713000	P61221	ATP-binding cassette sub-family E member 1	ABCE1
623.1	1.19377e+07	11115000	3090000	2400000	P07711	Cathepsin L1	CTSL
624.1	1.27019e+06	5.23779e+06	3960000	3670000	Q969Q0	60S ribosomal protein L36a-like	RPL36AL
625.1	4.16038e+06	5.30581e+06	5940000	4860000	Q00765	Receptor expression-enhancing protein 5	REEP5
626.1	0	6.27174e+06	2220000	2470000	Q8N163-2	Isoform 2 of Protein KIAA1967	CCAR2
627.1	0	0	1665000	0	Q9HCE1	Putative helicase MOV-10	MOV10
628.1	0	1.40128e+07	7500000	0	Q13217	DnaJ homolog subfamily C member 3	DNAJC3
629.1	0	0	804000	2860000	Q8N1F7	Nuclear pore complex protein Nup93	NUP93
630.1	2.36038e+06	0	3555000	2900000	P42126	Enoyl-CoA delta isomerase 1, mitochondrial	ECI1
631.1	1.35509e+07	363244	3345000	343000	Q92843-2	Isoform 3 of Bcl-2-like protein 2	BCL2L2
632.1	2.47925e+06	0	0	2040000	E9PAV3	Nascent polypeptide-associated complex subunit alpha	NACA
633.1	1.22604e+06	1.15231e+06	3405000	2530000	P15291	Beta-1,4-galactosyltransferase 1	B4GALT1
634.1	6.23208e+06	2.36721e+06	6150000	9220000	O43809	Cleavage and polyadenylation specificity factor subunit 5	NUDT21
635.1	9.10189e+06	1.11422e+06	0	1540000	Q09666	Neuroblast differentiation-associated protein AHNAK	AHNAK
636.1	979811	0	345000	937000	Q92896-2	Isoform 2 of Golgi apparatus protein 1	GLG1
637.1	529811	1.97267e+06	4860000	1620000	P00505	Aspartate aminotransferase, mitochondrial	GOT2
638.1	1.98679e+06	1.97267e+06	1905000	660000	Q96I99	Succinyl-CoA ligase [GDP-forming] subunit beta, mitochondrial	SUCLG2
639.1	0	583640	1098000	610000	Q9NUI1	Peroxisomal 2,4-dienoyl-CoA reductase	DECR2
640.1	7.06415e+06	0	4665000	945000	P16219	Short-chain specific acyl-CoA dehydrogenase, mitochondrial	ACADS
641.1	5.63774e+06	1.70058e+06	640500	189000	Q9Y4E8	Ubiquitin carboxyl-terminal hydrolase 15	USP15
642.1	5.73962e+06	5.95884e+06	17100000	9810000	Q92734	Protein TFG	TFG
643.1	3.68491e+06	1.7686e+06	1755000	0	Q02083	N-acylethanolamine-hydrolyzing acid amidase	NAAA
644.1	1.02226e+06	912872	2385000	5020000	Q8IWJ2	GRIP and coiled-coil domain-containing protein 2	GCC2
645.1	1.09358e+06	677512	3870000	1070000	P29966	Myristoylated alanine-rich C-kinase substrate	MARCKS
646.1	0	1.25843e+07	2700000	4650000	P24534	Elongation factor 1-beta	EEF1B2
647.1	5.09434e+07	9.0743e+06	41100000	15700000	P37108	Signal recognition particle 14 kDa protein	SRP14
648.1	1.31943e+06	1.55093e+06	450000	57100	P27708	CAD protein	CAD
649.1	0	4.19023e+06	669000	665000	Q5SRQ6	Casein kinase 2 beta polypeptide	CSNK2B
650.1	974717	1.48291e+06	418500	0	P23526	Adenosylhomocysteinase	AHCY
651.1	971321	1.27203e+07	20400000	7970000	F8WCY5	Reticulocalbin-2	RCN2
652.1	0	243523	1360500	542000	P25205	DNA replication licensing factor MCM3	MCM3
653.1	4.51698e+06	1.83663e+06	2010000	435000	Q9UHD8	Septin-9	SEPT9
654.1	1.39415e+06	1.41488e+06	0	2040000	Q9Y2S7	Polymerase delta-interacting protein 2	POLDIP2
655.1	0	1.44209e+06	0	2020000	P18085	ADP-ribosylation factor 4	ARF4
656.1	0	0	526500	703000	Q9UHB9	Signal recognition particle 68 kDa protein	SRP68
657.1	0	146930	1695000	446000	Q99575	Ribonucleases P/MRP protein subunit POP1	POP1
658.1	1.56736e+06	3.63244e+06	352500	206000	Q13033	Striatin-3	STRN3
659.1	2.9717e+06	3.26512e+06	3930000	1780000	P20700	Lamin-B1	LMNB1
660.1	650377	2.73453e+06	8475000	154000	P21926	CD9 antigen	CD9
661.1	1.58434e+06	0	0	2630000	Q9UNZ2-5	Isoform 3 of NSFL1 cofactor p47	NSFL1C
662.1	6.50377e+06	2.9386e+06	11370000	75100	Q9Y5A9	YTH domain family protein 2	YTHDF2
663.1	5.68868e+06	3.15628e+06	1452000	2520000	P21333	Filamin-A	FLNA
664.1	7.89623e+06	1.06252e+06	10125000	17100000	Q9BRP8-2	Isoform 2 of Partner of Y14 and mago	WIBG
665.1	5.7566e+06	2.46244e+06	3690000	654000	B4DLN1	Mitochondrial dicarboxylate carrier	SLC25A10
666.1	2.00377e+06	167337	4470000	0	Q4G0N4	NAD kinase domain-containing protein 1	NADK2
667.1	2.30943e+06	4.95209e+06	1590000	0	P40925	Malate dehydrogenase	MDH1
668.1	3.34528e+06	1.21081e+06	3345000	511000	O94874	E3 UFM1-protein ligase 1	UFL1
669.1	1.29396e+06	506093	430500	1260000	O60869	Endothelial differentiation-related factor 1	EDF1
670.1	0	458477	2790000	0	P21796	Voltage-dependent anion-selective channel protein 1	VDAC1
671.1	1.45358e+06	2.82977e+06	549000	334000	E9PCR7	2-oxoglutarate dehydrogenase, mitochondrial	OGDH
672.1	2.27547e+06	2.57128e+06	934500	603000	P36957	Dihydrolipoyllysine-residue succinyltransferase component of 2-oxoglutarate dehydrogenase complex, mitochondrial	DLST
673.1	0	997221	735000	2000000	Q96JG6	Coiled-coil domain-containing protein 132	CCDC132
674.1	1.95283e+07	5.53709e+06	19650000	12300000	P62913	60S ribosomal protein L11	RPL11
675.1	1.76604e+06	8.70698e+06	46800000	11400000	B7Z4C8	60S ribosomal protein L31	RPL31
676.1	0	0	25500000	16500000	P20671	Histone H2A type 1-D	HIST1H2AD
677.1	3.92264e+06	2.36721e+06	4425000	5250000	P63151-2	Isoform 2 of Serine/threonine-protein phosphatase 2A 55 kDa regulatory subunit B alpha isoform	PPP2R2A
678.1	441509	1.23122e+06	1515000	256000	P26440	Isovaleryl-CoA dehydrogenase, mitochondrial	IVD
679.1	1.55377e+07	6.93837e+06	9375000	4930000	O75915	PRA1 family protein 3	ARL6IP5
680.1	4.24528e+06	1.09517e+06	669000	748000	Q15428	Splicing factor 3A subunit 2	SF3A2
681.1	0	553709	8490000	0	P25685	DnaJ homolog subfamily B member 1	DNAJB1
682.1	0	765942	1122000	3450000	O76094	Signal recognition particle 72 kDa protein	SRP72
683.1	2.20755e+06	1.36047e+06	7815000	6420000	Q05519	Serine/arginine-rich splicing factor 11	SRSF11
684.1	1.22264e+06	2.38081e+06	3750000	350000	Q05048	Cleavage stimulation factor subunit 1	CSTF1
685.1	0	115640	3735000	3540000	P55145	Mesencephalic astrocyte-derived neurotrophic factor	MANF
686.1	2.46226e+06	2.17674e+06	928500	1380000	Q16836-2	Isoform 2 of Hydroxyacyl-coenzyme A dehydrogenase, mitochondrial	HADH
687.1	4.04151e+06	1.49651e+06	10455000	0	Q8NBM8	Prenylcysteine oxidase-like	PCYOX1L
688.1	1.0834e+06	52922.1	0	26200	Q9UKV8	Protein argonaute-2	AGO2
689.1	8.42264e+06	1.16184e+06	1980000	2710000	Q13155	Aminoacyl tRNA synthase complex-interacting multifunctional protein 2	AIMP2
690.1	4.12642e+06	1.89105e+06	0	80100	P08195-4	Isoform 4 of 4F2 cell-surface antigen heavy chain	SLC3A2
691.1	2.59811e+06	0	564000	287000	Q5T1Z8	Pumilio homolog 1	PUM1
692.1	1.13434e+07	9.27837e+06	2220000	0	Q9GZT3	SRA stem-loop-interacting RNA-binding protein, mitochondrial	SLIRP
693.1	5.6717e+06	3.97256e+06	4740000	4410000	H0Y3M2	Zinc finger protein 207	ZNF207
694.1	509434	263930	80550	1200000	Q9H0E3	Histone deacetylase complex subunit SAP130	SAP130
695.1	0	2.51686e+06	1770000	1710000	Q9NX05	Constitutive coactivator of PPAR-gamma-like protein 2	FAM120C
696.1	3.68491e+06	7.33291e+06	13455000	7500000	P84103	Serine/arginine-rich splicing factor 3	SRSF3
697.1	404151	971372	0	1300000	Q9Y295	Developmentally-regulated GTP-binding protein 1	DRG1
698.1	2.03774e+06	1.60535e+06	5115000	1640000	P35613	Basigin	BSG
699.1	0	2.06791e+06	1435500	914000	Q13242	Serine/arginine-rich splicing factor 9	SRSF9
700.1	4.94151e+06	1.49651e+06	1060500	637000	P30837	Aldehyde dehydrogenase X, mitochondrial	ALDH1B1
701.1	261509	0	1203000	196000	Q96F86	Enhancer of mRNA-decapping protein 3	EDC3
702.1	0	6.01326e+06	1491000	0	Q14669	Probable E3 ubiquitin-protein ligase TRIP12	TRIP12
703.1	1.95283e+06	1.28972e+06	520500	1200000	Q8WYA6	Beta-catenin-like protein 1	CTNNBL1
704.1	4.38113e+06	0	0	2530000	H0YGW6	Nucleolysin TIA-1 isoform p40	Null
705.1	900000	2.99302e+06	3720000	0	B4E040	Ras-related protein Ral-B	RALB
706.1	1.4434e+06	4.80244e+06	466500	935000	P36542	ATP synthase subunit gamma, mitochondrial	ATP5C1
707.1	2.41132e+06	1.98628e+06	564000	3110000	P06744	Glucose-6-phosphate isomerase	GPI
708.1	507736	1.26251e+06	0	4620000	Q8WW12	PEST proteolytic signal-containing nuclear protein	PCNP
709.1	1.35849e+06	975453	958500	2220000	Q16576-2	Isoform 2 of Histone-binding protein RBBP7	RBBP7
710.1	3.02264e+07	1.90465e+07	19500000	12500000	P62314	Small nuclear ribonucleoprotein Sm D1	SNRPD1
711.1	3124.53	2.50326e+06	5475000	0	P48449	Lanosterol synthase	LSS
712.1	237736	0	472500	1970000	P00367	Glutamate dehydrogenase 1, mitochondrial	GLUD1
713.1	1.83396e+06	2.44884e+06	3510000	4300000	P22830-2	Isoform 2 of Ferrochelatase, mitochondrial	FECH
714.1	2.10566e+06	2.50326e+06	12855000	0	P57088	Transmembrane protein 33	TMEM33
715.1	1.31264e+06	2.13593e+06	0	8020000	H0YMV8	40S ribosomal protein S27	RPS27L
716.1	0	269372	1372500	1250000	P13674	Prolyl 4-hydroxylase subunit alpha-1	P4HA1
717.1	9.50943e+06	5.8636e+06	3945000	4640000	Q969H8	UPF0556 protein C19orf10	C19orf10
718.1	303962	2.3264e+06	3060000	2520000	P00167	Cytochrome b5	CYB5A
719.1	3600000	2.02709e+06	165000	1820000	P37198	Nuclear pore glycoprotein p62	NUP62
720.1	5.23019e+07	3.61884e+07	34050000	4950000	O75629	Protein CREG1	CREG1
721.1	716604	1.04892e+06	342000	1060000	P57740	Nuclear pore complex protein Nup107	NUP107
722.1	1.86792e+06	3.25151e+06	1251000	2820000	E9PFF0	Uncharacterized protein	Null
723.1	2.49623e+06	405419	780000	1370000	P09497	Clathrin light chain B	CLTB
724.1	205472	2.23116e+06	11985000	388000	Q6UXH1-5	Isoform 5 of Cysteine-rich with EGF-like domain protein 2	CRELD2
725.1	2.0717e+06	470721	448500	124000	O75348	V-type proton ATPase subunit G 1	ATP6V1G1
726.1	1.71509e+06	0	4260000	0	P54709	Sodium/potassium-transporting ATPase subunit beta-3	ATP1B3
727.1	0	345558	0	1980000	Q7L5N1	COP9 signalosome complex subunit 6	COPS6
728.1	3.17547e+06	302023	0	146000	P21281	V-type proton ATPase subunit B, brain isoform	ATP6V1B2
729.1	669057	926477	1590000	3050000	P61513	60S ribosomal protein L37a	RPL37A
730.1	0	3.63244e+06	1315500	230000	O00139-4	Isoform 4 of Kinesin-like protein KIF2A	KIF2A
731.1	2700000	1.49651e+06	700500	456000	O75489	NADH dehydrogenase [ubiquinone] iron-sulfur protein 3, mitochondrial	NDUFS3
732.1	5.11132e+06	4.35349e+06	0	1920000	Q96DB5	Regulator of microtubule dynamics protein 1	RMDN1
733.1	2.93774e+06	0	9150000	0	P84098	60S ribosomal protein L19	RPL19
734.1	6.0283e+06	4.63919e+06	6825000	1750000	Q9NUM4	Transmembrane protein 106B	TMEM106B
735.1	1.26509e+06	1.41488e+06	0	259000	Q6P2E9	Enhancer of mRNA-decapping protein 4	EDC4
736.1	7.76038e+06	2.42163e+07	184500	0	F8WF69	Clathrin light chain A	CLTA
737.1	417736	1.24619e+06	1135500	0	Q13595	Transformer-2 protein homolog alpha	TRA2A
738.1	580755	2.55767e+06	354000	630000	Q92506	Estradiol 17-beta-dehydrogenase 8	HSD17B8
739.1	1.98679e+06	1.95907e+06	4650000	5200000	F8W031	Uncharacterized protein (Fragment)	Null
740.1	0	488407	2025000	1150000	P04062	Glucosylceramidase	GBA
741.1	0	1.41488e+06	1299000	7800000	P02751-15	Isoform 15 of Fibronectin	FN1
742.1	1.51132e+06	0	0	381000	Q9UJW0-3	Isoform 3 of Dynactin subunit 4	DCTN4
743.1	254717	0	0	2220000	Q15007	Pre-mRNA-splicing regulator WTAP	WTAP
744.1	0	1.41488e+06	0	296000	O43837	Isocitrate dehydrogenase [NAD] subunit beta, mitochondrial	IDH3B
745.1	0	2.87058e+06	3750000	1820000	Q15019-2	Isoform 2 of Septin-2	SEPT2
746.1	0	180942	1390500	3520000	P11047	Laminin subunit gamma-1	LAMC1
747.1	553585	399977	2355000	261000	O95202	LETM1 and EF-hand domain-containing protein 1, mitochondrial	LETM1
748.1	1.08679e+07	4.9657e+06	2100000	0	A6NHF2	Uncharacterized protein	BTD
749.1	1.1717e+07	1.21626e+07	9840000	9850000	P49207	60S ribosomal protein L34	RPL34
750.1	8.13396e+06	1.13599e+07	0	3620000	O75503	Ceroid-lipofuscinosis neuronal protein 5	CLN5
751.1	0	1.41488e+06	490500	405000	Q8WUY3-3	Isoform 3 of Protein prune homolog 2	PRUNE2
752.1	1.66415e+07	8.10837e+06	156000	155000	P07954	Fumarate hydratase, mitochondrial	FH
753.1	0	938721	0	1530000	Q7Z4W1	L-xylulose reductase	DCXR
754.1	1.02566e+07	0	4635000	1960000	P07737	Profilin-1	PFN1
755.1	4.55094e+06	1.82302e+06	2250000	1710000	Q16630-2	Isoform 2 of Cleavage and polyadenylation specificity factor subunit 6	CPSF6
756.1	1.44849e+06	6.97919e+06	0	2400000	Q00577	Transcriptional activator protein Pur-alpha	PURA
757.1	2.00377e+06	1.03803e+06	2700000	0	P02545	Prelamin-A/C	LMNA
758.1	1.35849e+06	975453	1665000	2010000	H0YEU5	Histone-binding protein RBBP4 (Fragment)	RBBP4
759.1	3.97358e+06	0	4725000	323000	P62834	Ras-related protein Rap-1A	RAP1A
760.1	0	0	47700	987000	O00267	Transcription elongation factor SPT5	SUPT5H
761.1	1.3534e+06	499291	1390500	216000	Q6YN16	Hydroxysteroid dehydrogenase-like protein 2	HSDL2
762.1	3.97358e+06	1.49651e+06	967500	1910000	E7ERS3	Zinc finger CCCH domain-containing protein 18	ZC3H18
763.1	1.63358e+06	2.20395e+06	0	1480000	P19784	Casein kinase II subunit alpha'	CSNK2A2
764.1	1.50623e+06	0	1515000	0	Q08AM6	Protein VAC14 homolog	VAC14
765.1	0	0	6180000	10200000	H0YK46	40S ribosomal protein S17 (Fragment)	RPS17
766.1	0	2.13593e+06	7035000	2780000	Q9Y3B4	Pre-mRNA branch site protein p14	SF3B14
767.1	971321	0	2745000	2680000	Q9Y4Z0	U6 snRNA-associated Sm-like protein LSm4	LSM4
768.1	431321	115231	0	1040000	Q9UID3	Protein fat-free homolog	VPS51
769.1	3.78679e+06	1.4557e+06	103500	431000	A8MX97	Uncharacterized protein	Null
770.1	6300000	1.7686e+06	1492500	0	Q9UJZ1	Stomatin-like protein 2	STOML2
771.1	2.20755e+06	742814	2385000	589000	Q5BKZ1	Zinc finger protein 326	ZNF326
772.1	1.31264e+06	1.29652e+06	0	0	P21964	Catechol O-methyltransferase	COMT
773.1	0	0	6315000	754000	P22695	Cytochrome b-c1 complex subunit 2, mitochondrial	UQCRC2
774.1	0	0	163500	2000000	Q69YN4	Protein virilizer homolog	KIAA1429
775.1	163189	186384	5430000	3010000	O15260	Surfeit locus protein 4	SURF4
776.1	473774	1.25979e+07	10575000	8640000	P63167	Dynein light chain 1, cytoplasmic	DYNLL1
777.1	1.08849e+07	96320.9	1158000	2800000	F8W1S1	Keratin, type II cytoskeletal 74	KRT74
778.1	0	0	2175000	4190000	P18077	60S ribosomal protein L35a	RPL35A
779.1	3.80377e+06	1.14143e+07	4530000	0	B0QYN7	SUMO-conjugating enzyme UBC9	UBE2I
780.1	0	0	3060000	590000	P51648-2	Isoform 2 of Fatty aldehyde dehydrogenase	ALDH3A2
781.1	165906	62581.4	0	854000	Q9NPI6	mRNA-decapping enzyme 1A	DCP1A
782.1	1.6217e+06	2.38081e+06	2325000	10900000	P62273	40S ribosomal protein S29	RPS29
783.1	4.94151e+06	3.42837e+06	0	826000	Q9BUD6	Spondin-2	SPON2
784.1	558679	105708	1920000	0	Q6UW68	Transmembrane protein 205	TMEM205
785.1	1.51981e+06	2.02709e+06	619500	1170000	Q9HAS0	Protein Njmu-R1	C17orf75
786.1	0	0	0	401000	P51116	Fragile X mental retardation syndrome-related protein 2	FXR2
787.1	1.37377e+06	125571	303000	0	O95822	Malonyl-CoA decarboxylase, mitochondrial	MLYCD
788.1	3.09057e+06	1.2353e+06	1287000	3930000	P53999	Activated RNA polymerase II transcriptional coactivator p15	SUB1
789.1	0	873419	868500	233000	Q9NZ32	Actin-related protein 10	ACTR10
790.1	0	1.05572e+06	0	3910000	Q86UE4	Protein LYRIC	MTDH
791.1	3.02264e+06	2.17674e+06	1333500	5930000	Q99538	Legumain	LGMN
792.1	8.57547e+06	1.14823e+07	78600	3230000	P13693	Translationally-controlled tumor protein	TPT1
793.1	8.62642e+06	321070	28350	105000	A8MW61	Pleiotropic regulator 1	PLRG1
794.1	0	274814	1053000	0	Q96N66	Lysophospholipid acyltransferase 7	MBOAT7
795.1	1.93585e+06	1.53733e+06	79950	400000	Q8NBX0	Saccharopine dehydrogenase-like oxidoreductase	SCCPDH
796.1	1.06472e+06	1.56453e+06	0	668000	E7EQ04	Cytoplasmic FMR1-interacting protein 1	Null
797.1	57905.7	1.24619e+06	0	0	Q5T447	E3 ubiquitin-protein ligase HECTD3	HECTD3
798.1	227547	922395	0	0	Q96CW5	Gamma-tubulin complex component 3	TUBGCP3
799.1	1.45019e+06	2.58488e+06	6255000	3400000	P62266	40S ribosomal protein S23	RPS23
800.1	0	1.05164e+06	0	0	P04004	Vitronectin	VTN
801.1	847358	0	4380000	0	P09012	U1 small nuclear ribonucleoprotein A	SNRPA
802.1	2.86981e+06	2.61209e+06	0	1190000	Q6UN15	Pre-mRNA 3'-end-processing factor FIP1	FIP1L1
803.1	2.17358e+06	4.62558e+06	1815000	359000	Q9UL25	Ras-related protein Rab-21	RAB21
804.1	1.47906e+06	0	0	267000	Q02818	Nucleobindin-1	NUCB1
805.1	431321	1.13599e+06	0	0	Q14566	DNA replication licensing factor MCM6	MCM6
806.1	270000	0	715500	166000	Q13501	Sequestosome-1	SQSTM1
807.1	1.23453e+06	522419	238500	531000	Q8WWY3	U4/U6 small nuclear ribonucleoprotein Prp31	PRPF31
808.1	0	0	0	3150000	Q92688	Acidic leucine-rich nuclear phosphoprotein 32 family member B	ANP32B
809.1	0	318349	159000	193000	Q8WUY1	UPF0670 protein C8orf55	THEM6
810.1	0	0	3255000	893000	Q9BWJ5	Splicing factor 3B subunit 5	SF3B5
811.1	356604	266651	154500	0	O96013	Serine/threonine-protein kinase PAK 4	PAK4
812.1	239434	383651	0	0	B7ZKT7	FYVE and coiled-coil domain-containing protein 1	FYCO1
813.1	2.25849e+06	1.55093e+06	0	866000	O95782	AP-2 complex subunit alpha-1	AP2A1
814.1	607925	783628	1302000	151000	O14745	Na(+)/H(+) exchange regulatory cofactor NHE-RF1	SLC9A3R1
815.1	0	1.10878e+06	0	490000	Q7Z478	ATP-dependent RNA helicase DHX29	DHX29
816.1	742075	0	4035000	57500000	Q9Y3Y2-3	Isoform 2 of Chromatin target of PRMT1 protein	CHTOP
817.1	0	1.28564e+06	0	664000	O43679	LIM domain-binding protein 2	LDB2
818.1	755660	1.85023e+06	0	2170000	Q92769	Histone deacetylase 2	HDAC2
819.1	2.83585e+06	2.31279e+06	2310000	1590000	Q99497	Protein DJ-1	PARK7
820.1	843962	419023	0	2860000	Q8NI27	THO complex subunit 2	THOC2
821.1	550189	651663	1363500	558000	O43719	HIV Tat-specific factor 1	HTATSF1
822.1	621509	0	586500	258000	Q8WVM8	Sec1 family domain-containing protein 1	SCFD1
823.1	222453	0	0	67400	Q9UQE7	Structural maintenance of chromosomes protein 3	SMC3
824.1	667358	598605	0	0	P49588	Alanine--tRNA ligase, cytoplasmic	AARS
825.1	2.44528e+06	1.61895e+06	4245000	3800000	Q96A72	Protein mago nashi homolog 2	MAGOHB
826.1	3.19245e+06	9.91779e+06	7305000	0	Q6IAA8	Ragulator complex protein LAMTOR1	LAMTOR1
827.1	3.3283e+06	0	0	53200	Q9H2U2-2	Isoform 2 of Inorganic pyrophosphatase 2, mitochondrial	PPA2
828.1	2.88679e+06	0	1108500	0	Q9H6E4	Coiled-coil domain-containing protein 134	CCDC134
829.1	0	420384	2430000	0	P31930	Cytochrome b-c1 complex subunit 1, mitochondrial	UQCRC1
830.1	1.93585e+06	876140	4875000	1650000	P80303-2	Isoform 2 of Nucleobindin-2	NUCB2
831.1	388868	0	2250000	1300000	Q9UHX1	Poly(U)-binding-splicing factor PUF60	PUF60
832.1	1.08509e+07	6.10849e+06	2325000	5310000	P63241-2	Isoform 2 of Eukaryotic translation initiation factor 5A-1	EIF5A
833.1	241132	0	835500	0	F5GYQ1	V-type proton ATPase subunit d 1	ATP6V0D1
834.1	138566	998581	363000	0	Q5VIR6-4	Isoform 4 of Vacuolar protein sorting-associated protein 53 homolog	VPS53
835.1	2.17358e+06	1.49651e+06	5010000	0	O75356	Ectonucleoside triphosphate diphosphohydrolase 5	ENTPD5
836.1	0	0	9795000	9410000	Q01105	Protein SET	SET
837.1	2.19057e+06	2.68012e+06	1725000	813000	Q9C0J8	pre-mRNA 3' end processing protein WDR33	WDR33
838.1	256415	0	496500	2420000	F8VXC8	SWI/SNF complex subunit SMARCC2	SMARCC2
839.1	1.58774e+07	4.28547e+06	346500	2970000	Q9UNW1	Multiple inositol polyphosphate phosphatase 1	MINPP1
840.1	1.39245e+06	1.18088e+06	0	924000	O43681	ATPase ASNA1	ASNA1
841.1	0	0	0	1460000	P51114	Fragile X mental retardation syndrome-related protein 1	FXR1
842.1	0	0	1500000	672000	Q96AG4	Leucine-rich repeat-containing protein 59	LRRC59
843.1	558679	0	565500	553000	P10644	cAMP-dependent protein kinase type I-alpha regulatory subunit	PRKAR1A
844.1	1.56736e+06	708802	0	0	O60220	Mitochondrial import inner membrane translocase subunit Tim8 A	TIMM8A
845.1	1.58943e+06	2.70733e+06	546000	6220000	Q9BR76	Coronin-1B	CORO1B
846.1	5.1283e+06	1.24483e+06	0	0	Q8NFI4	Putative protein FAM10A5	ST13P5
847.1	1.22094e+06	3.55081e+06	0	0	Q99627	COP9 signalosome complex subunit 8	COPS8
848.1	101887	2.6393e+06	2685000	993000	O00116	Alkyldihydroxyacetonephosphate synthase, peroxisomal	AGPS
849.1	5.1283e+06	2.6393e+06	10125000	3850000	P62304	Small nuclear ribonucleoprotein E	SNRPE
850.1	207170	923756	94650	98200	Q7L2J0	7SK snRNA methylphosphate capping enzyme	MEPCE
851.1	0	1755000	0	2000000	Q66K74	Microtubule-associated protein 1S	MAP1S
852.1	365094	0	14655000	2180000	Q8TCT9-2	Isoform 2 of Minor histocompatibility antigen H13	HM13
853.1	889811	296581	3060000	54900	P45880	Voltage-dependent anion-selective channel protein 2	VDAC2
854.1	0	0	7185000	0	P00387-3	Isoform 3 of NADH-cytochrome b5 reductase 3	CYB5R3
855.1	2.49623e+06	404058	8820000	1710000	F5GYL8	Importin subunit alpha	KPNA6
856.1	0	74553.5	2010000	246000	Q12769	Nuclear pore complex protein Nup160	NUP160
857.1	178302	1.22714e+07	186000	2420000	E9PB61	THO complex subunit 4	ALYREF
858.1	27509.4	2.44884e+06	9735000	703000	Q9BPW8	Protein NipSnap homolog 1	NIPSNAP1
859.1	1.91887e+06	1.85023e+06	0	0	P49755	Transmembrane emp24 domain-containing protein 10	TMED10
860.1	0	105028	0	1900000	Q9BPX3	Condensin complex subunit 3	NCAPG
861.1	0	0	0	441000	Q9Y383	Putative RNA-binding protein Luc7-like 2	LUC7L2
862.1	1.57925e+06	525140	369000	0	Q9NR50	Translation initiation factor eIF-2B subunit gamma	EIF2B3
863.1	0	0	4245000	385000	O95864	Fatty acid desaturase 2	FADS2
864.1	0	0	1950000	0	Q96JA1	Leucine-rich repeats and immunoglobulin-like domains protein 1	LRIG1
865.1	5.19623e+06	2.13593e+06	1395000	324000	P53634	Dipeptidyl peptidase 1	CTSC
866.1	0	1.19041e+06	0	3640000	Q06210	Glucosamine--fructose-6-phosphate aminotransferase [isomerizing] 1	GFPT1
867.1	1.28717e+06	0	24300000	0	Q8WYB5	Histone acetyltransferase KAT6B	KAT6B
868.1	0	0	1227000	216000	Q5T5C7	Serine--tRNA ligase, cytoplasmic	SARS
869.1	0	7.21047e+06	7710000	1060000	Q8N128-2	Isoform 2 of Protein FAM177A1	FAM177A1
870.1	2.32642e+06	2.81616e+06	1140000	0	Q9P2R7	Succinyl-CoA ligase [ADP-forming] subunit beta, mitochondrial	SUCLA2
871.1	5.97736e+06	5.76837e+06	5625000	6920000	P14174	Macrophage migration inhibitory factor	MIF
872.1	3.70189e+06	842128	406500	380000	P62330	ADP-ribosylation factor 6	ARF6
873.1	0	2.68012e+06	3450000	0	Q9NUJ1	Abhydrolase domain-containing protein 10, mitochondrial	ABHD10
874.1	0	797233	4935000	2850000	Q5TZA2	Rootletin	CROCC
875.1	5.23019e+06	3.31953e+06	60150	1010000	Q5VZK9	Leucine-rich repeat-containing protein 16A	LRRC16A
876.1	5.02642e+06	1.7686e+06	0	0	O43760	Synaptogyrin-2	SYNGR2
877.1	1.91887e+06	0	0	0	Q5H9R7-5	Isoform 5 of Serine/threonine-protein phosphatase 6 regulatory subunit 3	PPP6R3
878.1	0	0	1360500	624000	Q15637-5	Isoform 5 of Splicing factor 1	SF1
879.1	5.41698e+06	861174	1710000	4680000	O43324	Eukaryotic translation elongation factor 1 epsilon-1	EEF1E1
880.1	5.11132e+06	4.35349e+06	435000	1550000	E5RH53	Regulator of microtubule dynamics protein 1	RMDN1
881.1	113094	4.12221e+06	0	1630000	Q15691	Microtubule-associated protein RP/EB family member 1	MAPRE1
882.1	911887	1.00674e+07	0	186000	O14647	Chromodomain-helicase-DNA-binding protein 2	CHD2
883.1	0	451674	3375000	0	O00203	AP-3 complex subunit beta-1	AP3B1
884.1	1.47566e+06	0	490500	533000	Q9HCS7	Pre-mRNA-splicing factor SYF1	XAB2
885.1	4.55094e+06	3.00663e+06	0	1040000	B1AKR6	Dynein light chain roadblock-type 1	DYNLRB1
886.1	155208	0	1057500	278000	P49756	RNA-binding protein 25	RBM25
887.1	0	482965	669000	272000	Q10570	Cleavage and polyadenylation specificity factor subunit 1	CPSF1
888.1	227547	1.05028e+06	2085000	0	Q96EY8	Cob(I)yrinic acid a,c-diamide adenosyltransferase, mitochondrial	MMAB
889.1	580755	0	282000	203000	P61011	Signal recognition particle 54 kDa protein	SRP54
890.1	1.69811e+06	2.31279e+06	3540000	1980000	B4DR52	Histone H2B	HIST2H2BF
891.1	2.41132e+06	1.01763e+06	0	0	O00217	NADH dehydrogenase [ubiquinone] iron-sulfur protein 8, mitochondrial	NDUFS8
892.1	11700000	1.03803e+07	7515000	5680000	Q9NQH7	Probable Xaa-Pro aminopeptidase 3	XPNPEP3
893.1	2.13962e+06	1.32509e+06	0	1000000	Q9Y2W2	WW domain-binding protein 11	WBP11
894.1	1.48755e+06	363244	0	988000	Q14997	Proteasome activator complex subunit 4	PSME4
895.1	0	0	0	997000	Q6PKG0	La-related protein 1	LARP1
896.1	416038	327872	38250	0	Q68E01-3	Isoform 3 of Integrator complex subunit 3	INTS3
897.1	7.64151e+06	55098.8	2475000	11300	P42285	Superkiller viralicidic activity 2-like 2	SKIV2L2
898.1	246226	729209	1122000	2430000	O14490	Disks large-associated protein 1	DLGAP1
899.1	1.85094e+06	3.12907e+06	291000	0	Q86UQ4	ATP-binding cassette sub-family A member 13	ABCA13
900.1	0	1.10198e+06	0	665000	P26368	Splicing factor U2AF 65 kDa subunit	U2AF2
901.1	2.12264e+06	2.20395e+06	0	0	Q9H6Y7	E3 ubiquitin-protein ligase RNF167	RNF167
902.1	0	1.86384e+06	4575000	0	Q15392	Delta(24)-sterol reductase	DHCR24
903.1	2.22453e+06	0	0	2880000	A8MU27	Small ubiquitin-related modifier 3	SUMO3
904.1	1.37208e+06	1.78221e+06	0	1030000	E9PK25	Cofilin-1	CFL1
905.1	0	160535	994500	59500	O75145	Liprin-alpha-3	PPFIA3
906.1	387170	0	750000	2740000	B8ZZN6	Small ubiquitin-related modifier 1	SUMO1
907.1	699623	1.60535e+06	687000	0	Q9BVC6	Transmembrane protein 109	TMEM109
908.1	2.39434e+06	1.56453e+06	0	0	O43617	Trafficking protein particle complex subunit 3	TRAPPC3
909.1	1.06642e+07	9.30558e+06	0	3500000	O95758-4	Isoform 4 of Polypyrimidine tract-binding protein 3	PTBP3
910.1	1.06642e+07	8.29884e+06	786000	3500000	B4DSS8	Uncharacterized protein	PTBP2
911.1	0	32651.2	0	1160000	F5H1E9	DNA replication licensing factor MCM2	Null
912.1	623208	627174	125250	692000	Q5SRE5	Nucleoporin NUP188 homolog	NUP188
913.1	2.90377e+06	1.31285e+06	3990000	2090000	B1AHD1	NHP2 non-histone chromosome protein 2-like 1 (S. cerevisiae)	NHP2L1
914.1	0	0	1114500	0	P12270	Nucleoprotein TPR	TPR
915.1	0	1.27612e+06	0	0	Q9NXG6-3	Isoform 3 of Transmembrane prolyl 4-hydroxylase	P4HTM
916.1	405849	0	44100	127000	P46934	E3 ubiquitin-protein ligase NEDD4	NEDD4
917.1	334528	0	0	0	B3KXW5	AP-1 complex subunit gamma-1	AP1G1
918.1	0	0	666000	0	O14967	Calmegin	CLGN
919.1	0	0	3300000	0	Q8IXZ2	Zinc finger CCCH domain-containing protein 3	ZC3H3
920.1	1.91887e+06	0	900000	0	P33992	DNA replication licensing factor MCM5	MCM5
921.1	0	949605	0	0	Q29RF7	Sister chromatid cohesion protein PDS5 homolog A	PDS5A
922.1	0	945523	4155000	1020000	Q15904	V-type proton ATPase subunit S1	ATP6AP1
923.1	205472	351000	261000	918000	Q92890-1	Isoform Long of Ubiquitin fusion degradation protein 1 homolog	UFD1L
924.1	2.02075e+06	0	0	0	Q03252	Lamin-B2	LMNB2
925.1	0	497930	113400	0	Q9NP58	ATP-binding cassette sub-family B member 6, mitochondrial	ABCB6
926.1	0	492488	2520000	0	Q86VF2	Immunoglobulin-like and fibronectin type III domain-containing protein 1	IGFN1
927.1	0	776826	1725000	0	E9PN11	Rho-related GTP-binding protein RhoC (Fragment)	RHOC
928.1	1.15132e+06	216314	2655000	331000	Q8NE71	ATP-binding cassette sub-family F member 1	ABCF1
929.1	0	0	384000	457000	P28838	Cytosol aminopeptidase	LAP3
930.1	0	1.29652e+06	709500	2020000	P14859-2	Isoform 2 of POU domain, class 2, transcription factor 1	POU2F1
931.1	0	0	277500	0	P33527-9	Isoform 9 of Multidrug resistance-associated protein 1	ABCC1
932.1	241132	340116	261000	0	Q8N3X1-2	Isoform 2 of Formin-binding protein 4	FNBP4
933.1	0	0	3180000	925000	Q9HD33	39S ribosomal protein L47, mitochondrial	MRPL47
934.1	0	0	0	1380000	F8W7U2	Desmocollin-2	Null
935.1	2.19057e+07	1.30741e+07	8520000	17900000	A8MWD9	Small nuclear ribonucleoprotein G-like protein	Null
936.1	490755	604047	879000	0	Q969L2	Protein MAL2	MAL2
937.1	0	0	3240000	0	Q92597	Protein NDRG1	NDRG1
938.1	0	318349	2595000	414000	Q9P0L0-2	Isoform 2 of Vesicle-associated membrane protein-associated protein A	VAPA
939.1	275094	0	0	1050000	Q9H1E3	Nuclear ubiquitous casein and cyclin-dependent kinases substrate	NUCKS1
940.1	3.3283e+06	0	0	0	P30042	ES1 protein homolog, mitochondrial	C21orf33
941.1	483962	802674	0	425000	B3KYA7	Serine/threonine-protein kinase 3 20kDa subunit	STK3
942.1	0	0	2850000	0	Q4VC44-3	Isoform 3 of FLYWCH-type zinc finger-containing protein 1	FLYWCH1
943.1	753962	0	2040000	0	Q13459	Unconventional myosin-IXb	MYO9B
944.1	1.1734e+06	1.0979e+07	829500	0	Q86US8	Telomerase-binding protein EST1A	SMG6
945.1	244528	0	310500	0	Q9BVL2	Nucleoporin p58/p45	NUPL1
946.1	3.3283e+06	2.21756e+06	0	0	P10619	Lysosomal protective protein	CTSA
947.1	2.25849e+06	0	0	0	Q8IYQ7	Threonine synthase-like 1	THNSL1
948.1	1.33642e+06	0	571500	0	Q92575	UBX domain-containing protein 4	UBXN4
949.1	0	199988	0	144000	G3V5V3	Nuclear export mediator factor NEMF (Fragment)	NEMF
950.1	256415	0	427500	280000	O75874	Isocitrate dehydrogenase [NADP] cytoplasmic	IDH1
951.1	3.00566e+06	0	4380000	0	Q13247	Serine/arginine-rich splicing factor 6	SRSF6
952.1	0	0	745500	2840000	O15031	Plexin-B2	PLXNB2
953.1	494151	337395	0	0	P41250	Glycine--tRNA ligase	GARS
954.1	0	121762	603000	157000	E7EQD5	Syntaxin-binding protein 2	STXBP2
955.1	0	0	0	4430000	A6NKB5	Pecanex-like protein 2	PCNXL2
956.1	1.88491e+06	1.95907e+06	0	442000	Q9HCN8	Stromal cell-derived factor 2-like protein 1	SDF2L1
957.1	0	0	258000	52100	Q9P258	Protein RCC2	RCC2
958.1	1.74906e+06	1.86384e+06	4365000	775000	P62995	Transformer-2 protein homolog beta	TRA2B
959.1	1.71509e+06	0	0	0	Q96KQ4	Apoptosis-stimulating of p53 protein 1	PPP1R13B
960.1	721698	121353	0	92600	P42345	Serine/threonine-protein kinase mTOR	MTOR
961.1	113604	61493	3000000	764000	Q86W42	THO complex subunit 6 homolog	THOC6
962.1	0	297942	0	1570000	Q9P2I0	Cleavage and polyadenylation specificity factor subunit 2	CPSF2
963.1	390566	0	0	5570000	Q4G0J3	La-related protein 7	LARP7
964.1	0	738733	1965000	0	Q9UIQ6	Leucyl-cystinyl aminopeptidase	LNPEP
965.1	385472	0	1138500	0	P54646	5'-AMP-activated protein kinase catalytic subunit alpha-2	PRKAA2
966.1	2.4283e+06	0	0	233000	Q5T5P2	Sickle tail protein homolog	KIAA1217
967.1	0	0	1042500	513000	P20930	Filaggrin	FLG
968.1	2.51321e+06	891105	0	2970000	Q92522	Histone H1x	H1FX
969.1	0	3.53721e+06	1435500	2500000	P00558	Phosphoglycerate kinase 1	PGK1
970.1	141792	357802	1375500	0	Q6ZRR7	Leucine-rich repeat-containing protein 9	LRRC9
971.1	8.38868e+06	0	0	0	Q96JC1	Vam6/Vps39-like protein	VPS39
972.1	0	428547	0	0	O75592	Probable E3 ubiquitin-protein ligase MYCBP2	MYCBP2
973.1	2.30943e+06	0	0	0	P54105	Methylosome subunit pICln	CLNS1A
974.1	0	530581	0	643000	B7ZMH9	SPS1/STE20-related protein kinase YSK4	YSK4
975.1	368491	500651	0	851000	Q9H871	Protein RMD5 homolog A	RMND5A
976.1	0	0	121200	994000	B7Z2R4	Epsilon-sarcoglycan	SGCE
977.1	0	0	325500	0	P08574	Cytochrome c1, heme protein, mitochondrial	CYC1
978.1	0	1.63256e+06	1294500	1060000	P31689	DnaJ homolog subfamily A member 1	DNAJA1
979.1	410943	0	115650	539000	Q9Y6Q5	AP-1 complex subunit mu-2	AP1M2
980.1	1.76604e+06	262570	0	0	Q5JYS9	1-phosphatidylinositol-4,5-bisphosphate phosphodiesterase beta-4	PLCB4
981.1	0	340116	1287000	0	Q9H3N1	Thioredoxin-related transmembrane protein 1	TMX1
982.1	0	132237	936000	81400	B4DQJ1	U5 small nuclear ribonucleoprotein 40 kDa protein	SNRNP40
983.1	0	722407	0	0	H0Y9Z5	CCR4-NOT transcription complex subunit 6-like (Fragment)	CNOT6L
984.1	4.94151e+06	4.81605e+06	3285000	4960000	O43396	Thioredoxin-like protein 1	TXNL1
985.1	0	0	651000	0	A1L0T0	Acetolactate synthase-like protein	ILVBL
986.1	468679	370047	0	518000	Q92859	Neogenin	NEO1
987.1	0	372767	0	0	O75436	Vacuolar protein sorting-associated protein 26A	VPS26A
988.1	854151	0	0	0	P56385	ATP synthase subunit e, mitochondrial	ATP5I
989.1	540000	0	366000	135000	Q13144	Translation initiation factor eIF-2B subunit epsilon	EIF2B5
990.1	60962.3	269372	0	0	C9JUT5	Uncharacterized protein	Null
991.1	0	888384	996000	0	P39748	Flap endonuclease 1	FEN1
992.1	0	0	1263000	107000	Q8NDH3	Probable aminopeptidase NPEPL1	NPEPL1
993.1	704717	579558	0	623000	Q5VZU9	Tripeptidyl peptidase II	TPP2
994.1	932264	289779	0	0	Q07954	Prolow-density lipoprotein receptor-related protein 1	LRP1
995.1	0	0	0	1000000	Q9BXJ9	N-alpha-acetyltransferase 15, NatA auxiliary subunit	NAA15
996.1	0	0	70950	20500	Q15369	Transcription elongation factor B polypeptide 1	TCEB1
997.1	1.50453e+06	0	198000	964000	Q8WVC0	RNA polymerase-associated protein LEO1	LEO1
998.1	3.19245e+06	0	633000	231000	Q9UPP5	Uncharacterized protein KIAA1107	KIAA1107
999.1	0	94960.5	0	0	G3V325	Pentatricopeptide repeat-containing protein 1	ATP5J2-PTCD1
1000.1	3600000	0	0	0	A4FU69	EF-hand calcium-binding domain-containing protein 5	EFCAB5
1001.1	1.09698e+06	0	0	1050000	O14686-3	Isoform 3 of Histone-lysine N-methyltransferase MLL2	KMT2D
1002.1	0	179581	0	0	Q9NSB4	Keratin, type II cuticular Hb2	KRT82
1003.1	0	0	1078500	6490000	Q6Y7W6-3	Isoform 2 of PERQ amino acid-rich with GYF domain-containing protein 2	GIGYF2
1004.1	1.83396e+06	0	0	0	Q15382	GTP-binding protein Rheb	RHEB
1005.1	451698	0	0	0	E7ERR3	Probable E3 ubiquitin-protein ligase HECTD2	HECTD2
1006.1	0	0	1680000	0	O15126	Secretory carrier-associated membrane protein 1	SCAMP1
1007.1	0	453035	2115000	0	Q9Y6C9	Mitochondrial carrier homolog 2	MTCH2
1008.1	1.02057e+06	199988	0	0	P49770	Translation initiation factor eIF-2B subunit beta	EIF2B2
1009.1	0	0	0	440000	Q00796	Sorbitol dehydrogenase	SORD
1010.1	1.12925e+06	0	137400	1040000	O14980	Exportin-1	XPO1
1011.1	0	0	0	1270000	C9K0X5	Snurportin-1	SNUPN
1012.1	0	568674	0	1650000	P50851	Lipopolysaccharide-responsive and beige-like anchor protein	LRBA
1013.1	6.9283e+06	41494.2	3885000	0	Q9NP72	Ras-related protein Rab-18	RAB18
1014.1	1.86792e+06	393174	127950	468000	H0YHG0	Uncharacterized protein (Fragment)	Null
1015.1	0	3.65965e+06	2160000	1090000	P52298	Nuclear cap-binding protein subunit 2	NCBP2
1016.1	0	2.24477e+06	0	5250000	P12111	Collagen alpha-3(VI) chain	COL6A3
1017.1	2.41132e+06	0	2535000	690000	O60306	Intron-binding protein aquarius	AQR
1018.1	0	144209	0	224000	E9PBC6	Transforming acidic coiled-coil-containing protein 2	TACC2
1019.1	0	446233	210000	234000	P50750-2	Isoform 2 of Cyclin-dependent kinase 9	CDK9
1020.1	1.03755e+07	1.16728e+07	0	516000	Q5VW36	Uncharacterized protein KIAA1797	FOCAD
1021.1	0	0	0	748000	Q8NFH4	Nucleoporin Nup37	NUP37
1022.1	0	0	0	207000	C9JQJ0	Uncharacterized protein	Null
1023.1	3.93962e+06	3.75488e+06	1905000	701000	Q4KWH8	1-phosphatidylinositol 4,5-bisphosphate phosphodiesterase eta-1	PLCH1
1024.1	0	51153.5	1545000	0	Q15738	Sterol-4-alpha-carboxylate 3-dehydrogenase, decarboxylating	NSDHL
1025.1	0	0	448500	1480000	Q63HN8-4	Isoform 2 of E3 ubiquitin-protein ligase RNF213	RNF213
1026.1	2.00377e+06	0	0	4740000	Q9P2F6	Rho GTPase-activating protein 20	ARHGAP20
1027.1	0	1.53733e+06	153000	0	Q9UHA4	Ragulator complex protein LAMTOR3	LAMTOR3
1028.1	0	1.34414e+06	0	184000	E7EN19	Mitogen-activated protein kinase kinase kinase kinase 4	MAP4K4
1029.1	0	1.03531e+06	547500	0	Q05682	Caldesmon	CALD1
1030.1	0	877500	0	0	Q96EP5	DAZ-associated protein 1	DAZAP1
1031.1	1.27698e+06	2.14953e+06	0	1480000	E9PES1	Uncharacterized protein	Null
1032.1	1.58943e+06	432628	0	0	Q8ND76	Cyclin-Y	CCNY
1033.1	0	0	999000	577000	Q9NRW7	Vacuolar protein sorting-associated protein 45	VPS45
1034.1	0	2.95221e+06	0	561000	Q9Y2S6	Coiled-coil domain-containing protein 72	TMA7
1035.1	2.49623e+06	0	0	1780000	E7EPM0	Protein flightless-1 homolog	Null
1036.1	534906	496570	660000	160000	P01116	GTPase KRas	KRAS
1037.1	0	946884	0	485000	Q9P253	Vacuolar protein sorting-associated protein 18 homolog	VPS18
1038.1	2.17358e+06	2.13593e+06	2850000	1700000	Q9GZQ8	Microtubule-associated proteins 1A/1B light chain 3B	MAP1LC3B
1039.1	242830	0	0	0	Q9NUQ8	ATP-binding cassette sub-family F member 3	ABCF3
1040.1	0	0	1515000	0	O14494	Lipid phosphate phosphohydrolase 1	PPAP2A
1041.1	0	0	63000	164000	Q8IXM3	39S ribosomal protein L41, mitochondrial	MRPL41
1042.1	840566	1.79581e+06	466500	0	Q6IN85	Serine/threonine-protein phosphatase 4 regulatory subunit 3A	SMEK1
1043.1	433019	376849	0	87900	Q495W5	Alpha-(1,3)-fucosyltransferase 11	FUT11
1044.1	755660	0	0	0	O14936	Peripheral plasma membrane protein CASK	CASK
1045.1	0	2.9386e+06	1018500	0	P49406	39S ribosomal protein L19, mitochondrial	MRPL19
1046.1	1800000	2.19035e+06	712500	0	Q9H8H3	Methyltransferase-like protein 7A	METTL7A
1047.1	597736	538744	756000	483000	P22694-2	Isoform 2 of cAMP-dependent protein kinase catalytic subunit beta	PRKACB
1048.1	0	0	1410000	759000	O00192	Armadillo repeat protein deleted in velo-cardio-facial syndrome	ARVCF
1049.1	315849	0	0	0	Q9H000	Probable E3 ubiquitin-protein ligase makorin-2	MKRN2
1050.1	0	0	133050	0	P50895	Basal cell adhesion molecule	BCAM
1051.1	0	968651	0	205000	Q9Y3D6	Mitochondrial fission 1 protein	FIS1
1052.1	594340	723767	213000	1720000	F5GXR3	Parathymosin	PTMS
1053.1	6.35094e+06	0	681000	4650000	Q92616	Translational activator GCN1	GCN1L1
1054.1	1.54358e+06	0	0	26300	F5GYB6	Putative protein ZNF720	ZNF720
1055.1	0	0	0	2080000	Q9BRL6	Serine/arginine-rich splicing factor 8	SRSF8
1056.1	1.86792e+06	519698	0	207000	Q6PD62	RNA polymerase-associated protein CTR9 homolog	CTR9
1057.1	888113	0	625500	766000	Q99459	Cell division cycle 5-like protein	CDC5L
1058.1	0	0	529500	0	Q02978	Mitochondrial 2-oxoglutarate/malate carrier protein	SLC25A11
1059.1	0	1.15231e+06	0	363000	Q7Z494	Nephrocystin-3	NPHP3
1060.1	0	2.0407e+06	0	0	A6NMH8	CD81 antigen	CD81
1061.1	0	704721	8070000	583000	Q5ZPR3	CD276 antigen	CD276
1062.1	0	0	2055000	0	Q6P3W7	SCY1-like protein 2	SCYL2
1063.1	0	0	12015000	1830000	B4DXI4	39S ribosomal protein L21, mitochondrial	Null
1064.1	0	0	0	238000	Q92621	Nuclear pore complex protein Nup205	NUP205
1065.1	0	2340000	0	102000	H7BYS7	Triadin	Null
1066.1	0	2.78895e+06	0	77500	E5KLJ5	Dynamin-like 120 kDa protein, form S1	OPA1
1067.1	2.20755e+06	718326	0	0	Q8IWI9	MAX gene-associated protein	MGA
1068.1	0	1.4557e+06	5730000	11200000	P20290	Transcription factor BTF3	BTF3
1069.1	1.37208e+06	463919	222000	0	C9JE52	Uncharacterized protein	Null
1070.1	0	911512	1680000	0	P48509	CD151 antigen	CD151
1071.1	1.73208e+06	1.41488e+06	2985000	1520000	P23434	Glycine cleavage system H protein, mitochondrial	GCSH
1072.1	378679	0	0	0	Q8WVX9	Fatty acyl-CoA reductase 1	FAR1
1073.1	0	248965	345000	219000	B7Z525	Uncharacterized protein	Null
1074.1	4.33019e+06	0	0	0	Q9UQ90	Paraplegin	SPG7
1075.1	723396	0	0	0	P05067	Amyloid beta A4 protein	APP
1076.1	0	0	1021500	0	Q9NTJ5	Phosphatidylinositide phosphatase SAC1	SACM1L
1077.1	5.50189e+06	3.16988e+06	2625000	0	Q14108	Lysosome membrane protein 2	SCARB2
1078.1	0	0	235500	417000	P14616	Insulin receptor-related protein	INSRR
1079.1	0	0	0	856000	P23258	Tubulin gamma-1 chain	TUBG1
1080.1	312453	745535	0	0	P40306	Proteasome subunit beta type-10	PSMB10
1081.1	0	0	0	79400	Q8NG04	Solute carrier family 26 member 10	SLC26A10
1082.1	0	0	1605000	0	Q9H930	Nuclear body protein SP140-like protein	SP140L
1083.1	0	1.56453e+06	639000	0	P55039	Developmentally-regulated GTP-binding protein 2	DRG2
1084.1	427925	9.72733e+06	0	0	C9IYN3	Heterogeneous nuclear ribonucleoprotein L-like	HNRNPLL
1085.1	0	1.23258e+06	0	295000	Q6NZY4	Zinc finger CCHC domain-containing protein 8	ZCCHC8
1086.1	2.75094e+06	877500	2265000	350000	P10606	Cytochrome c oxidase subunit 5B, mitochondrial	COX5B
1087.1	0	0	0	186000	F5H189	LYR motif-containing protein 4	LYRM4
1088.1	2.58113e+06	0	5295000	6560000	P62841	40S ribosomal protein S15	RPS15
1089.1	2.68302e+06	2.69372e+06	1920000	679000	Q9NPJ3	Acyl-coenzyme A thioesterase 13	ACOT13
1090.1	1.09019e+06	2.36721e+06	0	0	Q8N3R9	MAGUK p55 subfamily member 5	MPP5
1091.1	0	586360	985500	0	O00748	Cocaine esterase	CES2
1092.1	0	443512	513000	0	Q15056	Eukaryotic translation initiation factor 4H	EIF4H
1093.1	8.38868e+06	6.80233e+06	0	0	O60888-2	Isoform A of Protein CutA	CUTA
1094.1	0	453035	0	1100000	Q16799	Reticulon-1	RTN1
1095.1	1.63189e+06	689756	0	267000	P28799	Granulins	GRN
1096.1	1.65906e+06	0	0	0	Q9BX40-2	Isoform 2 of Protein LSM14 homolog B	LSM14B
1097.1	361698	0	829500	413000	Q9UHI8	A disintegrin and metalloproteinase with thrombospondin motifs 1	ADAMTS1
1098.1	0	2.0543e+06	0	838000	Q5JSZ5	Protein PRRC2B	PRRC2B
1099.1	0	0	6510000	0	H0YDL2	Protein wntless homolog (Fragment)	WLS
1100.1	0	0	0	1850000	P51157-2	Isoform L of Ras-related protein Rab-28	RAB28
1101.1	203774	0	0	741000	Q14498	RNA-binding protein 39	RBM39
1102.1	930566	0	0	407000	O43166	Signal-induced proliferation-associated 1-like protein 1	SIPA1L1
1103.1	51452.8	0	2535000	0	O15173	Membrane-associated progesterone receptor component 2	PGRMC2
1104.1	0	3.02023e+06	0	0	Q9UJA5	tRNA (adenine(58)-N(1))-methyltransferase non-catalytic subunit TRM6	TRMT6
1105.1	0	322430	0	356000	Q12873	Chromodomain-helicase-DNA-binding protein 3	CHD3
1106.1	0	0	0	1000000	A6NJH8	Uncharacterized protein	Null
1107.1	0	0	0	2380000	Q9Y2I9	TBC1 domain family member 30	TBC1D30
1108.1	0	0	0	1390000	Q6P1N9-2	Isoform 2 of Putative deoxyribonuclease TATDN1	TATDN1
1109.1	0	1.0394e+06	0	0	P21291	Cysteine and glycine-rich protein 1	CSRP1
1110.1	0	208151	0	0	Q9BZK7	F-box-like/WD repeat-containing protein TBL1XR1	TBL1XR1
1111.1	1.73208e+06	1.12919e+06	40500	0	P08243	Asparagine synthetase [glutamine-hydrolyzing]	ASNS
1112.1	0	304744	564000	0	Q01082	Spectrin beta chain, brain 1	SPTBN1
1113.1	441509	0	1965000	645000	P36543	V-type proton ATPase subunit E 1	ATP6V1E1
1114.1	638491	0	0	0	P53597	Succinyl-CoA ligase [ADP/GDP-forming] subunit alpha, mitochondrial	SUCLG1
1115.1	1.28038e+06	1.2353e+06	0	0	Q13724	Mannosyl-oligosaccharide glucosidase	MOGS
1116.1	0	0	0	491000	E9PHK9	Treacle protein	TCOF1
1117.1	23773.6	69519.8	310500	143000	F8WCL5	Nebulin	NEB
1118.1	2.00377e+06	0	0	0	B5MC00	Pregnancy-specific beta-1-glycoprotein 6	Null
1119.1	0	0	252000	0	P16402	Histone H1.3	HIST1H1D
1120.1	497547	0	0	0	Q15678	Tyrosine-protein phosphatase non-receptor type 14	PTPN14
1121.1	438113	0	958500	465000	O14786	Neuropilin-1	NRP1
1122.1	205472	390453	376500	199000	O95292	Vesicle-associated membrane protein-associated protein B/C	VAPB
1123.1	784528	0	0	0	Q3YBM2	Transmembrane protein 176B	TMEM176B
1124.1	0	117136	93900	109000	Q96BR5	Sel1 repeat-containing protein 1	SELRC1
1125.1	1.48075e+06	1.2938e+06	2115000	1450000	P62310	U6 snRNA-associated Sm-like protein LSm3	LSM3
1126.1	110038	0	0	112000	Q5H9R2	NADH dehydrogenase [ubiquinone] 1 alpha subcomplex subunit 5	DKFZp781K1356
1127.1	2.63208e+06	0	0	414000	Q92599	Septin-8	SEPT8
1128.1	337925	0	0	0	Q14956	Transmembrane glycoprotein NMB	GPNMB
1129.1	0	0	1107000	0	G3V1J7	HCG2043693	hCG_2043693
1130.1	5.60377e+06	4.13581e+06	0	0	Q9P286	Serine/threonine-protein kinase PAK 7	PAK7
1131.1	0	669349	0	0	E9PBB7	Uncharacterized protein	Null
1132.1	845660	404058	948000	0	Q93050	ATPase, H+ transporting, lysosomal V0 subunit a1, isoform CRA_a	ATP6V0A1
1133.1	0	1.20129e+06	1635000	604000	Q9BXM0	Periaxin	PRX
1134.1	0	3.94535e+06	1374000	0	O75475	PC4 and SFRS1-interacting protein	PSIP1
1135.1	0	431267	0	717000	B5MDZ2	Uncharacterized protein	Null
1136.1	263208	0	0	132000	P98175	RNA-binding protein 10	RBM10
1137.1	0	0	1980000	0	Q8WWI5	Choline transporter-like protein 1	SLC44A1
1138.1	1.0766e+06	0	0	0	Q9BXR5	Toll-like receptor 10	TLR10
1139.1	0	1.18497e+07	0	633000	Q9NYF8	Bcl-2-associated transcription factor 1	BCLAF1
1140.1	0	450314	373500	262000	P09234	U1 small nuclear ribonucleoprotein C	SNRPC
1141.1	0	0	63000	0	Q14D33	CXXC-type zinc finger protein 11	CXXC11
1142.1	0	810837	658500	0	Q9BWF3	RNA-binding protein 4	RBM4
1143.1	0	23400	56550	395000	Q14558-2	Isoform 2 of Phosphoribosyl pyrophosphate synthase-associated protein 1	PRPSAP1
1144.1	0	4.17663e+06	0	2280000	Q9GZR7	ATP-dependent RNA helicase DDX24	DDX24
1145.1	714906	0	1312500	772000	P14209	CD99 antigen	CD99
1146.1	0	0	1650000	0	Q96HY6-2	Isoform 2 of DDRGK domain-containing protein 1	DDRGK1
1147.1	0	0	646500	48700	Q13185	Chromobox protein homolog 3	CBX3
1148.1	0	0	0	1450000	Q8TE76	MORC family CW-type zinc finger protein 4	MORC4
1149.1	3.0566e+06	3.86372e+06	11685000	2630000	E9PEB9	Dystonin	DST
1150.1	0	1755000	177000	0	Q68D91	Metallo-beta-lactamase domain-containing protein 2	MBLAC2
1151.1	173208	1.79581e+06	0	365000	P35556	Fibrillin-2	FBN2
1152.1	1.64208e+06	0	1815000	0	Q14517	Protocadherin Fat 1	FAT1
1153.1	0	0	279000	0	Q9NYK5-2	Isoform 2 of 39S ribosomal protein L39, mitochondrial	MRPL39
1154.1	0	134686	1545000	0	Q53QZ3	Rho GTPase-activating protein 15	ARHGAP15
1155.1	0	1.38767e+06	0	0	O75608	Acyl-protein thioesterase 1	LYPLA1
1156.1	0	1.38767e+06	0	0	H3BVI2	Transcription factor Sp1 (Fragment)	SP1
1157.1	0	0	2385000	0	Q9BVK6	Transmembrane emp24 domain-containing protein 9	TMED9
1158.1	219057	921035	0	0	O75146	Huntingtin-interacting protein 1-related protein	HIP1R
1159.1	8.35472e+07	0	0	0	C9JLW8	Protein FAM195B	FAM195B
1160.1	0	0	475500	0	E7ETU3	Cell division control protein 42 homolog	CDC42
1161.1	2.68302e+06	4.23105e+06	2835000	0	A8MWX0	Receptor accessory protein 6, isoform CRA_a	REEP6
1162.1	0	19182.6	3315000	0	E9PD98	Intersectin-1	ITSN1
1163.1	0	417663	1188000	0	B3KSQ1	Uncharacterized protein	TECR
1164.1	0	0	1297500	619000	Q02224	Centromere-associated protein E	CENPE
1165.1	0	0	879000	0	Q9H9P8	L-2-hydroxyglutarate dehydrogenase, mitochondrial	L2HGDH
1166.1	0	0	195000	0	Q9UPT8	Zinc finger CCCH domain-containing protein 4	ZC3H4
1167.1	0	0	2370000	0	Q2NKX8	DNA excision repair protein ERCC-6-like	ERCC6L
1168.1	0	950965	0	0	B4DYX9	Negative elongation factor E	NELFE
1169.1	0	155093	0	0	G3V286	NF-kappa-B inhibitor alpha	NFKBIA
1170.1	555283	0	0	0	H3BNX8	Cytochrome c oxidase subunit 5A, mitochondrial	COX5A
1171.1	0	0	0	309000	P30419	Glycylpeptide N-tetradecanoyltransferase 1	NMT1
1172.1	826981	1.03531e+06	3735000	932000	Q99653	Calcium-binding protein p22	CHP1
1173.1	0	0	486000	421000	P16435	NADPH--cytochrome P450 reductase	POR
1174.1	0	1.85023e+06	0	0	Q7L5D6	Golgi to ER traffic protein 4 homolog	GET4
1175.1	0	0	0	428000	Q9Y333	U6 snRNA-associated Sm-like protein LSm2	LSM2
1176.1	0	0	1575000	0	P22760	Arylacetamide deacetylase	AADAC
1177.1	1.33132e+06	0	0	0	Q6PI48	Aspartate--tRNA ligase, mitochondrial	DARS2
1178.1	0	134414	0	0	Q92538	Golgi-specific brefeldin A-resistance guanine nucleotide exchange factor 1	GBF1
1179.1	0	135366	0	5900000	Q8NB25	Protein FAM184A	FAM184A
1180.1	850755	0	0	0	Q9H845	Acyl-CoA dehydrogenase family member 9, mitochondrial	ACAD9
1181.1	0	1.13463e+06	0	0	P98088	Mucin-5AC (Fragments)	MUC5AC
1182.1	0	0	2850000	0	O75113	NEDD4-binding protein 1	N4BP1
1183.1	3.22642e+06	640779	0	0	Q9H307	Pinin	PNN
1184.1	53150.9	56187.2	0	0	Q96LB3	Intraflagellar transport protein 74 homolog	IFT74
1185.1	1.1717e+06	0	0	0	H0YGW7	ATP-binding cassette sub-family F member 1 (Fragment)	ABCF1
1186.1	3.44717e+06	774105	2790000	2570000	Q2TAY7	WD40 repeat-containing protein SMU1	SMU1
1187.1	0	0	2520000	0	Q15361	Transcription termination factor 1	TTF1
1188.1	0	97545.3	0	65500	Q6NVY1	3-hydroxyisobutyryl-CoA hydrolase, mitochondrial	HIBCH
1189.1	0	0	319500	380000	Q13243	Serine/arginine-rich splicing factor 5	SRSF5
1190.1	246226	0	0	1550000	Q96J65	Multidrug resistance-associated protein 9	ABCC12
1191.1	4.72075e+06	261209	1935000	0	Q9NTG7	NAD-dependent deacetylase sirtuin-3, mitochondrial	SIRT3
1192.1	0	0	0	215000	H0YFG1	Epidermal growth factor receptor kinase substrate 8 (Fragment)	EPS8
1193.1	0	0	873000	0	P0C5J1	Protein FAM86B2	FAM86B2
1194.1	0	623093	0	1060000	Q92797	Symplekin	SYMPK
1195.1	83377.4	0	0	0	D3YTF9	Thioredoxin reductase 2, mitochondrial	TXNRD2
1196.1	327736	440791	0	0	P11171	Protein 4.1	EPB41
1197.1	0	0	4980000	0	H0Y7L7	Presequence protease, mitochondrial (Fragment)	PITRM1
1198.1	1.60811e+06	66390.7	0	0	Q9HC10	Otoferlin	OTOF
1199.1	0	172779	2685000	0	Q9NX74	tRNA-dihydrouridine(20) synthase [NAD(P)+]-like	DUS2
1200.1	0	859814	0	0	Q9Y4K1	Absent in melanoma 1 protein	AIM1
1201.1	0	0	1246500	0	O60244	Mediator of RNA polymerase II transcription subunit 14	MED14
1202.1	0	1.52372e+06	82200	0	O00567	Nucleolar protein 56	NOP56
1203.1	645283	1.85023e+06	0	0	Q5VUA4	Zinc finger protein 318	ZNF318
1204.1	1.73208e+06	0	0	0	O75937	DnaJ homolog subfamily C member 8	DNAJC8
1205.1	0	0	89550	0	Q9BX68	Histidine triad nucleotide-binding protein 2, mitochondrial	HINT2
1206.1	0	670709	3960000	0	Q9NYQ3	Hydroxyacid oxidase 2	HAO2
1207.1	0	303384	1143000	0	P21912	Succinate dehydrogenase [ubiquinone] iron-sulfur subunit, mitochondrial	SDHB
1208.1	0	0	376500	0	P32418-3	Isoform 7 of Sodium/calcium exchanger 1	SLC8A1
1209.1	0	2.48965e+06	0	2940000	E5RJR5	S-phase kinase-associated protein 1	SKP1
1210.1	0	714244	0	0	Q5RKV6	Exosome complex component MTR3	EXOSC6
1211.1	1.06302e+07	0	0	0	F8W7Z8	Calpain-13	CAPN13
1212.1	0	0	253500	545000	Q8N442	Translation factor GUF1, mitochondrial	GUF1
1213.1	0	984977	1740000	966000	Q96EV2	RNA-binding protein 33	RBM33
1214.1	0	0	282000	0	P24539	ATP synthase subunit b, mitochondrial	ATP5F1
1215.1	1.37547e+06	1.67337e+06	991500	0	A6NFE2	Uncharacterized protein C12orf70	SMCO2
1216.1	0	367326	717000	379000	Q14318-2	Isoform 2 of Peptidyl-prolyl cis-trans isomerase FKBP8	FKBP8
1217.1	0	0	1725000	0	Q14978-2	Isoform Beta of Nucleolar and coiled-body phosphoprotein 1	NOLC1
1218.1	353208	0	477000	0	Q6ZW49	PAX-interacting protein 1	PAXIP1
1219.1	0	1.28428e+06	243000	0	Q15878-3	Isoform 3 of Voltage-dependent R-type calcium channel subunit alpha-1E	CACNA1E
1220.1	461887	1.64616e+06	1920000	1010000	Q9HCE7	E3 ubiquitin-protein ligase SMURF1	SMURF1
1221.1	0	740093	0	0	P35237	Serpin B6	SERPINB6
1222.1	1.39245e+06	495209	0	0	Q9GZX9	Twisted gastrulation protein homolog 1	TWSG1
1223.1	429623	0	0	0	E7EX87	F-box only protein 17	SARS2
1224.1	0	0	739500	0	B4DRD2	Uncharacterized protein	Null
1225.1	540000	217674	0	286000	Q12996	Cleavage stimulation factor subunit 3	CSTF3
1226.1	0	0	1410000	184000	Q9UKE5	TRAF2 and NCK-interacting protein kinase	TNIK
1227.1	0	0	78600	0	G3V599	Uncharacterized protein	CTAGE5
1228.1	444906	0	0	285000	Q9Y6B6	GTP-binding protein SAR1b	SAR1B
1229.1	0	0	874500	0	Q86TM6	E3 ubiquitin-protein ligase synoviolin	SYVN1
1230.1	0	3.2243e+06	0	0	E7ETT8	Uncharacterized protein	Null
1231.1	0	11768	0	0	B7Z7D7	ETS translocation variant 5	ETV5
1232.1	1.44679e+06	261209	0	0	H0Y858	Uncharacterized protein (Fragment)	Null
1233.1	416038	0	0	0	P45877	Peptidyl-prolyl cis-trans isomerase C	PPIC
1234.1	0	0	645000	0	Q9Y6I9	Testis-expressed sequence 264 protein	TEX264
1235.1	117849	934640	0	709000	P22234-2	Isoform 2 of Multifunctional protein ADE2	PAICS
1236.1	0	0	0	2140000	Q9UII4	E3 ISG15--protein ligase HERC5	HERC5
1237.1	0	240802	0	0	Q9BW66	Cyclin-dependent kinase 2-interacting protein	CINP
1238.1	3.49811e+06	8.72058e+06	4425000	2360000	E7ETS8	DNA polymerase	Null
1239.1	111566	0	0	454000	O15047	Histone-lysine N-methyltransferase SETD1A	SETD1A
1240.1	0	589081	583500	1550000	H7C1E4	AP-1 complex subunit sigma-1A (Fragment)	AP1S1
1241.1	0	0	1218000	91300	O60477	Deleted in bladder cancer protein 1	BRINP1
1242.1	1.86792e+06	0	0	368000	Q9NQZ6-4	Isoform 4 of Zinc finger C4H2 domain-containing protein	ZC4H2
1243.1	0	0	342000	0	Q9P015	39S ribosomal protein L15, mitochondrial	MRPL15
1244.1	0	0	0	630000	Q13126	S-methyl-5'-thioadenosine phosphorylase	MTAP
1245.1	0	1.20265e+06	0	0	Q13618	Cullin-3	CUL3
1246.1	0	710163	0	0	Q9BYU5	Keratin-associated protein 2-1	KRTAP2-1
1247.1	511132	672070	0	0	Q9HAV7	GrpE protein homolog 1, mitochondrial	GRPEL1
1248.1	356604	0	8565000	0	O15127	Secretory carrier-associated membrane protein 2	SCAMP2
1249.1	1.74906e+06	303384	0	0	Q96GD0	Pyridoxal phosphate phosphatase	PDXP
1250.1	0	1.49651e+06	0	0	G8JLA6	WW domain-containing oxidoreductase	Null
1251.1	0	0	0	3110000	P00734	Prothrombin	F2
1252.1	0	0	901500	0	F5H5J4	L-lactate dehydrogenase A chain	LDHA
1253.1	0	0	1290000	0	H0YK83	Signal peptidase complex catalytic subunit SEC11A	SEC11A
1254.1	239434	0	0	459000	Q86VQ3	Thioredoxin domain-containing protein 2	TXNDC2
1255.1	305660	0	0	244000	E9PAZ1	Homer protein homolog 2	HOMER2
1256.1	0	0	370500	0	Q8IWF2	FAD-dependent oxidoreductase domain-containing protein 2	FOXRED2
1257.1	0	2.40802e+06	0	0	Q9C0I3	Protein FAM190A	CCSER1
1258.1	750566	1.00538e+06	1114500	0	Q8N684-3	Isoform 3 of Cleavage and polyadenylation specificity factor subunit 7	CPSF7
1259.1	2.54717e+06	0	0	0	Q9GZZ1	N-alpha-acetyltransferase 50	NAA50
1260.1	881321	0	0	1270000	Q68EA5	Zinc finger protein 57	ZNF57
1261.1	7.06415e+06	6.04047e+06	0	12200000	O75116	Rho-associated protein kinase 2	ROCK2
1262.1	1.93585e+06	0	0	0	Q9H6S0	Probable ATP-dependent RNA helicase YTHDC2	YTHDC2
1263.1	0	0	120600	0	P28331-2	Isoform 2 of NADH-ubiquinone oxidoreductase 75 kDa subunit, mitochondrial	NDUFS1
1264.1	0	0	120000	276000	B4DRT2	28S ribosomal protein S27, mitochondrial	MRPS27
1265.1	256415	0	0	0	Q9Y237-2	Isoform 2 of Peptidyl-prolyl cis-trans isomerase NIMA-interacting 4	PIN4
1266.1	0	0	7605	229000	O95759	TBC1 domain family member 8	TBC1D8
1267.1	1800000	0	0	0	P14410	Sucrase-isomaltase, intestinal	SI
1268.1	382075	0	483000	0	O43395	U4/U6 small nuclear ribonucleoprotein Prp3	PRPF3
1269.1	0	895186	342000	83300	P12004	Proliferating cell nuclear antigen	PCNA
1270.1	614717	0	0	0	P46063	ATP-dependent DNA helicase Q1	RECQL
1271.1	767547	0	793500	219000	P09543	2',3'-cyclic-nucleotide 3'-phosphodiesterase	CNP
1272.1	0	104756	783000	0	O95857	Tetraspanin-13	TSPAN13
1273.1	1.21755e+06	0	0	0	Q5M775	Cytospin-B	SPECC1
1274.1	0	0	1605000	0	Q8N436	Inactive carboxypeptidase-like protein X2	CPXM2
1275.1	750566	201349	0	0	Q6P587	Acylpyruvase FAHD1, mitochondrial	FAHD1
1276.1	1.04434e+06	0	0	0	P05062	Fructose-bisphosphate aldolase B	ALDOB
1277.1	0	0	0	60400	P23381	Tryptophan--tRNA ligase, cytoplasmic	WARS
1278.1	860943	54010.5	0	218000	O14617-5	Isoform 5 of AP-3 complex subunit delta-1	AP3D1
1279.1	0	0	145650	0	Q5BJD5	Transmembrane protein 41B	TMEM41B
1280.1	0	0	559500	528000	Q2TB90	Putative hexokinase HKDC1	HKDC1
1281.1	0	0	0	353000	Q8NFW8	N-acylneuraminate cytidylyltransferase	CMAS
1282.1	1.04264e+06	0	0	618000	P18754-2	Isoform 2 of Regulator of chromosome condensation	RCC1
1283.1	5.53585e+06	0	2265000	10100000	Q6NS38-2	Isoform 2 of Alpha-ketoglutarate-dependent dioxygenase alkB homolog 2	ALKBH2
1284.1	616415	310186	204000	10400	P38606	V-type proton ATPase catalytic subunit A	ATP6V1A
1285.1	5.24717e+06	0	0	0	P04114	Apolipoprotein B-100	APOB
1286.1	1.66585e+06	0	0	0	Q92484	Acid sphingomyelinase-like phosphodiesterase 3a	SMPDL3A
1287.1	3.31132e+06	0	0	0	F5GZN4	Soluble scavenger receptor cysteine-rich domain-containing protein SSC5D	Null
1288.1	0	0	0	469000	P56537	Eukaryotic translation initiation factor 6	EIF6
1289.1	611321	0	0	0	Q8N612-2	Isoform 2 of FTS and Hook-interacting protein	FAM160A2
1290.1	0	0	0	1530000	E7EPR5	UPF0490 protein C1orf201	Null
1291.1	0	0	2340000	0	Q6B0I6	Lysine-specific demethylase 4D	KDM4D
1292.1	438113	0	0	901000	P30086	Phosphatidylethanolamine-binding protein 1	PEBP1
1293.1	0	0	226500	0	P15151	Poliovirus receptor	PVR
1294.1	0	0	0	412000	O14874	[3-methyl-2-oxobutanoate dehydrogenase [lipoamide]] kinase, mitochondrial	BCKDK
1295.1	351509	0	0	263000	Q9C0D5	Protein TANC1	TANC1
1296.1	0	0	4365000	0	Q969K4-4	Isoform 4 of Ankyrin repeat and BTB/POZ domain-containing protein 1	ABTB1
1297.1	1.95283e+06	0	2475000	0	Q9P219	Protein Daple	CCDC88C
1298.1	1.95283e+06	786349	0	0	H0Y3B9	BTB/POZ domain-containing protein KCTD2	KCTD2
1299.1	0	0	0	661000	B4DIS3	Dpy-30-like protein, isoform CRA_b	LOC84661
1300.1	25811.3	0	0	1660000	Q14191	Werner syndrome ATP-dependent helicase	WRN
1301.1	0	0	387000	0	D6RGV5	Cytochrome c oxidase subunit 7A2, mitochondrial (Fragment)	COX7A2
1302.1	0	476163	0	0	Q96IZ2-3	Isoform 3 of Androgen-dependent TFPI-regulating protein	ADTRP
1303.1	124811	0	174000	0	Q8WTW3	Conserved oligomeric Golgi complex subunit 1	COG1
1304.1	1.30245e+06	1.06524e+06	0	0	P49146	Neuropeptide Y receptor type 2	NPY2R
1305.1	0	1.82302e+06	0	277000	Q658Y4	Protein FAM91A1	FAM91A1
1306.1	0	0	0	233000	Q9ULI0	ATPase family AAA domain-containing protein 2B	ATAD2B
1307.1	0	653023	0	172000	Q12907	Vesicular integral-membrane protein VIP36	LMAN2
1308.1	0	0	0	3890000	P39687	Acidic leucine-rich nuclear phosphoprotein 32 family member A	ANP32A
1309.1	0	0	0	446000	Q9HCD5	Nuclear receptor coactivator 5	NCOA5
1310.1	0	287058	0	906000	O15230	Laminin subunit alpha-5	LAMA5
1311.1	0	0	249000	0	Q9H0C3	Transmembrane protein 117	TMEM117
1312.1	0	2.72093e+06	0	0	Q96B18	Dapper homolog 3	DACT3
1313.1	0	0	0	396000	Q92932-3	Isoform 3 of Receptor-type tyrosine-protein phosphatase N2	PTPRN2
1314.1	0	0	439500	0	O00519	Fatty-acid amide hydrolase 1	FAAH
1315.1	303962	0	0	0	O75829	Leukocyte cell-derived chemotaxin 1	LECT1
1316.1	478868	0	1725000	566000	Q6ZU52	Uncharacterized protein KIAA0408	KIAA0408
1317.1	0	2.25837e+06	0	0	Q8TE58	A disintegrin and metalloproteinase with thrombospondin motifs 15	ADAMTS15
1318.1	0	549628	0	0	Q92556	Engulfment and cell motility protein 1	ELMO1
1319.1	1.83396e+06	1.89105e+06	0	998000	Q9HB71	Calcyclin-binding protein	CACYBP
1320.1	0	2.24477e+06	592500	0	Q8WXI2	Connector enhancer of kinase suppressor of ras 2	CNKSR2
1321.1	0	0	0	290000	H7BY35	Ryanodine receptor 2	RYR2
1322.1	0	0	0	374000	Q86WU2	Probable D-lactate dehydrogenase, mitochondrial	LDHD
1323.1	0	0	72150	0	E9PDI4	Ladinin-1	LAD1
1324.1	0	0	2715000	0	P59910	DnaJ homolog subfamily B member 13	DNAJB13
1325.1	0	156453	0	0	Q9BZJ0	Crooked neck-like protein 1	CRNKL1
1326.1	4.17736e+06	0	0	0	Q8TCD1	UPF0729 protein C18orf32	C18orf32
1327.1	0	0	0	38100	Q96RU8	Tribbles homolog 1	TRIB1
1328.1	332830	597244	0	0	O94906	Pre-mRNA-processing factor 6	PRPF6
1329.1	1.65736e+07	0	0	0	Q5JT25	Ras-related protein Rab-41	RAB41
1330.1	0	1.00947e+06	0	0	E7ESI9	Uncharacterized protein	Null
1331.1	0	586360	849000	0	Q5XG92	Carboxylesterase 4A	CES4A
1332.1	0	571395	0	1460000	Q13825	Methylglutaconyl-CoA hydratase, mitochondrial	AUH
1333.1	0	519698	216000	0	Q8IYI6	Exocyst complex component 8	EXOC8
1334.1	0	0	0	4180000	Q9Y6D5	Brefeldin A-inhibited guanine nucleotide-exchange protein 2	ARFGEF2
1335.1	244528	0	0	0	Q9UI12	V-type proton ATPase subunit H	ATP6V1H
1336.1	0	0	1635000	528000	P52789	Hexokinase-2	HK2
1337.1	0	0	828000	0	P30049	ATP synthase subunit delta, mitochondrial	ATP5D
1338.1	0	338756	1740000	0	Q7Z333-4	Isoform 4 of Probable helicase senataxin	SETX
1339.1	0	0	0	2410000	F8W959	Glucocorticoid receptor	Null
1340.1	0	0	0	910000	F5H0X5	Transcription activator BRG1	Null
1341.1	1.36868e+06	989058	0	464000	O95210	Starch-binding domain-containing protein 1	STBD1
1342.1	140604	0	0	0	C9JU32	Estrogen-related receptor gamma (Fragment)	ESRRG
1343.1	0	4.6664e+06	0	0	F2Z2Q3	Exocyst complex component 6	EXOC6
1344.1	1.56736e+06	1.19721e+06	1372500	851000	O75607	Nucleoplasmin-3	NPM3
1345.1	2.1566e+06	0	346500	0	Q96ST3	Paired amphipathic helix protein Sin3a	SIN3A
1346.1	0	367326	0	0	Q9H0U9	Testis-specific Y-encoded-like protein 1	TSPYL1
1347.1	5.31509e+06	0	1246500	0	E7EQ11	Steroid 21-hydroxylase	Null
1348.1	0	1.0081e+07	0	119000	P12081	Histidine--tRNA ligase, cytoplasmic	HARS
1349.1	9.32264e+06	8.01314e+06	201000	4910000	Q8NDM7	WD repeat-containing protein 96	WDR96
1350.1	6.26604e+06	0	0	0	C9JLH9	Protein NLRC3	NLRC3
1351.1	0	0	1105500	0	P35354	Prostaglandin G/H synthase 2	PTGS2
1352.1	0	0	90450	0	P19634	Sodium/hydrogen exchanger 1	SLC9A1
1353.1	0	0	0	667000	Q9BXY5	Calcyphosin-2	CAPS2
1354.1	0	0	697500	0	Q8N1B4	Vacuolar protein sorting-associated protein 52 homolog	VPS52
1355.1	0	466640	0	12200	O15439	Multidrug resistance-associated protein 4	ABCC4
1356.1	0	0	0	284000	Q8TDD1-2	Isoform 2 of ATP-dependent RNA helicase DDX54	DDX54
1357.1	4.56792e+06	0	0	0	Q5T699	Putative uncharacterized protein C6orf183	C6orf183
1358.1	1530000	0	0	0	P43304	Glycerol-3-phosphate dehydrogenase, mitochondrial	GPD2
1359.1	0	0	0	140000	O15116	U6 snRNA-associated Sm-like protein LSm1	LSM1
1360.1	2.32642e+07	0	0	7260000	Q2TBE0	CWF19-like protein 2	CWF19L2
1361.1	1.55038e+06	0	0	0	Q9NP80	Calcium-independent phospholipase A2-gamma	PNPLA8
1362.1	1.4417e+06	0	0	0	Q76LX8	A disintegrin and metalloproteinase with thrombospondin motifs 13	ADAMTS13
1363.1	0	1.05028e+06	0	0	Q8IXS8	Protein FAM126B	FAM126B
1364.1	0	1.00402e+06	0	0	D3YTG3	Target of Nesh-SH3	ABI3BP
1365.1	0	5.21058e+06	0	0	P0C7P4	Putative cytochrome b-c1 complex subunit Rieske-like protein 1	UQCRFS1P1
1366.1	0	0	747000	0	O43236-4	Isoform 4 of Septin-4	SEPT4
1367.1	0	0	0	161000	P43355	Melanoma-associated antigen 1	MAGEA1
1368.1	0	474802	333000	0	Q9NR56	Muscleblind-like protein 1	MBNL1
1369.1	747170	0	0	0	P31937	3-hydroxyisobutyrate dehydrogenase, mitochondrial	HIBADH
1370.1	0	944163	628500	0	P33261	Cytochrome P450 2C19	CYP2C19
1371.1	1.39585e+07	2.53047e+07	0	33200000	Q9Y247	Protein FAM50B	FAM50B
1372.1	0	0	628500	419000	B9A057	Cytochrome c oxidase assembly factor 5	COA5
1373.1	2.00377e+06	0	0	0	F6TH33	Zinc finger protein 33A	ZNF33A
1374.1	0	0	0	82900	Q04900-5	Isoform 5 of Sialomucin core protein 24	CD164
1375.1	0	7.50977e+06	2235000	0	Q15413	Ryanodine receptor 3	RYR3
1376.1	5.1283e+06	793151	3060000	390000	P13500	C-C motif chemokine 2	CCL2
1377.1	1.01377e+07	0	0	0	P30084	Enoyl-CoA hydratase, mitochondrial	ECHS1
1378.1	0	0	0	424000	Q9H972	Uncharacterized protein C14orf93	C14orf93
1379.1	0	0	0	699000	A2A274	Aconitase 2, mitochondrial	ACO2
1380.1	0	489767	0	0	Q6PCB0	von Willebrand factor A domain-containing protein 1	VWA1
1381.1	0	980895	0	0	Q8NC74	Uncharacterized protein C20orf151	RBBP8NL
1382.1	0	0	2295000	336000	Q86WR7	Uncharacterized protein C10orf47	PROSER2
1383.1	908491	0	0	0	P02788	Lactotransferrin	LTF
1384.1	0	4.24465e+06	0	420000	O14901	Krueppel-like factor 11	KLF11
1385.1	0	0	405000	0	Q13093	Platelet-activating factor acetylhydrolase	PLA2G7
1386.1	0	0	0	227000	O15144	Actin-related protein 2/3 complex subunit 2	ARPC2
1387.1	3.70189e+06	0	0	0	Q7Z5K2-3	Isoform 3 of Wings apart-like protein homolog	WAPAL
1388.1	378679	1.97267e+06	0	322000	Q9UII2	ATPase inhibitor, mitochondrial	ATPIF1
1389.1	0	0	0	596000	Q13099	Intraflagellar transport protein 88 homolog	IFT88
1390.1	0	0	304500	431000	Q96FW1-2	Isoform 2 of Ubiquitin thioesterase OTUB1	OTUB1
1391.1	0	0	0	19000	Q9H2F3	3 beta-hydroxysteroid dehydrogenase type 7	HSD3B7
1392.1	0	0	0	3370000	Q8NGE0	Olfactory receptor 10AD1	OR10AD1
1393.1	461887	1.55093e+06	0	0	Q3MHD2-2	Isoform 2 of Protein LSM12 homolog	LSM12
1394.1	0	3.61884e+06	0	0	Q9UBL3	Set1/Ash2 histone methyltransferase complex subunit ASH2	ASH2L
1395.1	0	0	768000	0	Q8WXC9	NADH dehydrogenase [ubiquinone] 1 alpha subcomplex subunit 10, mitochondrial	NDUFA10
1396.1	3.56604e+06	2.0543e+06	1830000	0	A6NK21	Putative zinc finger protein LOC730110	Null
1397.1	0	0	903000	0	Q70CQ1	Ubiquitin carboxyl-terminal hydrolase 49	USP49
1398.1	0	0	1131000	639000	B1AH60	Activating signal cointegrator 1 complex subunit 2 (Fragment)	ASCC2
1399.1	0	0	1494000	0	Q96A33	Coiled-coil domain-containing protein 47	CCDC47
1400.1	1.30245e+06	0	0	0	P11511	Cytochrome P450 19A1	CYP19A1
1401.1	0	255767	0	174000	F8VYN9	ADP-ribosylation factor-like protein 1	ARL1
1402.1	0	0	4410000	0	Q8IZS8	Voltage-dependent calcium channel subunit alpha-2/delta-3	CACNA2D3
1403.1	643585	458477	0	0	Q5NDL2	Uncharacterized glycosyltransferase AER61	EOGT
1404.1	0	602686	0	864000	Q96SN8	CDK5 regulatory subunit-associated protein 2	CDK5RAP2
1405.1	0	0	0	767000	F5H269	DmX-like protein 1	DMXL1
1406.1	0	0	0	415000	Q9BYD3	39S ribosomal protein L4, mitochondrial	MRPL4
1407.1	0	995860	0	0	Q9NWU2	Protein C20orf11	GID8
1408.1	726792	0	324000	0	B5MCY1	Uncharacterized protein (Fragment)	TDRD15
1409.1	0	0	0	373000	A6NMQ1	DNA polymerase	POLA1
1410.1	0	1.90465e+06	0	0	A8MYD4	Protein SSX4	SSX4B
1411.1	0	0	2445000	0	Q9Y639	Neuroplastin	NPTN
1412.1	0	0	198000	0	Q96B26	Exosome complex component RRP43	EXOSC8
1413.1	0	409500	0	0	Q9Y6Y1-2	Isoform 2 of Calmodulin-binding transcription activator 1	CAMTA1
1414.1	1.85094e+06	0	0	0	Q92953	Potassium voltage-gated channel subfamily B member 2	KCNB2
1415.1	0	0	0	2110000	C9JGU1	Coiled-coil domain-containing protein 66	CCDC66
1416.1	0	0	0	1150000	O95613	Pericentrin	PCNT
1417.1	0	0	0	306000	Q14696	LDLR chaperone MESD	MESDC2
1418.1	1.15811e+06	0	0	0	O95342	Bile salt export pump	ABCB11
1419.1	0	1.95907e+06	0	0	Q9Y6D9	Mitotic spindle assembly checkpoint protein MAD1	MAD1L1
1420.1	0	191826	0	0	O00141-4	Isoform 4 of Serine/threonine-protein kinase Sgk1	SGK1
1421.1	0	1.91826e+06	2280000	0	Q8IZQ1	WD repeat and FYVE domain-containing protein 3	WDFY3
1422.1	0	0	352500	0	O14772	Fucose-1-phosphate guanylyltransferase	FPGT
1423.1	0	0	343500	0	C9JN07	HEPACAM family member 2	HEPACAM2
1424.1	2.12264e+06	0	0	0	E5RFW3	Protein C9orf82	CAAP1
1425.1	0	92783.7	0	23500	Q9UNP9	Peptidyl-prolyl cis-trans isomerase E	PPIE
1426.1	0	1.34686e+06	0	0	Q15760	Probable G-protein coupled receptor 19	GPR19
1427.1	1.52491e+06	0	0	0	Q9NR28	Diablo homolog, mitochondrial	DIABLO
1428.1	1.86792e+07	0	0	0	Q86WR0	Coiled-coil domain-containing protein 25	CCDC25
1429.1	2.02075e+06	0	0	0	Q16288	NT-3 growth factor receptor	NTRK3
1430.1	0	0	2070000	79600	P50748	Kinetochore-associated protein 1	KNTC1
1431.1	4.16038e+06	0	0	0	Q96N11	Uncharacterized protein C7orf26	C7orf26
1432.1	0	0	2130000	0	Q08431	Lactadherin	MFGE8
1433.1	0	0	0	699000	Q9GZZ9	Ubiquitin-like modifier-activating enzyme 5	UBA5
1434.1	0	0	2835000	0	P51571	Translocon-associated protein subunit delta	SSR4
1435.1	0	0	0	392000	H3BQ54	Pyridoxal-dependent decarboxylase domain-containing protein 1 (Fragment)	PDXDC1
1436.1	0	0	0	2010000	Q495C1-5	Isoform 5 of RING finger protein 212	RNF212
1437.1	1.03755e+06	0	0	0	Q8N9B8-2	Isoform 2 of Ras-GEF domain-containing family member 1A	RASGEF1A
1438.1	0	0	0	543000	Q9NVM9	Protein asunder homolog	ASUN
1439.1	1.96981e+06	5.08814e+06	0	0	Q8N8S7	Protein enabled homolog	ENAH
1440.1	0	876140	0	425000	Q8N7X0	Androglobin	ADGB
1441.1	0	371407	2910000	0	Q6PGP7	Tetratricopeptide repeat protein 37	TTC37
1442.1	0	134822	0	0	B1APM2	Regulator of G-protein signaling 5	RGS5
1443.1	0	2.61209e+06	0	0	Q14571	Inositol 1,4,5-trisphosphate receptor type 2	ITPR2
1444.1	713208	6.67988e+06	1980000	0	E7EPS0	Zinc finger protein 667	ZNF667
1445.1	0	0	885000	0	H0Y3H1	Toll-interacting protein	Null
1446.1	0	0	165000	0	Q96MU7	YTH domain-containing protein 1	YTHDC1
1447.1	0	831244	0	1860000	H3BV12	Uncharacterized protein	GOLGA8Q
1448.1	1.38906e+06	2.80256e+06	0	0	O43426-4	Isoform 3 of Synaptojanin-1	SYNJ1
1449.1	0	816279	888000	0	Q69YQ0	Cytospin-A	SPECC1L
1450.1	387170	0	469500	0	Q01814	Plasma membrane calcium-transporting ATPase 2	ATP2B2
1451.1	0	6435000	0	0	P08949-2	Isoform 2 of Neuromedin-B	NMB
1452.1	916981	823081	0	627000	P29401	Transketolase	TKT
1453.1	443208	0	0	120000	Q9NZJ0	Denticleless protein homolog	DTL
1454.1	0	931919	78900	0	Q2M1Z3	Rho GTPase-activating protein 31	ARHGAP31
1455.1	2.98868e+06	3.14267e+06	0	3960000	Q5H9U9	Probable ATP-dependent RNA helicase DDX60-like	DDX60L
1456.1	466981	0	1408500	0	F5H090	Protein unc-13 homolog C	UNC13C
1457.1	0	0	0	1780000	A6NJ88	Putative SAGE1-like protein	Null
1458.1	0	0	330000	0	H0Y768	tRNA (guanine(10)-N2)-methyltransferase homolog (Fragment)	TRMT11
1459.1	0	1.93186e+06	0	0	Q8IYB8	ATP-dependent RNA helicase SUPV3L1, mitochondrial	SUPV3L1
1460.1	0	105572	0	0	E9PFK1	Golgi phosphoprotein 3-like	Null
1461.1	0	1.70058e+06	0	0	Q9NX09	DNA damage-inducible transcript 4 protein	DDIT4
1462.1	0	0	5115000	0	Q9P2K2	Thioredoxin domain-containing protein 16	TXNDC16
1463.1	716604	0	0	1270000	P49916	DNA ligase 3	LIG3
1464.1	5.24717e+06	0	1935000	0	Q2M2Z5	Centrosomal protein kizuna	PLK1S1
1465.1	0	2.28558e+06	0	0	F5H1B2	tRNA pseudouridine synthase A, mitochondrial (Fragment)	PUS1
1466.1	242830	0	0	0	E7EWM8	Uncharacterized protein KIAA0586	Null
1467.1	0	0	2775000	142000	Q9UKV0	Histone deacetylase 9	HDAC9
1468.1	804906	0	0	0	Q9NSI6	Bromodomain and WD repeat-containing protein 1	BRWD1
1469.1	0	0	531000	390000	H0YMD1	Low-density lipoprotein receptor	LDLR
1470.1	4.16038e+06	0	0	0	F8VXU5	Vacuolar protein sorting-associated protein 29	VPS29
1471.1	0	0	306000	0	Q9Y5I2	Protocadherin alpha-10	PCDHA10
1472.1	0	0	0	566000	Q8WTZ3	Zinc finger protein ENSP00000375192	Null
1473.1	0	0	736500	446000	Q71RC2-4	Isoform 4 of La-related protein 4	LARP4
1474.1	0	585000	0	0	H0YJ04	Ral GTPase-activating protein subunit alpha-1 (Fragment)	RALGAPA1
1475.1	376981	0	0	632000	A6NHR9	Structural maintenance of chromosomes flexible hinge domain-containing protein 1	SMCHD1
1476.1	285283	0	0	0	Q9P225-3	Isoform 3 of Dynein heavy chain 2, axonemal	DNAH2
1477.1	270000	0	0	0	Q9Y2I9-2	Isoform 2 of TBC1 domain family member 30	TBC1D30
1478.1	0	555070	99150	263000	Q7KZ85	Transcription elongation factor SPT6	SUPT6H
1479.1	0	66390.7	414000	0	Q9Y2A7-2	Isoform 2 of Nck-associated protein 1	NCKAP1
1480.1	0	0	0	543000	P55809	Succinyl-CoA:3-ketoacid-coenzyme A transferase 1, mitochondrial	OXCT1
1481.1	0	2.01349e+06	0	0	F5H305	Uncharacterized protein	LOC642441
1482.1	0	0	2190000	0	Q15034	Probable E3 ubiquitin-protein ligase HERC3	HERC3
1483.1	0	0	384000	0	O95793	Double-stranded RNA-binding protein Staufen homolog 1	STAU1
1484.1	852453	804035	0	0	O75164	Lysine-specific demethylase 4A	KDM4A
1485.1	0	0	0	1570000	P06881	Calcitonin gene-related peptide 1	CALCA
1486.1	0	0	0	732000	Q9UHN1	DNA polymerase subunit gamma-2, mitochondrial	POLG2
1487.1	0	0	0	1450000	H3BRD3	Protein arginine N-methyltransferase 7 (Fragment)	PRMT7
1488.1	0	0	0	278000	O00311	Cell division cycle 7-related protein kinase	CDC7
1489.1	0	2.16314e+06	0	0	Q562F6	Shugoshin-like 2	SGOL2
1490.1	466981	385012	0	0	B7Z8K6	T-cell receptor delta chain C region	TRDC
1491.1	0	1.31149e+06	0	0	B7Z839	Exonuclease 3'-5' domain-containing protein 1	EXD1
1492.1	0	41358.1	0	0	H3BPW1	3-phosphoinositide-dependent protein kinase 1 (Fragment)	PDPK1
1493.1	1.54358e+07	1.08565e+07	11955000	10000000	O75376	Nuclear receptor corepressor 1	NCOR1
1494.1	0	0	1950000	101000	P78347	General transcription factor II-I	GTF2I
1495.1	0	0	0	230000	P48454	Serine/threonine-protein phosphatase	PPP3CC
1496.1	7.01321e+06	0	0	1460000	O43497	Voltage-dependent T-type calcium channel subunit alpha-1G	CACNA1G
1497.1	0	20543	0	55800	P07203	Glutathione peroxidase 1	GPX1
1498.1	407547	949605	804000	0	Q05586-5	Isoform 5 of Glutamate [NMDA] receptor subunit zeta-1	GRIN1
1499.1	0	0	0	3190000	Q5K130	Putative chronic lymphocytic leukemia up-regulated protein 1 opposite strand transcript protein	CLLU1OS
1500.1	0	959128	0	0	O60831	PRA1 family protein 2	PRAF2
1501.1	1.50283e+06	0	0	0	Q5T2R2	Decaprenyl-diphosphate synthase subunit 1	PDSS1
1502.1	665660	0	0	0	Q9H8L6	Multimerin-2	MMRN2
1503.1	0	0	711000	0	Q8IY17	Neuropathy target esterase	PNPLA6
1504.1	0	1.70058e+06	0	0	Q96HN2	Putative adenosylhomocysteinase 3	AHCYL2
1505.1	7.25094e+06	3.26512e+06	3165000	0	Q5JTD0	Tight junction-associated protein 1	TJAP1
1506.1	1.32623e+06	0	0	0	Q9NYQ8	Protocadherin Fat 2	FAT2
1507.1	0	0	409500	0	Q9HBL0	Tensin-1	TNS1
1508.1	1620000	0	0	0	Q14690	Protein RRP5 homolog	PDCD11
1509.1	0	0	324000	915000	Q12965	Unconventional myosin-Ie	MYO1E
1510.1	0	417663	0	0	Q9UBS3	DnaJ homolog subfamily B member 9	DNAJB9
1511.1	4500000	0	0	0	Q15075	Early endosome antigen 1	EEA1
1512.1	0	0	0	1120000	Q9UP79	A disintegrin and metalloproteinase with thrombospondin motifs 8	ADAMTS8
1513.1	324340	1053000	886500	163000	O60739	Eukaryotic translation initiation factor 1b	EIF1B
1514.1	0	0	39750	0	Q96GS4	Uncharacterized protein C17orf59	C17orf59
1515.1	203774	0	342000	0	Q969Z0	Protein TBRG4	TBRG4
1516.1	0	0	115200	0	Q96KP1	Exocyst complex component 2	EXOC2
1517.1	0	274814	0	0	P55268	Laminin subunit beta-2	LAMB2
1518.1	0	110334	601500	0	Q15363	Transmembrane emp24 domain-containing protein 2	TMED2
1519.1	190189	398616	0	299000	O75694	Nuclear pore complex protein Nup155	NUP155
1520.1	483962	0	0	0	Q99519	Sialidase-1	NEU1
1521.1	1.37208e+06	0	295500	414000	A6NGJ0	Dynein light chain Tctex-type 3	DYNLT3
1522.1	0	96729.1	1060500	0	C9JKC4	Cytosolic 5'-nucleotidase III-like protein	Null
1523.1	0	0	1072500	0	Q8TCJ2	Dolichyl-diphosphooligosaccharide--protein glycosyltransferase subunit STT3B	STT3B
1524.1	0	0	2100000	2690000	G3V180	Dipeptidyl peptidase 3	DPP3
1525.1	0	3.94535e+06	0	0	O43504	Hepatitis B virus X-interacting protein	LAMTOR5
1526.1	0	0	334500	0	Q5JPE7	Nodal modulator 2	NOMO2
1527.1	0	0	252000	0	Q9NRP0	Oligosaccharyltransferase complex subunit OSTC	OSTC
1528.1	0	269372	0	180000	P20645	Cation-dependent mannose-6-phosphate receptor	M6PR
1529.1	0	832605	100050	329000	Q96SB3	Neurabin-2	PPP1R9B
1530.1	116321	261209	0	0	P35232	Prohibitin	PHB
1531.1	0	1.33598e+07	9570000	1620000	O43298	Zinc finger and BTB domain-containing protein 43	ZBTB43
1532.1	0	0	36450	0	Q9UHL9	GTF2I repeat domain containing protein 1	GTF2IRD1
1533.1	174906	393174	0	0	Q92610	Zinc finger protein 592	ZNF592
1534.1	0	3.38756e+06	0	0	Q8WUY9	DEP domain-containing protein 1B	DEPDC1B
1535.1	0	0	5055000	1700000	P42680	Tyrosine-protein kinase Tec	TEC
1536.1	0	0	4440000	0	H0YD38	Centrosome-associated protein 350 (Fragment)	CEP350
1537.1	0	0	4200000	284000	H3BNU0	Prickle-like protein 2	PRICKLE2
1538.1	0	0	322500	0	A8MTL3	RING finger protein C14orf164	C14orf164
1539.1	0	998581	0	0	Q8NEN9	PDZ domain-containing protein 8	PDZD8
1540.1	1.46377e+06	0	0	0	Q6ZMZ3	Nesprin-3	SYNE3
1541.1	1.11906e+06	3.87733e+06	18300000	4830000	Q16602	Calcitonin gene-related peptide type 1 receptor	CALCRL
1542.1	1.69811e+06	0	25050	0	Q96DF8	Protein DGCR14	DGCR14
1543.1	0	0	2265000	0	Q9UJF2	Ras GTPase-activating protein nGAP	RASAL2
1544.1	0	595884	2445000	519000	O43715	TP53-regulated inhibitor of apoptosis 1	TRIAP1
1545.1	0	0	291000	0	O95714	E3 ubiquitin-protein ligase HERC2	HERC2
1546.1	0	0	0	598000	Q96A11	Galactose-3-O-sulfotransferase 3	GAL3ST3
1547.1	0	322430	0	0	Q8NCN5	Pyruvate dehydrogenase phosphatase regulatory subunit, mitochondrial	PDPR
1548.1	1.22604e+06	0	397500	0	O95897	Noelin-2	OLFM2
1549.1	0	408140	0	0	Q13586	Stromal interaction molecule 1	STIM1
1550.1	0	3.33314e+06	0	0	Q8N1G1	RNA exonuclease 1 homolog	REXO1
1551.1	0	0	1740000	0	Q9Y573-2	Isoform 2 of Actin-binding protein IPP	IPP
1552.1	242830	0	0	0	Q9H943-2	Isoform 2 of Uncharacterized protein C10orf68	C10orf68
1553.1	540000	0	0	0	Q6NUM9	All-trans-retinol 13,14-reductase	RETSAT
1554.1	0	47616.3	0	183000	P40222	Alpha-taxilin	TXLNA
1555.1	6.35094e+06	0	0	0	Q7RTV0	PHD finger-like domain-containing protein 5A	PHF5A
1556.1	0	1.60535e+06	0	0	E9PCJ3	Band 4.1-like protein 1	Null
1557.1	0	0	3570000	0	Q5T3I0-3	Isoform 3 of G patch domain-containing protein 4	GPATCH4
1558.1	0	0	0	657000	Q13683	Integrin alpha-7	ITGA7
1559.1	0	0	105150	0	P10827	Thyroid hormone receptor alpha	THRA
1560.1	0	0	3660000	0	Q9UPR5	Sodium/calcium exchanger 2	SLC8A2
1561.1	0	2.3264e+06	0	339000	Q13415	Origin recognition complex subunit 1	ORC1
1562.1	276792	0	0	0	Q06124	Tyrosine-protein phosphatase non-receptor type 11	PTPN11
1563.1	0	0	1575000	0	Q9BXU8	Ferritin heavy polypeptide-like 17	FTHL17
1564.1	1.18868e+06	0	0	0	Q9Y278	Heparan sulfate glucosamine 3-O-sulfotransferase 2	HS3ST2
1565.1	0	0	198000	0	P78312	Protein FAM193A	FAM193A
1566.1	0	164616	0	0	Q9ULT8	E3 ubiquitin-protein ligase HECTD1	HECTD1
1567.1	1.95283e+06	0	0	0	Q8TEH3-6	Isoform 6 of DENN domain-containing protein 1A	DENND1A
1568.1	0	0	2100000	0	P25021	Histamine H2 receptor	HRH2
1569.1	0	0	150000	0	E2QRA4	Disrupted in schizophrenia 1 protein	Null
1570.1	531509	0	0	388000	Q96AY4	Tetratricopeptide repeat protein 28	TTC28
1571.1	0	1.52372e+06	0	0	Q9H2W1-4	Isoform 4 of Membrane-spanning 4-domains subfamily A member 6A	MS4A6A
1572.1	0	56731.4	0	0	Q7L5A8	Fatty acid 2-hydroxylase	FA2H
1573.1	0	0	1044000	1740000	Q9H2X9	Solute carrier family 12 member 5	SLC12A5
1574.1	45849.1	0	465000	0	P16066	Atrial natriuretic peptide receptor 1	NPR1
1575.1	0	0	207000	1030000	Q8IZC4	Rhotekin-2	RTKN2
1576.1	0	0	113250	54500	Q96DV4	39S ribosomal protein L38, mitochondrial	MRPL38
1577.1	706415	0	0	0	A6NIA0	Mitogen-activated protein kinase kinase kinase 5	MAP3K5
1578.1	1.23623e+06	1.03531e+06	0	0	O75038	1-phosphatidylinositol 4,5-bisphosphate phosphodiesterase eta-2	PLCH2
1579.1	0	0	0	4860000	F8W9H1	Calcium/calmodulin-dependent protein kinase kinase 1	CAMKK1
1580.1	0	0	0	387000	Q6PJW8	Consortin	CNST
1581.1	0	0	1605000	0	Q8TD91	MAGEC3 protein	MAGEC3
1582.1	1.14113e+06	1.13463e+06	0	0	C9JNB3	UPF0764 protein C16orf89	Null
1583.1	0	0	198000	0	F5GWY5	Podocalyxin	PODXL
1584.1	0	0	1084500	466000	Q8N6M6	Aminopeptidase O	AOPEP
1585.1	2.1566e+06	0	0	0	O43741	5'-AMP-activated protein kinase subunit beta-2	PRKAB2
1586.1	0	0	186000	19600	Q14703	Membrane-bound transcription factor site-1 protease	MBTPS1
1587.1	762453	0	1119000	0	E7EWR4	Cleavage stimulation factor subunit 2	CSTF2
1588.1	0	0	0	879000	Q7L099-3	Isoform 3 of Protein RUFY3	RUFY3
1589.1	0	0	2280000	0	Q9UQ53	Alpha-1,3-mannosyl-glycoprotein 4-beta-N-acetylglucosaminyltransferase B	MGAT4B
1590.1	0	0	1995000	0	O75063	Glycosaminoglycan xylosylkinase	FAM20B
1591.1	264906	880221	0	0	Q14012	Calcium/calmodulin-dependent protein kinase type 1	CAMK1
1592.1	23773.6	0	0	0	O75095	Multiple epidermal growth factor-like domains protein 6	MEGF6
1593.1	131434	697919	0	0	Q9HAY6	Beta,beta-carotene 15,15'-monooxygenase	BCMO1
1594.1	0	0	75600	0	Q9UJQ7	Uncharacterized protein C20orf79	SCP2D1
1595.1	0	0	0	828000	Q9Y3E2	BolA-like protein 1	BOLA1
1596.1	0	224477	0	0	C9J837	Rab3 GTPase-activating protein catalytic subunit	RAB3GAP1
1597.1	0	938721	1087500	0	P48067-2	Isoform GlyT-1A of Sodium- and chloride-dependent glycine transporter 1	SLC6A9
1598.1	684340	0	0	0	P09493	Tropomyosin 1 (Alpha) isoform 7	TPM1
1599.1	0	2.57128e+06	0	0	P0C7X5	Zinc finger protein 806	ZNF806
1600.1	0	779547	0	0	P29317	Ephrin type-A receptor 2	EPHA2
1601.1	0	0	0	1730000	B7Z233	Acetyl-CoA acetyltransferase, cytosolic	ACAT2
1602.1	663962	0	0	289000	P52306	RAP1, GTP-GDP dissociation stimulator 1, isoform CRA_b	RAP1GDS1
1603.1	534906	0	0	0	Q06945	Transcription factor SOX-4	SOX4
1604.1	0	1.30197e+07	0	0	Q8IZT8	Heparan sulfate glucosamine 3-O-sulfotransferase 5	HS3ST5
1605.1	4.41509e+06	0	0	0	Q9H0A9	Uncharacterized protein C21orf56	SPATC1L
1606.1	259811	0	0	0	Q969G3	SWI/SNF-related matrix-associated actin-dependent regulator of chromatin subfamily E member 1	SMARCE1
1607.1	0	0	0	606000	Q12888-2	Isoform 2 of Tumor suppressor p53-binding protein 1	TP53BP1
1608.1	0	0	0	279000	P07510	Acetylcholine receptor subunit gamma	CHRNG
1609.1	0	0	1830000	0	Q99766	ATP synthase subunit s, mitochondrial	ATP5S
1610.1	0	0	256500	0	Q9Y3B7	39S ribosomal protein L11, mitochondrial	MRPL11
1611.1	0	0	0	1190000	P98171-2	Isoform 2 of Rho GTPase-activating protein 4	ARHGAP4
1612.1	798113	0	0	0	E9PDC0	Uncharacterized protein	Null
1613.1	0	0	0	497000	Q7Z7G2	Complexin-4	CPLX4
1614.1	0	0	2460000	1490000	Q8IW52	SLIT and NTRK-like protein 4	SLITRK4
1615.1	0	696558	48150	0	O75923-13	Isoform 13 of Dysferlin	DYSF
1616.1	0	0	2895000	0	H0YLL2	Uncharacterized protein C15orf33 (Fragment)	FAM227B
1617.1	0	0	462000	0	P27216-2	Isoform B of Annexin A13	ANXA13
1618.1	5.70566e+06	0	0	0	P57678	Gem-associated protein 4	GEMIN4
1619.1	0	0	205500	0	Q8NA69	Uncharacterized protein C19orf45	C19orf45
1620.1	2.86981e+06	0	2370000	1740000	Q5T011	Protein SZT2	SZT2
1621.1	504340	0	0	0	Q8TCG5	Carnitine O-palmitoyltransferase 1, brain isoform	CPT1C
1622.1	0	1.10878e+06	0	0	Q6VEQ5	WAS protein family homolog 2	WASH2P
1623.1	0	0	357000	0	Q6PJF5	Inactive rhomboid protein 2	RHBDF2
1624.1	3.44717e+06	0	0	0	B7Z630	Uncharacterized protein	MAPK11
1625.1	0	0	0	1320000	Q8NDL9	Cytosolic carboxypeptidase-like protein 5	AGBL5
1626.1	0	0	2115000	0	Q969Z3	MOSC domain-containing protein 2, mitochondrial	MARCH2
1627.1	0	0	2175000	0	Q9Y3B2	Exosome complex component CSL4	EXOSC1
1628.1	0	0	408000	1170000	H0Y2V4	Breakpoint cluster region protein	Null
1629.1	0	0	1287000	0	Q12788	Transducin beta-like protein 3	TBL3
1630.1	378679	0	0	0	Q9BYH1	Seizure 6-like protein	SEZ6L
1631.1	200377	0	0	0	Q9BZQ4	Nicotinamide mononucleotide adenylyltransferase 2	NMNAT2
1632.1	5.24717e+06	0	5265000	5320000	Q71RS6	Sodium/potassium/calcium exchanger 5	SLC24A5
1633.1	0	0	355500	0	Q14197	Peptidyl-tRNA hydrolase ICT1, mitochondrial	ICT1
1634.1	0	912872	0	0	H7C4U6	Arf-GAP with GTPase, ANK repeat and PH domain-containing protein 3 (Fragment)	AGAP3
1635.1	0	0	0	439000	Q15772	Striated muscle preferentially expressed protein kinase	SPEG
1636.1	1.67774e+06	0	0	369000	O60308	Centrosomal protein of 104 kDa	CEP104
1637.1	0	0	406500	0	P08311	Cathepsin G	CTSG
1638.1	0	0	2145000	0	Q99549-2	Isoform 2 of M-phase phosphoprotein 8	MPHOSPH8
1639.1	0	0	1089000	0	Q6SA08-2	Isoform 2 of Testis-specific serine/threonine-protein kinase 4	TSSK4
1640.1	0	0	22500	0	A6ND91	Putative L-aspartate dehydrogenase	ASPDH
1641.1	0	1.36047e+06	0	0	Q9BPX1	17-beta-hydroxysteroid dehydrogenase 14	HSD17B14
1642.1	0	0	0	742000	Q8IVF6	Ankyrin repeat domain-containing protein 18A	ANKRD18A
1643.1	0	1.16048e+06	0	0	H7BZD9	Neuron navigator 1 (Fragment)	NAV1
1644.1	0	0	0	572000	P63135	HERV-K_1q22 provirus ancestral Pol protein	Null
1645.1	0	0	1368000	0	Q92889	DNA repair endonuclease XPF	ERCC4
1646.1	0	0	0	41500	O00629	Importin subunit alpha-4	KPNA4
1647.1	0	0	292500	438000	Q02246	Contactin-2	CNTN2
1648.1	1.10717e+06	0	0	0	Q9P2K1	Coiled-coil and C2 domain-containing protein 2A	CC2D2A
1649.1	0	210872	0	0	Q9C009	Forkhead box protein Q1	FOXQ1
1650.1	6.6566e+06	0	0	0	H7BXU8	Myotubularin-related protein 5	Null
1651.1	0	0	1071000	0	P27361	Mitogen-activated protein kinase 3	MAPK3
1652.1	0	0	229500	0	H0YCD4	T-lymphoma invasion and metastasis-inducing protein 2	Null
1653.1	1.88491e+06	0	0	0	Q9C0D4	Zinc finger protein 518B	ZNF518B
1654.1	971321	0	0	0	Q99574	Neuroserpin	SERPINI1
1655.1	0	0	0	203000	Q9BXS0	Collagen alpha-1(XXV) chain	COL25A1
1656.1	0	976814	0	0	Q9NWS9	Zinc finger protein 446	ZNF446
1657.1	346415	0	0	0	Q9UHD9	Ubiquilin-2	UBQLN2
1658.1	1.36019e+06	0	0	0	P21941	Cartilage matrix protein	MATN1
1659.1	0	0	48600	0	Q9Y251	Heparanase	HPSE
1660.1	0	0	1330500	0	H7BY87	Formin-binding protein 1	Null
1661.1	0	0	886500	0	Q14802	FXYD domain-containing ion transport regulator 3	FXYD3
1662.1	772642	0	0	0	Q9NXN4	Ganglioside-induced differentiation-associated protein 2	GDAP2
1663.1	0	0	790500	0	F5H1D8	Uncharacterized protein KIAA0355	Null
1664.1	0	784988	0	650000	P50224	Phenol sulfotransferase 1A5*1A possible alternative splicing form	SULT1A3
1665.1	1.0783e+06	0	0	0	Q15061	WD repeat-containing protein 43	WDR43
1666.1	0	1.57814e+06	0	0	Q6R327-3	Isoform 3 of Rapamycin-insensitive companion of mTOR	RICTOR
1667.1	0	0	5175000	0	Q9UQQ2	SH2B adapter protein 3	SH2B3
1668.1	0	3.75488e+06	0	3410000	Q96PM8	Putative B-lymphocyte activation-related protein BC-1514	Null
1669.1	0	18366.3	116400	0	Q8TF21-2	Isoform 2 of Ankyrin repeat domain-containing protein 24	ANKRD24
1670.1	0	0	0	768000	H0YBS2	Proton-coupled amino acid transporter 1 (Fragment)	SLC36A1
1671.1	0	0	712500	0	Q7Z3Z4	Piwi-like protein 4	PIWIL4
1672.1	1.19377e+06	0	216000	0	Q14004	Cyclin-dependent kinase 13	CDK13
1673.1	0	0	0	174000	Q53TS8	Amyotrophic lateral sclerosis 2 chromosomal region candidate gene 11 protein	ALS2CR11
1674.1	1.6234e+06	321070	0	0	Q86XL3-2	Isoform 2 of Ankyrin repeat and LEM domain-containing protein 2	ANKLE2
1675.1	0	1.78221e+06	0	0	Q5TB30	DEP domain-containing protein 1A	DEPDC1
1676.1	336226	0	0	0	Q6ZU69	Protein FAM205A	FAM205A
1677.1	0	0	507000	0	Q8IV36	Protein hid-1 homolog	HID1
1678.1	0	0	2325000	0	Q96A19	Coiled-coil domain-containing protein 102A	CCDC102A
1679.1	0	0	0	676000	Q9Y2A0	TP53-target gene 1 protein	TP53TG1
1680.1	0	2.10872e+06	0	0	Q8IVF7	Formin-like protein 3	FMNL3
1681.1	4.38113e+06	0	0	0	Q96JC9	ELL-associated factor 1	EAF1
1682.1	0	0	0	501000	Q9NQR1	N-lysine methyltransferase SETD8	SETD8
1683.1	0	129924	22950	0	Q99996-6	Isoform 6 of A-kinase anchor protein 9	AKAP9
1684.1	0	0	2910000	0	Q8IV04	Carabin	TBC1D10C
1685.1	0	0	2055000	0	Q9NR63	Cytochrome P450 26B1	CYP26B1
1686.1	0	0	0	1020000	O15156	Zinc finger and BTB domain-containing protein 7B	ZBTB7B
1687.1	0	0	0	2940000	P02747	Complement C1q subcomponent subunit C	C1QC
1688.1	0	0	0	848000	Q9ULD0	2-oxoglutarate dehydrogenase-like, mitochondrial	OGDHL
1689.1	2.76792e+06	0	0	0	Q9BX82	Zinc finger protein 471	ZNF471
1690.1	0	0	151500	0	Q9H3Y6	Tyrosine-protein kinase Srms	SRMS
1691.1	0	8298.84	0	0	P15924	Desmoplakin	DSP
1692.1	281887	0	0	0	Q53H54	tRNA wybutosine-synthesizing protein 2 homolog	TRMT12
1693.1	0	0	0	474000	O15197	Ephrin type-B receptor 6	EPHB6
1694.1	867736	0	486000	0	H3BQ05	E3 ubiquitin-protein ligase MGRN1 (Fragment)	Null
1695.1	0	1.12919e+06	0	0	P51687	Sulfite oxidase, mitochondrial	SUOX
1696.1	137547	0	0	208000	Q8IUG5	Unconventional myosin-XVIIIb	MYO18B
1697.1	0	0	0	2220000	D6RH02	Uncharacterized protein	LOC152586
1698.1	232642	0	1140000	0	Q8IWT3	Cullin-9	CUL9
1699.1	0	302023	0	0	F8WD00	U3 small nucleolar RNA-associated protein 14 homolog A	UTP14A
1700.1	0	0	4215000	0	O75074	Low-density lipoprotein receptor-related protein 3	LRP3
1701.1	0	0	0	137000	Q6Q4G3	Aminopeptidase Q	AQPEP
1702.1	0	0	652500	1170000	H0YHE2	Intraflagellar transport protein 81 homolog (Fragment)	IFT81
1703.1	674151	0	0	0	Q5W0A0	Protein FAM194B	FAM194B
1704.1	964528	0	0	512000	Q96PJ5	Fc receptor-like protein 4	FCRL4
1705.1	0	0	1785000	758000	H0YJM1	Mis18-binding protein 1 (Fragment)	MIS18BP1
1706.1	0	2.06791e+06	0	0	Q8NAT2-1	Isoform 1 of Tudor domain-containing protein 5	TDRD5
1707.1	0	595884	0	0	P30542	Adenosine receptor A1	ADORA1
1708.1	2.81887e+06	0	0	1480000	Q8N8F7	Coiled-coil domain-containing transmembrane protein C7orf53	LSMEM1
1709.1	0	2.61209e+06	1785000	0	B5MEH5	Uncharacterized protein	Null
1710.1	230943	0	0	0	P37275	Zinc finger E-box binding homeobox 1	ZEB1
1711.1	0	3.25151e+06	213000	0	Q5CZC0	Fibrous sheath-interacting protein 2	FSIP2
1712.1	0	0	0	489000	Q15185	Prostaglandin E synthase 3	PTGES3
1713.1	0	646221	84750	0	Q9Y6V0-5	Isoform 5 of Protein piccolo	PCLO
1714.1	1.03415e+06	0	0	0	O00418	Eukaryotic elongation factor 2 kinase	EEF2K
1715.1	0	424465	0	0	Q9H8U3	AN1-type zinc finger protein 3	ZFAND3
1716.1	0	0	297000	0	Q8WYQ9-2	Isoform 2 of Zinc finger CCHC domain-containing protein 14	ZCCHC14
1717.1	0	6.57105e+06	0	0	Q9NU22	Midasin	MDN1
1718.1	0	794512	0	214000	Q5TDG6	Sperm associated antigen 17 (Fragment)	SPAG17
1719.1	93056.6	0	0	0	Q93033	Immunoglobulin superfamily member 2	CD101
1720.1	0	0	348000	0	Q9NRN5-3	Isoform 3 of Olfactomedin-like protein 3	OLFML3
1721.1	0	0	0	331000	Q1HG43-2	Isoform 2 of Dual oxidase maturation factor 1	DUOXA1
1722.1	0	0	1995000	0	Q9NRG7	Epimerase family protein SDR39U1	SDR39U1
1723.1	421132	0	405000	42000	Q711Q0	Uncharacterized protein C10orf71	C10orf71
1724.1	0	3.34674e+06	0	0	O15050	TPR and ankyrin repeat-containing protein 1	TRANK1
1725.1	0	0	0	2490000	Q9Y223-2	Isoform 2 of Bifunctional UDP-N-acetylglucosamine 2-epimerase/N-acetylmannosamine kinase	GNE
1726.1	0	3.60523e+06	0	0	Q9BT25	HAUS augmin-like complex subunit 8	HAUS8
1727.1	0	0	0	35100	Q149N8	E3 ubiquitin-protein ligase SHPRH	SHPRH
1728.1	154528	0	0	0	Q8WY91	THAP domain-containing protein 4	THAP4
1729.1	1.24642e+06	0	847500	0	E9PER1	Disco-interacting protein 2 homolog A	DIP2A
1730.1	2.02075e+06	540105	0	0	Q9NQW1	Protein transport protein Sec31B	SEC31B
1731.1	0	0	2055000	0	O15553	Pyrin	MEFV
1732.1	0	1.67337e+06	140400	0	Q5VYS8-4	Isoform 4 of Terminal uridylyltransferase 7	ZCCHC6
1733.1	0	0	3975000	0	E9PFW3	AP-2 complex subunit mu	AP2M1
1734.1	0	0	0	319000	Q92523	Carnitine O-palmitoyltransferase 1, muscle isoform	CPT1B
1735.1	0	2.3264e+06	0	1100000	Q8WXB4	Zinc finger protein 606	ZNF606
1736.1	2.49623e+06	0	0	0	Q8IW70	Transmembrane protein 151B	TMEM151B
1737.1	337925	0	0	0	Q96NY7	Chloride intracellular channel protein 6	CLIC6
1738.1	0	0	0	2520000	P35659	Protein DEK	DEK
1739.1	310755	0	0	0	C9JMG9	IQ motif and SEC7 domain-containing protein 1 (Fragment)	IQSEC1
1740.1	9.15283e+06	0	0	0	Q9Y217	Myotubularin-related protein 6	MTMR6
1741.1	0	2.50326e+06	1605000	0	F5GZE1	Actin filament-associated protein 1-like 2	AFAP1L2
1742.1	0	0	129150	0	P13995	Bifunctional methylenetetrahydrofolate dehydrogenase/cyclohydrolase, mitochondrial	MTHFD2
1743.1	1.96981e+06	0	0	0	Q9NP59	Solute carrier family 40 member 1	SLC40A1
1744.1	0	0	4515000	422000	G5E9D4	Elongation protein 4 homolog (S. cerevisiae), isoform CRA_b	ELP4
1745.1	0	0	2235000	0	Q14190	Single-minded homolog 2	SIM2
1746.1	0	0	0	2150000	Q9NZN5	Rho guanine nucleotide exchange factor 12	ARHGEF12
1747.1	0	802674	0	0	E5RFE9	BCL2/adenovirus E1B 19 kDa protein-interacting protein 3-like	BNIP3L
1748.1	0	1.7686e+06	0	0	Q8TBZ2	MYCBP-associated protein	MYCBPAP
1749.1	120226	1.85023e+06	0	0	Q8NEV8	Exophilin-5	EXPH5
1750.1	0	847570	0	0	C9JNC2	Uncharacterized protein (Fragment)	Null
1751.1	0	0	0	172000	H3BVA9	Uncharacterized protein (Fragment)	Null
1752.1	1.48585e+06	0	0	0	Q7Z651	CDC16 cell division cycle 16 homolog (S. cerevisiae), isoform CRA_h	CDC16
1753.1	3.88868e+06	604047	0	0	O75909-4	Isoform 4 of Cyclin-K	CCNK
1754.1	6.52075e+06	0	0	0	B1ANS9	WD repeat-containing protein 64	WDR64
1755.1	1.01038e+06	0	0	0	Q7Z3Z3	Piwi-like protein 3	PIWIL3
1756.1	0	808116	0	0	Q9UKR3	Kallikrein-13	KLK13
1757.1	1.23792e+06	0	1965000	0	Q9BTE7	DCN1-like protein 5	DCUN1D5
1758.1	0	2.13593e+07	0	0	P49767	Vascular endothelial growth factor C	VEGFC
1759.1	0	0	6600000	0	Q9UIE0	Zinc finger protein 230	ZNF230
1760.1	2.49623e+06	0	0	964000	Q6ZRS2	Helicase SRCAP	SRCAP
1761.1	736981	0	0	0	Q9H9E3	Conserved oligomeric Golgi complex subunit 4	COG4
1762.1	0	859814	0	302000	H3BP39	Acyl-coenzyme A synthetase ACSM2B, mitochondrial (Fragment)	ACSM2B
1763.1	0	906070	0	0	Q96JH7	Deubiquitinating protein VCIP135	VCPIP1
1764.1	5.73962e+06	0	0	0	Q13268-2	Isoform 2 of Dehydrogenase/reductase SDR family member 2	DHRS2
1765.1	0	793151	0	0	Q7Z442	Polycystic kidney disease protein 1-like 2	PKD1L2
1766.1	261509	0	0	0	P27448-7	Isoform 6 of MAP/microtubule affinity-regulating kinase 3	MARK3
1767.1	0	0	48750	0	Q96IU2	Zinc finger BED domain-containing protein 3	ZBED3
1768.1	0	0	65700	0	Q9Y399	28S ribosomal protein S2, mitochondrial	MRPS2
1769.1	0	0	367500	0	Q8WUT9	Solute carrier family 25 member 43	SLC25A43
1770.1	0	0	0	1600000	Q5S007	Leucine-rich repeat serine/threonine-protein kinase 2	LRRK2
1771.1	920377	0	0	0	Q8IVF4	Dynein heavy chain 10, axonemal	DNAH10
1772.1	0	0	0	5130000	E9PCF0	Rabenosyn-5	Null
1773.1	33283	616291	0	0	Q8WXH0-2	Isoform 2 of Nesprin-2	SYNE2
1774.1	0	0	40350	429000	Q92817	Envoplakin	EVPL
1775.1	162509	0	0	0	Q9NXV6	CDKN2A-interacting protein	CDKN2AIP
1776.1	0	0	391500	0	Q5VVJ2	Histone H2A deubiquitinase MYSM1	MYSM1
1777.1	0	0	4305000	0	Q08AG5	Zinc finger protein 844	ZNF844
1778.1	178302	219035	0	0	Q0VDD8-4	Isoform 4 of Dynein heavy chain 14, axonemal	DNAH14
1779.1	0	0	949500	540000	Q9NYC9	Dynein heavy chain 9, axonemal	DNAH9
1780.1	0	0	1182000	0	E7ESE1	Immunoglobulin superfamily DCC subclass member 3	Null
1781.1	0	0	136650	135000	O15354	Probable G-protein coupled receptor 37	GPR37
1782.1	1.00698e+06	0	0	256000	Q8IUX4	DNA dC->dU-editing enzyme APOBEC-3F	APOBEC3F
1783.1	388868	0	1152000	0	Q8TD57	Dynein heavy chain 3, axonemal	DNAH3
1784.1	1.31434e+06	0	0	0	F5H156	Armadillo repeat-containing protein 5	ARMC5
1785.1	0	0	0	273000	E9PRX1	Butyrophilin subfamily 3 member A2 (Fragment)	BTN3A2
1786.1	0	0	2925000	0	P27694	Replication protein A 70 kDa DNA-binding subunit	RPA1
1787.1	1.69811e+06	0	0	0	Q6AHZ1	Zinc finger protein 518A	ZNF518A
1788.1	1.53679e+06	1.4693e+06	4125000	0	A6NLC5	UPF0524 protein C3orf70	C3orf70
1789.1	0	0	0	1420000	F5H1U9	Multiple PDZ domain protein	MPDZ
1790.1	1.28887e+06	0	0	0	Q9UL68	Myelin transcription factor 1-like protein	MYT1L
1791.1	0	0	909000	0	G3V1Z5	HLA-B associated transcript 3, isoform CRA_c	Null
1792.1	1.69132e+06	0	0	0	Q15269	Periodic tryptophan protein 2 homolog	PWP2
1793.1	0	0	0	67400	O75976	Carboxypeptidase D	CPD
1794.1	276792	0	0	0	Q6P1L5	Protein FAM117B	FAM117B
1795.1	0	0	0	319000	Q9Y3A3	MOB-like protein phocein	MOB4
1796.1	0	0	0	297000	Q8NBZ9	Putative uncharacterized protein NEXN-AS1	NEXN-AS1
1797.1	0	0	1560000	0	Q9H244	P2Y purinoceptor 12	P2RY12
1798.1	463585	0	0	0	P24928	DNA-directed RNA polymerase II subunit RPB1	POLR2A
1799.1	589245	0	0	0	Q13322	Growth factor receptor-bound protein 10	GRB10
1800.1	0	0	0	59100	O95391	Pre-mRNA-splicing factor SLU7	SLU7
1801.1	0	14965.1	0	916000	Q01081-2	Isoform 2 of Splicing factor U2AF 35 kDa subunit	U2AF1
1802.1	5.17925e+06	1.0462e+06	5955000	0	Q08AF3	Schlafen family member 5	SLFN5
1803.1	237736	0	8010000	0	Q86UX2	Inter-alpha-trypsin inhibitor heavy chain H5	ITIH5
1804.1	0	0	1530000	0	Q9P2P1	Protein NYNRIN	NYNRIN
1805.1	309057	0	0	0	Q0VFX4	Putative uncharacterized protein LOC100128554	Null
1806.1	0	0	0	326000	P11309	Serine/threonine-protein kinase pim-1	PIM1
1807.1	0	123394	0	551000	Q13207	T-box transcription factor TBX2	TBX2
1808.1	2.13962e+06	0	0	0	Q8IXQ4	Uncharacterized protein KIAA1704	GPALPP1
1809.1	0	0	0	126000	P41223	Protein BUD31 homolog	BUD31
1810.1	0	0	1710000	0	O95347	Structural maintenance of chromosomes protein 2	SMC2
1811.1	0	0	2130000	0	Q16853	Membrane primary amine oxidase	AOC3
1812.1	0	125707	0	0	C9JEW7	Krev interaction trapped protein 1 (Fragment)	KRIT1
1813.1	0	1.09381e+06	0	0	Q8NDV7	Trinucleotide repeat-containing gene 6A protein	TNRC6A
1814.1	0	0	0	496000	Q03468	DNA excision repair protein ERCC-6	ERCC6
1815.1	0	0	810000	0	Q9GZS3	WD repeat-containing protein 61	WDR61
1816.1	0	748256	0	0	P02749	Beta-2-glycoprotein 1	APOH
1817.1	35320.8	0	0	0	Q9H609	Zinc finger protein 576	ZNF576
1818.1	896604	614930	0	0	Q8WWY8	Lipase member H	LIPH
1819.1	0	0	0	483000	Q9NX07	tRNA selenocysteine 1-associated protein 1	TRNAU1AP
1820.1	0	0	74100	0	P50416	Carnitine O-palmitoyltransferase 1, liver isoform	CPT1A
1821.1	3.53208e+06	793151	0	0	O60333-4	Isoform 4 of Kinesin-like protein KIF1B	KIF1B
1822.1	0	0	487500	0	Q5TA95	Tetratricopeptide repeat domain 4	TTC4
1823.1	0	0	0	446000	O43900	Prickle-like protein 3	PRICKLE3
1824.1	0	448953	0	0	A8MXY4	Zinc finger protein 99	ZNF99
1825.1	0	262570	0	0	O00308	NEDD4-like E3 ubiquitin-protein ligase WWP2	WWP2
1826.1	0	1.1047e+06	0	1110000	P81274	G-protein-signaling modulator 2	GPSM2
1827.1	2.71698e+06	0	0	0	O95297	Myelin protein zero-like protein 1	MPZL1
1828.1	545094	576837	0	0	B4DDK9	Alpha-1,6-mannosyl-glycoprotein 2-beta-N-acetylglucosaminyltransferase	Null
1829.1	0	7.36012e+06	0	0	Q8WZ64	Arf-GAP with Rho-GAP domain, ANK repeat and PH domain-containing protein 2	ARAP2
1830.1	0	0	4140000	0	O60229	Kalirin	KALRN
1831.1	66396.2	0	0	0	P07492	Gastrin-releasing peptide	GRP
1832.1	8.49057e+06	0	591000	13800000	Q08554	Desmocollin-1	DSC1
1833.1	0	0	1665000	0	Q9H792	Pseudopodium-enriched atypical kinase 1	PEAK1
1834.1	1.20736e+06	0	0	0	Q9NX57	Ras-related protein Rab-20	RAB20
1835.1	1.61491e+06	0	0	0	Q9ULE3	DENN domain-containing protein 2A	DENND2A
1836.1	0	311547	0	267000	Q96MT3	Prickle-like protein 1	PRICKLE1
1837.1	1.15981e+06	0	0	0	Q9UKK3	Poly [ADP-ribose] polymerase 4	PARP4
1838.1	0	0	702000	0	A2RU49	Aminoglycoside phosphotransferase domain-containing protein 1	HYKK
1839.1	0	0	0	307000	Q969T9	WW domain-binding protein 2	WBP2
1840.1	0	0	0	116000	A8MQB3	Uncharacterized protein C17orf51	C17orf51
1841.1	0	1.93186e+06	1485000	1620000	Q147X3	N-alpha-acetyltransferase 30	NAA30
1842.1	0	4.6936e+06	0	0	Q9NZR2	Low-density lipoprotein receptor-related protein 1B	LRP1B
1843.1	188491	0	0	0	Q6S9Z5	Zinc finger protein 474	ZNF474
1844.1	0	0	727500	0	O60941	Dystrobrevin beta	DTNB
1845.1	0	0	553500	0	Q8IW41	MAP kinase-activated protein kinase 5	MAPKAPK5
1846.1	0	1.37407e+06	0	0	Q969G9	Protein naked cuticle homolog 1	NKD1
1847.1	310755	0	0	125000	O94812	BAI1-associated protein 3	BAIAP3
1848.1	0	0	124650	0	O00330	Pyruvate dehydrogenase protein X component, mitochondrial	PDHX
1849.1	0	910151	0	1960000	Q9BUI4	DNA-directed RNA polymerase III subunit RPC3	POLR3C
1850.1	0	1.15503e+06	0	0	Q9Y2G8	DnaJ homolog subfamily C member 16	DNAJC16
1851.1	0	0	0	207000	Q70UQ0	Inhibitor of nuclear factor kappa-B kinase-interacting protein	IKBIP
1852.1	1.71509e+06	712884	0	0	Q5HY75	Family with sequence similarity 3, member A	FAM3A
1853.1	3.88868e+06	0	0	0	P54762	Ephrin type-B receptor 1	EPHB1
1854.1	5.06038e+06	0	0	0	P21860	Receptor tyrosine-protein kinase erbB-3	ERBB3
1855.1	0	0	1410000	0	Q92947	Glutaryl-CoA dehydrogenase, mitochondrial	GCDH
1856.1	670755	0	262500	0	E9PJZ8	NACHT, LRR and PYD domains-containing protein 6	NLRP6
1857.1	0	0	990000	0	Q14019	Coactosin-like protein	COTL1
1858.1	0	1.06252e+06	144000	0	O14544	Suppressor of cytokine signaling 6	SOCS6
1859.1	173208	0	0	0	A6NM11	Leucine-rich repeat-containing protein 37A2	LRRC37A2
1860.1	5.65472e+06	0	0	0	Q9Y4A5	Transformation/transcription domain-associated protein	TRRAP
1861.1	0	3.34674e+06	0	0	Q9UPX6	UPF0258 protein KIAA1024	KIAA1024
1862.1	0	0	0	309000	Q96MN5	Transcription elongation factor A N-terminal and central domain-containing protein 2	TCEANC2
1863.1	3.44717e+06	0	4395000	0	Q9BZ72	Membrane-associated phosphatidylinositol transfer protein 2	PITPNM2
1864.1	1.12925e+06	0	0	0	B3KUP2	RAN binding protein 1, isoform CRA_f	RANBP1
1865.1	0	0	0	965000	E9PKJ4	Protein fuzzy homolog	FUZ
1866.1	0	0	6405000	0	Q5U3C3	Transmembrane protein 164	TMEM164
1867.1	150623	0	0	0	P15529-2	Isoform B of Membrane cofactor protein	CD46
1868.1	0	0	762000	0	Q86VY9	Transmembrane protein 200A	TMEM200A
1869.1	0	0	0	7290000	G5E9Y2	X-prolyl aminopeptidase (Aminopeptidase P) 1, soluble, isoform CRA_b	Null
1870.1	0	0	1081500	641000	P14854	Cytochrome c oxidase subunit 6B1	COX6B1
1871.1	2.59811e+06	0	2475000	0	Q4AC94	C2 domain-containing protein 3	C2CD3
1872.1	782830	843488	0	0	Q96I59	Probable asparagine--tRNA ligase, mitochondrial	NARS2
1873.1	0	0	0	1300000	Q562E7	WD repeat-containing protein 81	WDR81
1874.1	0	0	0	2000000	C9JJP1	Uncharacterized protein	Null
1875.1	0	0	0	1080000	Q5JR59	Microtubule-associated tumor suppressor candidate 2	MTUS2
1876.1	140604	0	0	0	P12314	High affinity immunoglobulin gamma Fc receptor I	FCGR1A
1877.1	167943	247605	0	0	Q9P260-2	Isoform 2 of LisH domain and HEAT repeat-containing protein KIAA1468	KIAA1468
1878.1	0	0	1105500	0	Q9HAP2	MLX-interacting protein	MLXIP
1879.1	0	0	0	76700	O43240	Kallikrein-10	KLK10
1880.1	0	0	16500000	0	Q5QJE6	Deoxynucleotidyltransferase terminal-interacting protein 2	DNTTIP2
1881.1	1.14962e+06	0	0	0	P54277	PMS1 protein homolog 1	PMS1
1882.1	794717	0	0	0	Q86VF7-2	Isoform 2 of Nebulin-related-anchoring protein	NRAP
1883.1	0	0	2340000	0	B5MCD3	Homeobox D12, isoform CRA_a	HOXD12
1884.1	0	0	528000	0	Q8TDX9	Polycystic kidney disease protein 1-like 1	PKD1L1
1885.1	2.24151e+07	0	0	0	B4DJT1	Protein DPCD	DPCD
1886.1	0	0	1390500	0	F5H792	Glycerol-3-phosphate dehydrogenase [NAD(+)], cytoplasmic	Null
1887.1	73698.1	0	0	0	Q86UK7	Zinc finger protein 598	ZNF598
1888.1	2.17358e+06	0	0	0	Q9BSK2	Solute carrier family 25 member 33	SLC25A33
1889.1	3.00566e+06	0	0	0	Q6GTS8	Probable carboxypeptidase PM20D1	PM20D1
1890.1	0	0	5805000	0	D6RB52	Uncharacterized protein	Null
1891.1	0	109109	0	0	Q9NQC8-2	Isoform 2 of Intraflagellar transport protein 46 homolog	IFT46
1892.1	0	0	2955000	0	Q8NFP4-2	Isoform 2 of MAM domain-containing glycosylphosphatidylinositol anchor protein 1	MDGA1
1893.1	0	646221	0	35100	Q16236	Nuclear factor erythroid 2-related factor 2	NFE2L2
1894.1	0	0	0	340000	H0YIR2	Uncharacterized protein	Null
1895.1	0	0	0	625000	P39059	Collagen alpha-1(XV) chain	COL15A1
1896.1	757358	0	0	0	P19021-5	Isoform 5 of Peptidyl-glycine alpha-amidating monooxygenase	PAM
1897.1	1.1717e+06	0	0	0	A2RRL7	Transmembrane protein 213	TMEM213
1898.1	0	1.4693e+06	1413000	525000	Q03938	Zinc finger protein 90	ZNF90
1899.1	5.1283e+06	0	0	0	Q03001-13	Isoform 8 of Dystonin	DST
1900.1	0	100130	0	0	Q9UI46	Dynein intermediate chain 1, axonemal	DNAI1
1901.1	0	0	0	555000	Q8N4H0	Uncharacterized protein C9orf68	SPATA6L
1902.1	0	0	381000	0	Q12959-2	Isoform 2 of Disks large homolog 1	DLG1
1903.1	4.04151e+06	0	0	0	Q16611	Bcl-2 homologous antagonist/killer	BAK1
1904.1	0	0	27450	0	Q4G0P3	Hydrocephalus-inducing protein homolog	HYDIN
1905.1	0	0	3300000	0	Q9GZU2	Paternally-expressed gene 3 protein	PEG3
1906.1	0	2.24477e+06	0	0	Q9C037	Tripartite motif-containing protein 4	TRIM4
1907.1	205472	0	0	0	Q9BZJ4	Solute carrier family 25 member 39	SLC25A39
1908.1	176604	0	0	0	P35916	Vascular endothelial growth factor receptor 3	FLT4
1909.1	0	1.51012e+06	0	0	P49917	DNA ligase 4	LIG4
1910.1	0	100538	0	0	Q8N9Z0	Zinc finger protein 610	ZNF610
1911.1	0	0	2070000	308000	O14672	Disintegrin and metalloproteinase domain-containing protein 10	ADAM10
1912.1	2.86981e+06	0	0	0	P04141	Granulocyte-macrophage colony-stimulating factor	CSF2
1913.1	0	540105	0	0	Q96SD1	Protein artemis	DCLRE1C
1914.1	1440000	0	0	0	E5RJ03	Cell death activator CIDE-A	CIDEA
1915.1	1.36868e+06	0	0	0	Q9NSP4-2	Isoform 2 of Centromere protein M	CENPM
1916.1	0	92239.5	0	0	Q9NRP2	COX assembly mitochondrial protein 2 homolog	CMC2
1917.1	0	1.64616e+06	0	0	E5RGC7	28S ribosomal protein S28, mitochondrial (Fragment)	MRPS28
1918.1	0	0	0	581000	Q9P206-2	Isoform 2 of Uncharacterized protein KIAA1522	KIAA1522
1919.1	0	0	0	5590000	A6PVJ7	RanBP-type and C3HC4-type zinc finger containing 1 (Fragment)	RBCK1
1920.1	971321	0	0	0	O00410-3	Isoform 3 of Importin-5	IPO5
1921.1	0	322430	0	0	P50148	Guanine nucleotide-binding protein G(q) subunit alpha	GNAQ
1922.1	0	0	17850	60500	Q9Y5Q6	Insulin-like peptide INSL5	INSL5
1923.1	0	144209	0	0	Q9ULB5	Cadherin-7	CDH7
1924.1	1.23453e+07	0	0	0	P78563	Double-stranded RNA-specific editase 1	ADARB1
1925.1	900000	1.52372e+06	0	0	Q9UGU0	Transcription factor 20	TCF20
1926.1	4.36415e+06	0	0	0	Q9UKJ8	Disintegrin and metalloproteinase domain-containing protein 21	ADAM21
1927.1	0	0	280500	0	F8W034	Bax inhibitor 1	TMBIM6
1928.1	0	0	1101	0	C9J652	Rho GTPase-activating protein 31 (Fragment)	ARHGAP31
1929.1	0	0	0	511000	E7EWK6	Uncharacterized protein	Null
1930.1	0	0	0	537000	Q11203-4	Isoform A8 of CMP-N-acetylneuraminate-beta-1,4-galactoside alpha-2,3-sialyltransferase	ST3GAL3
1931.1	0	277535	0	0	E9PBQ3	Transmembrane protein 199	TMEM199
1932.1	0	861174	0	0	Q86YW0	1-phosphatidylinositol 4,5-bisphosphate phosphodiesterase zeta-1	PLCZ1
1933.1	0	0	69900	0	P53680	AP-2 complex subunit sigma	AP2S1
1934.1	273396	0	0	0	Q9H9Q2-3	Isoform 3 of COP9 signalosome complex subunit 7b	COPS7B
1935.1	0	0	0	357000	Q8NE09	Regulator of G-protein signaling 22	RGS22
1936.1	0	0	327000	169000	O75746	Calcium-binding mitochondrial carrier protein Aralar1	SLC25A12
1937.1	127868	0	0	0	Q9P2E3	NFX1-type zinc finger-containing protein 1	ZNFX1
1938.1	0	0	354000	0	O95198-2	Isoform 2 of Kelch-like protein 2	KLHL2
1939.1	0	0	216000	0	B4DLE8	Uncharacterized protein (Fragment)	CRYBG3
1940.1	558679	0	0	0	P0C7V9	Putative methyltransferase-like protein 15P1	METTL15P1
1941.1	0	673430	0	0	Q9P1Y5-2	Isoform 2 of Calmodulin-regulated spectrin-associated protein 3	CAMSAP3
1942.1	0	0	1800000	0	P60508	HERV-FRD_6p24.1 provirus ancestral Env polyprotein	ERVFRD-1
1943.1	450000	0	0	0	Q5JWR5	Protein dopey-1	DOPEY1
1944.1	93396.2	0	0	0	Q9Y5S2	Serine/threonine-protein kinase MRCK beta	CDC42BPB
1945.1	601132	0	0	0	Q4G0F5	Vacuolar protein sorting-associated protein 26B	VPS26B
1946.1	0	0	0	697000	Q6P1W5	Uncharacterized protein C1orf94	C1orf94
1947.1	0	476163	0	0	Q96PU9	Outer dense fiber protein 3	ODF3
1948.1	1.56566e+06	0	0	0	C9J3L7	Replication initiator 1	REPIN1
1949.1	0	0	0	633000	H7C3D9	Uncharacterized protein C21orf59 (Fragment)	C21orf59
1950.1	0	0	418500	0	P07919	Cytochrome b-c1 complex subunit 6, mitochondrial	UQCRH
1951.1	0	44623.3	0	0	Q17RP2	Tigger transposable element-derived protein 6	TIGD6
1952.1	0	0	0	28400	Q7L311	Armadillo repeat-containing X-linked protein 2	ARMCX2
1953.1	27000000	5.10174e+06	0	1120000	Q96RL7	Vacuolar protein sorting-associated protein 13A	VPS13A
1954.1	1.25151e+06	0	0	0	Q6AWC2-6	Isoform 6 of Protein WWC2	WWC2
1955.1	0	678872	0	0	F5H2D1	Teneurin-2	TENM2
1956.1	0	0	98400	0	Q96JJ7	Protein disulfide-isomerase TMX3	TMX3
1957.1	0	0	1023000	0	P02461	Collagen alpha-1(III) chain	COL3A1
1958.1	0	0	0	415000	O75129	Astrotactin-2	ASTN2
1959.1	121585	0	0	0	P14735	Insulin-degrading enzyme	IDE
1960.1	0	40677.9	0	0	Q96MC6	Hippocampus abundant transcript 1 protein	HIAT1
1961.1	0	0	355500	258000	Q8IV13	Cyclin-J-like protein	CCNJL
1962.1	0	0	649500	0	Q6ZW54	Putative uncharacterized protein FLJ41591	Null
1963.1	1.26849e+06	0	0	0	Q9BY89	Uncharacterized protein KIAA1671	KIAA1671
1964.1	0	0	0	6130000	Q15398	Disks large-associated protein 5	DLGAP5
1965.1	0	0	0	41700	Q16787	Laminin subunit alpha-3	LAMA3
1966.1	0	0	3690000	0	O75691	Small subunit processome component 20 homolog	UTP20
1967.1	0	0	652500	0	Q8IWR0	Zinc finger CCCH domain-containing protein 7A	ZC3H7A
1968.1	0	1.64616e+06	0	0	Q96B86-2	Isoform 2 of Repulsive guidance molecule A	RGMA
1969.1	0	0	0	3230000	Q8N119	Matrix metalloproteinase-21	MMP21
1970.1	0	0	3120000	0	P25686	DnaJ homolog subfamily B member 2	DNAJB2
1971.1	3.03962e+06	0	0	0	Q9NYB9	Abl interactor 2	ABI2
1972.1	0	0	0	153000	F8WAD9	Transient receptor potential cation channel subfamily M member 6	TRPM6
1973.1	0	0	138450	0	Q96A26	Protein FAM162A	FAM162A
1974.1	0	900628	0	0	Q2VIQ3	Chromosome-associated kinesin KIF4B	KIF4B
1975.1	0	0	0	287000	Q8N7H5	RNA polymerase II-associated factor 1 homolog	PAF1
1976.1	0	3.94535e+06	0	0	O14513	Nck-associated protein 5	NCKAP5
1977.1	0	0	0	674000	O15143	Actin-related protein 2/3 complex subunit 1B	ARPC1B
1978.1	0	70880.2	0	0	Q86XR8	Centrosomal protein of 57 kDa	CEP57
1979.1	0	0	204000	0	P11166	Solute carrier family 2, facilitated glucose transporter member 1	SLC2A1
1980.1	1.24642e+06	0	0	535000	H0Y4P4	EF-hand calcium-binding domain-containing protein 8 (Fragment)	EFCAB8
1981.1	0	1.67337e+06	0	0	Q30KQ4	Beta-defensin 116	DEFB116
1982.1	0	3.15628e+06	0	0	O14771	Zinc finger protein 213	ZNF213
1983.1	0	0	0	842000	O43505	N-acetyllactosaminide beta-1,3-N-acetylglucosaminyltransferase	B3GNT1
1984.1	2.00377e+06	0	0	0	Q9HCM1	Uncharacterized protein C12orf35	KIAA1551
1985.1	0	0	0	157000	Q9NZM1	Myoferlin	MYOF
1986.1	0	0	561000	0	Q9BRR6	ADP-dependent glucokinase	ADPGK
1987.1	0	0	8655000	0	P31314	T-cell leukemia homeobox protein 1	TLX1
1988.1	2.25849e+06	0	0	0	Q14CS0	UBX domain-containing protein 2B	UBXN2B
1989.1	6.35094e+06	0	5670000	0	Q8NCQ5	F-box only protein 15	FBXO15
1990.1	0	0	0	1430000	F8WDN4	Tetratricopeptide repeat protein 21A	TTC21A
1991.1	1.45698e+06	0	0	0	Q9Y4G2	Pleckstrin homology domain-containing family M member 1	PLEKHM1
1992.1	0	802674	0	0	Q2TBA0	Kelch repeat and BTB domain-containing protein 5	KLHL40
1993.1	0	3.2243e+06	0	0	C9JEA7	1-phosphatidylinositol-4,5-bisphosphate phosphodiesterase delta-4	PLCD4
1994.1	0	1.13327e+06	0	0	Q68DQ2	Beta/gamma crystallin domain-containing protein 3	CRYBG3
1995.1	0	0	0	2160000	P20393	Nuclear receptor subfamily 1 group D member 1	NR1D1
1996.1	108340	0	0	52800	Q9BZZ5	Apoptosis inhibitor 5	API5
1997.1	1.22943e+06	0	0	0	P19793	Retinoic acid receptor RXR-alpha	RXRA
1998.1	0	0	0	137000	O14802	DNA-directed RNA polymerase III subunit RPC1	POLR3A
[truncated: 1,349 more rows]
