# Supplementary material for: Discovery proteomics defines androgen-regulated glycoprotein networks in prostate cancer cells, as well as putative biomarkers of prostatic diseases
Source: Sci Rep. 2021 Nov 15;11:22208. doi: 10.1038/s41598-021-01554-2 (PMC8592995; doi:10.1038/s41598-021-01554-2)
Supplement: Supplementary file 3 — Supplementary Information 3. [file 41598_2021_1554_MOESM3_ESM.xlsx]

## Sheet: Significant Clusters
Supplemental Excel file II. Clustering of glycoproteome data from LNCaP cells. The genes in the statistically signicant clusters, highlighted in yellow, are also listed.
CLUSTER #2									THEORETICAL CLUSTER	Genes in Cluster
Gene Set	Description	Size	Expect	Ratio	P Value	FDR			6	PTMS	ACTN1	SFPQ	RPL9	RPS10	RANBP2	RPS16	RPS29	RPL18A	RBBP4	USP10	SERBP1	UFD1L	ERO1L	LGMN	CORO1B	RPL36
GO:0006614	SRP-dependent cotranslational protein targeting to membrane	95	0.085514	70.164	1.4047e-10	8.217e-07
GO:0006613	cotranslational protein targeting to membrane	99	0.089114	67.329	1.8077e-10	8.217e-07
GO:0045047	protein targeting to ER	107	0.096315	62.295	2.9047e-10	8.2558e-07
GO:0072599	establishment of protein localization to endoplasmic reticulum	111	0.099916	60.05	3.6325e-10	8.2558e-07
GO:0000184	nuclear-transcribed mRNA catabolic process, nonsense-mediated decay	120	0.10802	55.547	5.8356e-10	1.061e-06
GO:0070972	protein localization to endoplasmic reticulum	137	0.12332	48.654	1.3026e-09	1.9737e-06
GO:0006402	mRNA catabolic process	308	0.27724	25.248	3.9025e-09	5.0682e-06
GO:0006401	RNA catabolic process	341	0.30695	22.805	7.8987e-09	8.5665e-06
GO:0006612	protein targeting to membrane	187	0.16833	35.645	8.4807e-09	8.5665e-06
GO:0006413	translational initiation	192	0.17283	34.717	9.9335e-09	9.0306e-06
CLUSTER #3
Gene Set	Description	Size	Expect	Ratio	P Value	FDR			4
GO:0009081	branched-chain amino acid metabolic process	19	0.017103	116.94	0.00012819	0.43138
GO:0009083	branched-chain amino acid catabolic process	19	0.017103	116.94	0.00012819	0.43138
GO:0031293	membrane protein intracellular domain proteolysis	20	0.018003	111.09	0.00014236	0.43138
GO:0050982	detection of mechanical stimulus	43	0.038706	51.671	0.00066852	1
GO:0006509	membrane protein ectodomain proteolysis	45	0.040506	49.375	0.00073217	1
GO:0033619	membrane protein proteolysis	59	0.053108	37.659	0.0012562	1
GO:0070252	actin-mediated cell contraction	110	0.099016	20.199	0.0042865	1
GO:0071680	response to indole-3-methanol	5	0.0045007	222.19	0.0044932	1
GO:0071681	cellular response to indole-3-methanol	5	0.0045007	222.19	0.0044932	1
GO:0009063	cellular amino acid catabolic process	118	0.10622	18.829	0.0049152	1
CLUSTER #4
Gene Set	Description	Size	Expect	Ratio	P Value	FDR			9
GO:0051973	positive regulation of telomerase activity	36	0.034566	57.861	0.00053426	0.58478
GO:0032479	regulation of type I interferon production	112	0.10754	27.897	0.00015529	0.20705
GO:0032606	type I interferon production	113	0.1085	27.65	0.00015943	0.20705
GO:0022618	ribonucleoprotein complex assembly	231	0.2218	18.035	5.7442e-05	0.16411
GO:0071826	ribonucleoprotein complex subunit organization	245	0.23524	17.004	7.2206e-05	0.16411
GO:0008380	RNA splicing	417	0.40038	14.986	1.5336e-06	0.013942
GO:0022613	ribonucleoprotein complex biogenesis	440	0.42247	9.4682	0.00067801	0.58478
GO:0016071	mRNA metabolic process	765	0.73452	8.1686	4.9466e-05	0.16411
GO:0006396	RNA processing	887	0.85166	7.0451	0.00011294	0.20534
GO:0010629	negative regulation of gene expression	1733	1.6639	4.2069	0.00063654	0.58478
										Genes in Cluster
CLUSTER #5									26	PRMT1	DLGAP1	RPS2	RPS12	RPL4	RPS19	RPL27A	RPL37A	RPS7	RPS14	RPS18	RPS6	RPL23	HNRNPUL2	GCC2	WIBG	SRRM2
Gene Set	Description	Size	Expect	Ratio	P Value	FDR
GO:0006605	protein targeting	412	0.37086	32.357	0	0
GO:0090150	establishment of protein localization to membrane	313	0.28175	42.592	0	0
GO:0000956	nuclear-transcribed mRNA catabolic process	206	0.18543	59.322	0	0
GO:0006413	translational initiation	192	0.17283	63.647	0	0
GO:0006612	protein targeting to membrane	187	0.16833	65.349	0	0
GO:0070972	protein localization to endoplasmic reticulum	137	0.12332	89.199	0	0
GO:0000184	nuclear-transcribed mRNA catabolic process, nonsense-mediated decay	120	0.10802	101.84	0	0
GO:0072599	establishment of protein localization to endoplasmic reticulum	111	0.099916	110.09	0	0
GO:0045047	protein targeting to ER	107	0.096315	114.21	0	0
GO:0006613	cotranslational protein targeting to membrane	99	0.089114	123.44	0	0
										Genes in Cluster
CLUSTER #7									13	RPL26	FUS	EEF1E1	NUDT21	EDF1	SNRNP200	H6PD	SNRPA1	HIST1H1B	NUP98	SUB1	RPL15	RPL8	RPS27A	PPP2R2A	KHSRP	PSMB7	IARS2	CNOT11	G3BP2
Gene Set	Description	Size	Expect	Ratio	P Value	FDR
GO:0000184	nuclear-transcribed mRNA catabolic process, nonsense-mediated decay	120	0.14402	34.717	2.5323e-07	0.00041333
GO:0000956	nuclear-transcribed mRNA catabolic process	206	0.24724	24.268	1.1132e-07	0.000253
GO:0006402	mRNA catabolic process	308	0.36966	18.936	4.3418e-08	0.00019736
GO:0006401	RNA catabolic process	341	0.40927	17.104	8.7111e-08	0.000253
GO:0000375	RNA splicing, via transesterification reactions	332	0.39846	15.058	1.8304e-06	0.001664
GO:0016071	mRNA metabolic process	765	0.91815	13.07	7.2258e-12	6.569e-08
GO:0006412	translation	613	0.73572	10.874	2.728e-07	0.00041333
GO:0043043	peptide biosynthetic process	636	0.76332	10.481	3.6137e-07	0.00046932
GO:0043604	amide biosynthetic process	766	0.91935	8.7018	1.4793e-06	0.001664
GO:0006518	peptide metabolic process	780	0.93615	8.5456	1.6952e-06	0.001664
CLUSTER #15
Gene Set	Description	Size	Expect	Ratio	P Value	FDR			9
GO:1904026	regulation of collagen fibril organization	5	0.0048008	208.3	0.0047921	1
GO:0090666	scaRNA localization to Cajal body	5	0.0048008	208.3	0.0047921	1
GO:1905832	positive regulation of spindle assembly	5	0.0048008	208.3	0.0047921	1
GO:0000715	nucleotide-excision repair, DNA damage recognition	23	0.022084	90.565	0.00021612	1
GO:0045104	intermediate filament cytoskeleton organization	48	0.046087	43.396	0.00095017	1
GO:0045103	intermediate filament-based process	49	0.047048	42.51	0.00099005	1
GO:0006283	transcription-coupled nucleotide-excision repair	73	0.070091	28.534	0.0021829	1
GO:0009913	epidermal cell differentiation	348	0.33413	8.9784	0.0041313	1
GO:0030855	epithelial cell differentiation	747	0.71723	5.577	0.0047336	1
GO:0051130	positive regulation of cellular component organization	1203	1.1551	5.1945	0.00059576	1
CLUSTER #22										Genes in Cluster
Gene Set	Description	Size	Expect	Ratio	P Value	FDR			20	CNOT1	PSAP	EEF1G	APEH	HNRNPH1	EWSR1	PSMD14	MAN2B1	CREG1	KRAS	FUCA1	HEXB	HSPD1	PDHB	ETFA	ACAT1	ERP29	ETFB	HSPA9	LRPPRC	PSMC4	IQGAP1	GYG1	CCT3	SGSH	CAPZA1	NAGLU	MARS	TUBB4B	NSUN2	ILF2	DYNC1H1	GGH	SUCLG2	VAT1	ERP44	ESYT1	ACOT13	RTN4	UGGT1
GO:0043312	neutrophil degranulation	482	1.2438	12.06	4.8184e-13	1.4865e-09
GO:0002283	neutrophil activation involved in immune response	485	1.2515	11.986	5.2691e-13	1.4865e-09
GO:0042119	neutrophil activation	494	1.2747	11.767	6.8701e-13	1.4865e-09
GO:0002446	neutrophil mediated immunity	496	1.2799	11.72	7.2831e-13	1.4865e-09
GO:0036230	granulocyte activation	500	1.2902	11.626	8.1757e-13	1.4865e-09
GO:0043299	leukocyte degranulation	529	1.365	10.989	1.8389e-12	2.3882e-09
GO:0002275	myeloid cell activation involved in immune response	539	1.3908	10.785	2.4052e-12	2.7332e-09
GO:0002444	myeloid leukocyte mediated immunity	548	1.4141	10.608	3.0487e-12	3.0795e-09
GO:0002274	myeloid leukocyte activation	634	1.636	9.7801	1.6298e-12	2.3882e-09
GO:0002366	leukocyte activation involved in immune response	693	1.7882	8.9474	6.2674e-12	5.6492e-09
CLUSTER #23
Gene Set	Description	Size	Expect	Ratio	P Value	FDR			12
GO:2000009	negative regulation of protein localization to cell surface	13	0.011702	170.91	5.8654e-05	0.15544
GO:0036295	cellular response to increased oxygen levels	14	0.012602	158.7	6.8394e-05	0.15544
GO:0048261	negative regulation of receptor-mediated endocytosis	21	0.018903	105.8	0.00015726	0.23827
GO:0036296	response to increased oxygen levels	28	0.025204	79.352	0.00028204	0.3205
GO:2000008	regulation of protein localization to cell surface	36	0.032405	61.719	0.00046811	0.39531
GO:0033572	transferrin transport	36	0.032405	61.719	0.00046811	0.39531
GO:0006826	iron ion transport	60	0.054009	55.547	1.958e-05	0.15544
GO:0055072	iron ion homeostasis	83	0.074712	40.154	5.1921e-05	0.15544
GO:0000041	transition metal ion transport	109	0.098116	30.576	0.00011698	0.21269
GO:0055076	transition metal ion homeostasis	134	0.12062	24.872	0.00021554	0.27992
										Genes in Cluster
CLUSTER #26									6	CNPY2	RPL22L1	RBBP4	ECI2	RPLP0	KRT18	EIF2S2	FECH	RPL13	RPL12	NUP214	RPL3	RPL13A	RPS9	EIF4A1	RPS20	RPL27	RPS13	RPS11	SNRPF	RPS25	RPS26	PRL38	RPL18	RPL38	RPL18	C1QBP	RBBP7	DDX17	SND1	FAM120A
Gene Set	Description	Size	Expect	Ratio	P Value	FDR
GO:0006612	protein targeting to membrane	187	0.31421	44.556	0	0
GO:0090150	establishment of protein localization to membrane	313	0.52592	28.521	0	0
GO:0006605	protein targeting	412	0.69227	21.668	0	0
GO:0072594	establishment of protein localization to organelle	537	0.9023	17.732	0	0
GO:0006412	translation	613	1.03	17.476	0	0
GO:0034655	nucleobase-containing compound catabolic process	550	0.92415	17.313	0	0
GO:0043043	peptide biosynthetic process	636	1.0687	16.844	0	0
GO:0016071	mRNA metabolic process	765	1.2854	14.003	0	0
GO:0043604	amide biosynthetic process	766	1.2871	13.985	0	0
GO:0006518	peptide metabolic process	780	1.3106	13.734	0	0
Statisically significant clusters = Yellow Highlight
[truncated: 4 more columns]
