# Supplementary material for: Discovery proteomics defines androgen-regulated glycoprotein networks in prostate cancer cells, as well as putative biomarkers of prostatic diseases
Source: Sci Rep. 2021 Nov 15;11:22208. doi: 10.1038/s41598-021-01554-2 (PMC8592995; doi:10.1038/s41598-021-01554-2)
Supplement: Supplementary file 4 — Supplementary Information 4. [file 41598_2021_1554_MOESM4_ESM.xlsx]

## Sheet: FINAL
Supplemental Excel file III. Glycoproteome data from Clinical prostate tissue. Signal intensities were normalized across the samples using externally spiked carboxyl-methylated BSA peptide standards.
Sub Group Number	16438	16439	16456	16457	16478	16490	16491	16494	16557	16559	16743T1	16743T2	16769T2	16884T1	16884T2	16923T1	16923T2	16929T1	16929T2	6F00W	6TQGJ	A7KW3	D1VAB	GT55Q	IPUUV	IVC2L	OUULN	Q7ZK7	R03188233/N	R03188233/T	R42521246/N	R42521246/T	R90197381/N	R90197381/T	R93776568/N	R93776568/T	V6KBD	Entry Name	Accession Number	Gene Name
1.1	756000000	3.9354e+08	4.64807e+08	4.01428e+08	4.42123e+08	3.2513e+08	3.18537e+08	3.0367e+08	3.11292e+08	6.29179e+08	796722	416777	4.21884e+06	959207	719944	0	0	6.85949e+06	525000	1.88251e+08	4.39557e+08	40118400	259000000	4.44841e+08	5.16166e+08	3.3616e+08	5.09929e+08	4.13778e+08	7.65107e+08	1.17181e+09	31100000	982048	1.00506e+09	1.53173e+09	163000000	3.58051e+08	8.60215e+07	Filamin-A	P21333	FLNA
1.2	954000	0	1.35782e+06	0	731203	0	0	0	0	0	0	0	0	0	0	0	0	0	0	0	7.56962e+06	601776	0	7.67524e+06	1.83526e+06	2.8855e+06	625553	863333	0	0	108000	0	0	5.57798e+06	0	0	770131	Isoform 8 of Filamin-B	O75369-8	FLNB
1.3	0	0	0	0	0	0	0	0	0	0	0	0	0	0	0	0	0	0	0	0	0	0	0	0	0	0	0	0	0	0	153000	0	0	0	0	0	0	Isoform 4 of Filamin-B	O75369-4	FLNB
1.4	6660000	6.43173e+06	1.23522e+07	1.65953e+07	7.44807e+06	4326000	5.26444e+06	5.55283e+06	0	1.37731e+06	0	0	0	0	0	0	0	165852	0	3.69766e+06	7.16565e+06	0	4000000	1.40828e+07	1.5485e+07	8.64206e+06	1.15624e+07	1.30667e+07	0	6.13078e+06	620000	0	12312500	889820	1870000	1.33011e+06	1.18346e+06	Filamin-C	Q14315	FLNC
2.1	7970000	2.62849e+07	1.67623e+07	380123	6.73387e+06	0	1.38096e+06	0	1.97901e+06	2.9633e+06	0	0	0	0	0	0	0	0	0	3.85485e+07	1.14458e+08	33264000	16100000	3.01939e+08	3.91034e+07	7.08389e+07	3.40941e+07	1.41556e+08	1.29526e+08	3.85509e+07	1190000	1.18578e+08	19700000	1.42991e+09	1310000	5.32044e+07	7.7543e+08	Fatty acid synthase	P49327	FASN
3.1	131000000	7.78269e+07	5.43495e+07	7.17636e+07	5.64557e+07	6.98327e+07	5.76037e+07	9.89097e+07	9.32807e+07	5.70748e+07	523632	1.03534e+06	1.56941e+06	384179	1.16099e+06	2.37943e+06	1.41811e+06	2.22209e+06	6550000	5.57644e+07	1.88519e+07	37296000	36000000	7.09902e+06	8.00317e+07	3.60687e+07	2.92024e+07	1.09822e+06	6.38593e+08	1.11237e+09	29300000	4.96747e+06	3.28333e+08	6.99461e+08	257000000	5.50018e+08	4.38056e+07	Complement C3	P01024	C3
4.1	36900000	5.21293e+07	3.78799e+07	1.67075e+07	9.59066e+06	8.93314e+06	1.83874e+07	3.01935e+07	1.36926e+07	2.87983e+07	0	0	0	0	0	0	0	0	0	7.18574e+07	5.85756e+07	4465440	20000000	5.55476e+07	4.24924e+07	3.26061e+07	2.60894e+07	5.42889e+07	5.59673e+06	9.59526e+06	188000	0	3.5387e+07	2.9218e+07	160000	7.80091e+06	6.6415e+06	Talin-1	Q9Y490	TLN1
4.2	0	0	406249	0	0	0	0	0	0	0	0	0	0	0	0	0	0	0	0	0	0	0	0	0	0	0	0	793333	0	0	0	0	0	615348	3390000	0	0	Talin-2	Q9Y4G6	TLN2
5.1	153000000	9.38328e+07	3.25731e+08	2.25383e+08	9.89675e+07	2.38973e+08	2.86111e+08	3.17552e+08	2.59945e+08	2.27465e+08	6.03805e+06	2.84766e+06	4.029e+06	3.09821e+06	0	4.29332e+06	1.66331e+06	9.75787e+06	3120000	1.34733e+08	6.47313e+07	69048000	28900000	5.25512e+07	1.59542e+08	1.02724e+08	1.22294e+08	1.71111e+07	9.63914e+09	7.95642e+09	197000000	6.5012e+07	1.66903e+09	2.07625e+09	3100000000	4.02628e+09	8.74346e+07	Serotransferrin	P02787	TF
5.2	0	0	0	0	0	0	0	0	0	0	0	0	0	0	0	0	0	0	0	0	0	0	0	0	0	0	0	0	0	0	0	0	0	1.08461e+06	0	0	0	Serotransferrin	F8WC57	TF
6.1	212000000	4.00882e+08	6.27673e+08	8.46586e+08	2.94522e+08	3.70023e+08	7.09556e+08	6.4031e+08	4.66404e+08	3.86064e+08	3.23199e+07	2.77223e+07	2.29927e+07	9.17071e+06	0	1.18109e+07	2.02178e+07	3.20432e+07	26200000	2.4701e+08	8.99313e+07	271152000	117000000	7.42171e+07	3.49324e+08	1.28982e+08	1.58612e+08	1.20244e+08	2.92187e+09	1.64733e+09	106000000	1.38265e+08	2.04296e+09	2.42155e+09	2470000000	2.26478e+09	2.31393e+08	Serum albumin	P02768	ALB
7.1	67200000	6.13804e+07	6.95381e+07	7.43426e+07	7.44807e+07	6.48447e+07	4.27259e+07	1.29277e+08	6.08678e+07	3.06764e+07	5.61213e+06	1.22393e+06	1.53566e+06	4.11443e+06	2.74681e+06	1.07333e+06	4.7605e+06	6.9722e+06	12200000	5.83842e+07	7.50229e+06	68947200	14300000	1.34835e+06	1.14964e+08	2.55366e+07	1.64541e+07	4.52667e+06	3.08453e+08	6.5044e+08	78300000	0	2.0612e+08	1.58043e+07	228000000	1.53142e+08	4.8928e+07	Alpha-2-macroglobulin	P01023	A2M
7.2	0	0	0	0	0	0	0	0	0	0	0	0	0	0	0	0	0	0	0	0	0	0	0	0	0	0	0	0	0	0	0	0	0	557798	0	697409	0	Pregnancy zone protein	P20742	PZP
8.1	3600000	187959	314751	478798	421717	4.0902e+07	2.5483e+06	0	0	0	0	0	980881	0	0	0	0	270515	304000	4.60337e+06	2.09679e+07	1491840	18000000	2.02599e+07	1.30866e+06	9.30573e+06	2.46071e+07	3.20444e+07	1.89168e+08	2.22474e+08	19200000	0	2.42602e+08	3.71865e+08	23600000	1.29776e+08	0	Isoform 3 of Alpha-actinin-1	P12814-3	ACTN1
8.2	217000	0	0	0	1.28556e+06	2.97016e+07	919370	0	0	2.35812e+06	0	0	0	0	0	0	0	0	0	0	5.71328e+07	2570400	16600000	1.15705e+07	357145	5.49687e+06	5.87012e+06	1.44044e+07	2.39774e+07	1.10388e+08	962000	1.42157e+06	7.75231e+07	4.69258e+08	7900000	2.08504e+07	1.1128e+06	Alpha-actinin-4	O43707	ACTN4
8.3	0	0	316581	0	0	0	0	0	0	0	0	0	0	0	0	0	0	0	0	0	0	0	165000	0	0	0	0	0	3.25924e+06	1.68978e+06	0	0	8.04417e+06	8.27843e+07	2020000	8.98723e+06	0	Actinin, alpha 2, isoform CRA_b	B2RCS5	ACTN2
8.5	0	0	0	0	0	0	0	0	0	0	0	0	0	0	0	0	0	0	0	0	0	0	0	0	0	0	0	0	0	0	0	0	0	0	0	654270	0	Spectrin beta chain, non-erythrocytic 4	Q9H254	SPTBN4
9.1	186000000	7.12189e+07	4.97746e+07	1.68196e+07	1.27875e+07	7.11931e+07	6.33259e+06	5.11034e+07	4.54636e+07	3.37023e+07	686484	5.92163e+06	622280	0	0	2.30184e+07	4.4307e+06	1.91615e+07	1550000	1.20137e+07	0	0	20300000	232793	3.85821e+07	3.85214e+07	2.34212e+07	2.05333e+06	6.98838e+07	2.82763e+09	54400000	0	5.0162e+08	3.41762e+08	109000000	9.38266e+08	0	Lactotransferrin	P02788	LTF
10.1	0	0	0	0	0	0	0	0	0	0	0	0	0	0	0	0	0	0	0	0	0	0	0	0	0	0	0	0	0	0	240000	0	0	818989	0	1.73993e+06	0	Isoform 2 of Nuclear mitotic apparatus protein 1	Q14980-2	NUMA1
11.1	16100000	6.35831e+06	3.29391e+07	8.93681e+06	1.26855e+07	7.11931e+06	4.57778e+07	5.55283e+06	1.82924e+07	6.10398e+06	0	537473	1.73184e+06	0	0	556062	0	177123	153000	7.33545e+07	2.00061e+08	18950400	64100000	4.03354e+08	5.52662e+07	5.77099e+07	4.09129e+07	9.81556e+07	1.77119e+08	9.59526e+07	2520000	9.06506e+06	1.15464e+08	2.81112e+09	22600000	1.3337e+08	1.40425e+08	Keratin, type II cytoskeletal 8	P05787	KRT8
11.11	0	0	0	0	0	0	0	0	0	0	0	0	0	0	0	0	0	0	0	0	0	0	0	0	0	0	0	0	2.62064e+06	2.6578e+06	0	0	0	0	0	0	0	Keratin, type II cytoskeletal 75	O95678	KRT75
11.12	2930000	870780	457487	0	0	0	0	0	0	1.38774e+06	0	262136	286881	0	0	0	0	0	0	0	0	0	7640000	2.30488e+06	278938	272679	661129	0	1.26514e+08	2.50496e+07	750000	3.5253e+06	1526750	7.08315e+06	228000	2.66741e+07	0	Keratin, type II cytoskeletal 79	Q5XKE5	KRT79
11.13	0	324523	0	0	0	0	0	0	0	0	0	0	0	0	0	0	0	0	0	0	0	0	0	0	0	0	0	0	0	0	0	0	2.09769e+06	0	0	2.44453e+06	0	Isoform 2 of Peripherin	P41219-2	PRPH
11.14	0	152717	0	0	0	0	0	0	0	0	0	0	0	0	0	0	0	0	0	0	0	0	0	0	0	0	0	0	0	0	340000	663855	468787	1.12002e+06	0	6.6865e+06	0	Keratin, type II cuticular Hb4	Q9NSB2	KRT84
11.15	0	0	0	0	0	0	0	0	0	0	0	0	0	0	0	0	0	0	0	0	0	0	0	0	0	0	0	0	0	0	0	0	0	0	5340000	0	0	Keratin, type II cytoskeletal 72	Q14CN4	KRT72
11.16	0	0	0	0	0	0	0	0	1.67948e+06	0	0	0	0	0	0	0	0	0	0	0	0	0	0	0	0	0	0	0	0	0	106000	0	0	0	0	0	789561	Isoform 2 of Glial fibrillary acidic protein	P14136-2	GFAP
11.17	0	0	0	0	0	0	0	0	0	0	0	0	0	0	0	0	0	0	0	0	0	0	363000	0	0	0	0	0	0	0	0	0	0	0	0	1.87653e+06	0	Keratin, type II cytoskeletal 80	Q6KB66	KRT80
11.18	0	0	0	0	0	0	0	0	0	0	0	0	0	0	0	0	0	0	0	0	0	0	0	0	0	0	0	0	0	0	0	0	0	867685	0	0	0	Keratin, type II cytoskeletal 2 oral	Q01546	KRT76
11.19	0	0	0	0	0	0	0	0	0	0	0	0	0	0	0	0	0	0	0	0	0	0	0	0	0	0	0	0	0	0	0	0	0	455978	0	0	0	Keratin, type II cytoskeletal 3	J3QST3	KRT3
11.2	3420000	234949	750279	2.17533e+06	2.57451e+06	2.82505e+06	4.50148e+06	5.05828e+06	0	0	1.67863e+06	1.70105e+06	1.59261e+06	4.04007e+06	0	0	891876	2.65684e+06	9290000	1.39972e+07	9.49328e+06	6874560	18300000	1.35066e+06	2.24714e+06	1.11957e+06	4.65459e+06	6.92222e+06	2.32544e+08	6.52987e+08	74200000	5.03614e+07	4.48722e+08	1.29267e+09	132000000	7.69307e+08	2.79084e+06	Vimentin	P08670	VIM
11.2	0	0	0	0	0	0	0	0	0	0	0	0	0	0	0	0	0	0	0	0	0	0	0	0	0	0	0	0	0	0	0	0	862787	0	0	0	0	Isoform 2 of Neurofilament heavy polypeptide	P12036-2	NEFH
11.21	0	0	0	0	0	0	0	0	0	0	0	0	0	0	0	0	0	0	0	0	0	0	0	0	0	0	0	0	0	0	0	0	1.01236e+06	0	0	0	0	Neurofilament heavy polypeptide	P12036	NEFH
11.22	0	168870	0	0	0	0	0	0	0	0	0	0	0	0	0	0	0	0	0	0	0	0	0	0	0	0	0	0	0	0	0	0	0	0	0	0	0	Keratin, type II cytoskeletal 1b	Q7Z794	KRT77
11.23	0	0	0	0	0	0	0	0	0	0	0	0	0	0	0	0	0	0	0	0	0	0	0	0	375393	0	0	0	0	0	0	0	0	0	0	776496	0	Keratin, type II cytoskeletal 74	F8W1S1	KRT74
11.24	0	0	0	0	0	0	0	0	0	0	0	0	0	0	0	0	0	0	0	0	0	0	0	0	0	0	0	0	0	857629	0	0	941222	0	0	0	0	Keratin, type II cytoskeletal 73	Q86Y46	KRT73
11.25	165000	0	0	0	0	0	0	0	0	1.2834e+06	0	0	0	0	0	0	0	0	0	0	0	0	0	0	445779	0	0	0	0	0	0	0	0	504674	0	0	0	Keratin, type II cytoskeletal 71	Q3SY84	KRT71
11.26	0	0	0	0	0	0	0	0	0	0	0	0	0	0	0	0	0	0	0	0	0	0	0	0	0	0	0	0	0	900086	0	0	0	0	3000000	0	0	Keratin, type II cytoskeletal 4	P19013	KRT4
11.28	0	0	0	0	0	0	0	0	0	0	0	0	0	0	0	0	0	0	0	0	0	0	0	0	0	0	0	0	0	0	0	0	0	0	0	2.29354e+06	0	Neurofilament medium polypeptide	P07197	NEFM
11.29	0	0	0	0	0	0	0	0	0	0	0	0	0	0	0	0	0	0	0	0	0	0	0	0	0	0	0	0	0	2.47948e+06	0	0	0	0	0	0	0	Neurofilament light polypeptide	P07196	NEFL
11.3	1230000	0	0	0	3.67302e+06	512409	1.20548e+06	0	0	0	0	0	0	0	0	0	0	993499	260000	0	0	0	611000	0	0	0	0	0	1.38563e+06	2.77668e+07	200000000	1.87482e+06	6.76731e+07	2.35515e+07	23200000	2.90827e+07	0	Desmin	P17661	DES
11.4	0	0	0	0	707396	0	0	0	0	0	0	0	0	0	0	0	0	0	0	516475	0	677376	0	0	0	0	0	177333	0	0	0	0	9.48519e+07	4.51551e+08	454000	0	0	Keratin, type II cytoskeletal 1	P04264	KRT1
11.5	1280000	487519	0	621204	0	1.4556e+06	2.25074e+06	0	0	0	0	0	0	0	0	0	0	1.13037e+06	0	1.65048e+06	0	0	3600000	0	497917	243824	0	0	0	1.20578e+07	0	0	395824	2.71816e+07	0	3.3792e+06	0	Keratin, type II cytoskeletal 7	P08729	KRT7
11.6	0	223202	0	0	0	0	0	0	0	0	0	0	0	0	0	0	0	0	0	1.2575e+06	0	0	0	0	0	0	0	0	0	0	0	0	5.12565e+06	3.01034e+07	0	0	0	Keratin, type II cytoskeletal 2 epidermal	P35908	KRT2
11.7	159000	0	0	0	0	0	0	0	0	0	0	0	0	0	0	0	0	0	0	0	0	0	0	0	0	0	0	0	0	6.70819e+06	1530000	0	386704	3.64339e+06	3800000	0	0	Keratin, type II cytoskeletal 5	P13647	KRT5
11.8	0	0	0	0	0	0	0	0	0	0	0	0	0	0	0	0	0	0	0	0	0	0	0	318073	0	0	0	0	0	0	136000	0	0	0	0	0	0	Keratin 8 pseudogene 11	Q9H552	NULL
12.1	0	0	0	0	0	521478	0	0	0	0	1.76381e+06	0	0	0	0	0	0	0	286000	0	0	2016000	465000	0	0	0	0	4.40222e+06	7.16911e+06	2.8531e+07	2170000	0	2.84556e+07	2.31973e+08	17800000	8.84343e+07	249056	Spectrin alpha chain, non-erythrocytic 1	A6NG51	SPTAN1
13.1	144000	0	1.29011e+06	698574	1.04069e+06	0	0	0	0	3.50588e+06	0	0	0	0	0	0	0	0	0	3.4282e+06	0	9233280	3030000	0	0	660779	1.73435e+06	1.43578e+06	0	2.08039e+06	0	0	4.14065e+06	1.15987e+08	0	2.23962e+06	5.22841e+06	Cytoplasmic dynein 1 heavy chain 1	Q14204	DYNC1H1
14.1	0	2.30544e+06	968043	1.44649e+06	0	0	667593	0	1.44414e+06	0	0	0	221489	0	0	0	0	0	0	7.26059e+06	0	2509920	3630000	1.16857e+06	0	385214	0	505556	1.3796e+07	1.64733e+07	1120000	0	4.76083e+07	8.27843e+07	1160000	2.1102e+07	1.09337e+06	Neuroblast differentiation-associated protein AHNAK	Q09666	AHNAK
15.1	0	0	0	0	0	0	0	0	0	0	0	0	0	0	0	0	0	259244	0	0	1.24076e+07	0	0	3.48037e+07	0	0	0	0	0	0	408000	0	0	1.19971e+07	117000	0	2.56121e+06	Collagen alpha-1(XII) chain	D6RGG3	COL12A1
16.1	0	0	834457	306117	0	0	0	0	0	0	0	0	0	0	0	0	0	0	0	1.80766e+06	0	387072	0	0	0	3.72229e+06	0	0	0	0	0	0	0	0	0	0	0	Complement component C4B (Childo blood group)	P0C0L5	C4B
16.2	0	563878	0	0	0	0	0	0	0	0	0	0	0	0	0	0	0	0	0	845822	0	332640	0	0	0	0	0	0	0	0	0	0	0	0	0	0	0	Complement C4 beta chain	P0C0L4	C4A
17.1	3100000	1.41851e+07	2.48873e+07	1.4577e+06	1.0713e+08	7.98088e+07	1.80822e+07	5.89988e+06	1.92552e+08	3.69369e+07	0	0	1.64113e+07	0	0	0	0	0	0	9.16931e+06	3.45298e+07	319536	2120000	4.51756e+07	2.37488e+07	642023	2.03082e+06	0	2.57847e+07	1.03595e+08	2200000	3.91446e+06	93575000	2.28431e+06	42300000	4.42172e+07	2.36692e+07	Aminopeptidase N	P15144	ANPEP
18.1	30800000	1.58591e+07	1.14189e+07	7.49033e+06	1.77529e+07	7.75415e+06	1.13681e+07	1.50968e+07	9.71318e+06	1.60686e+07	0	0	253131	0	0	0	0	0	363000	2.66097e+07	6.1942e+07	31449600	17200000	7.81354e+07	2.34621e+07	2.32282e+07	2.66824e+07	6.31556e+07	2.68089e+07	4.09284e+07	405000	2.35783e+06	4.54194e+07	1.00049e+09	8220000	5.60803e+07	2.17262e+07	78 kDa glucose-regulated protein	P11021	HSPA5
18.2	976000	0	344030	0	1.7991e+06	621239	1.52974e+06	0	0	0	0	0	0	0	0	0	0	0	0	0	1.0484e+07	3477600	609000	3.27293e+06	1.13921e+06	1.63031e+06	1.13993e+06	1.89778e+06	3.22309e+06	1.16332e+07	328000	256386	2.73611e+07	1.11117e+08	874000	3.49423e+07	1.08454e+06	Heat shock cognate 71 kDa protein	P11142	HSPA8
18.3	3490000	5.97652e+06	6.29503e+06	4.24975e+06	3.29551e+06	9.52264e+06	8.96481e+06	2.24716e+07	1.04085e+07	1.11645e+07	0	0	0	0	0	0	0	164241	0	1.50077e+07	2.56809e+07	2378880	2450000	1.00723e+07	1.07404e+07	7.01176e+06	6.07765e+06	9.62889e+06	1.9941e+07	6.46194e+07	1580000	1.43759e+06	7.73407e+07	2.28431e+08	7910000	1.8981e+07	1.39719e+07	Heat shock 70 kDa protein 1A/1B	P08107	HSPA1A
18.5	0	0	0	0	0	0	0	0	0	0	0	0	0	0	0	0	0	0	0	0	0	0	0	0	0	0	0	0	0	0	0	0	0	540090	0	0	0	Heat shock-related 70 kDa protein 2	P54652	HSPA2
19.1	16200000	1.00881e+07	2.01294e+07	1.14373e+07	2.93161e+06	8.25296e+06	1.16733e+07	1.37085e+07	1.12322e+06	1.03089e+07	0	0	0	0	0	0	0	0	0	1.12651e+07	0	0	9050000	9.4961e+06	1.57978e+07	7.50229e+06	1.03913e+07	9.81556e+06	2.34352e+07	1.18879e+07	269000	0	1.08715e+08	8.27843e+06	0	7.26168e+06	1.97832e+06	Vinculin	P18206	VCL
20.1	0	0	0	0	0	0	0	0	0	0	0	0	0	0	0	0	0	0	0	0	0	1330560	250000	0	0	0	0	0	0	3.32013e+06	0	0	645722	6.28629e+06	0	657865	0	E3 ubiquitin-protein ligase HUWE1	Q7Z6Z7	HUWE1
21.1	20100000	2.62849e+07	1.69819e+07	2.67992e+07	1.69707e+07	1.66419e+07	2.25456e+07	4.39888e+07	1.10182e+07	2.06596e+07	0	488440	0	0	0	793143	764260	421875	6470000	1.87877e+06	1.46198e+07	5654880	9530000	3.29598e+06	3.93641e+07	1.33021e+07	1.12659e+07	2.17778e+06	1.14465e+08	7.42147e+08	42500000	256386	8.35426e+07	4.64831e+07	62700000	4.02628e+08	7.63065e+06	Complement factor H	P08603	CFH
21.2	1150000	0	2.14104e+06	2.26504e+06	0	0	2.12104e+06	0	0	0	0	0	0	0	0	0	0	0	0	0	0	0	407000	0	899379	0	618141	0	1.00006e+07	1.0869e+07	259000	0	2.17065e+06	1.6911e+06	2670000	1.01376e+07	0	Complement factor H-related protein 1	Q03591	CFHR1
21.3	0	0	0	0	0	0	0	0	0	0	0	0	0	0	0	0	0	0	0	0	0	0	0	0	0	0	195671	0	0	1.59638e+06	0	0	0	0	0	1.77588e+06	0	Complement factor H-related protein 2	P36980	CFHR2
22.1	2540000	0	0	357697	0	0	1.14063e+06	1.73526e+06	0	1.36687e+06	2.04191e+07	1.1881e+07	1.62636e+07	1.64577e+07	0	1.35352e+07	6.72492e+06	1.62631e+07	13500000	1.03295e+06	0	8114400	2510000	2.76585e+06	672579	767542	1.19033e+06	1.69556e+06	1.86758e+09	1477500000	168000000	3.75422e+08	4.99796e+08	3.99755e+09	862000000	2.0383e+09	1.25235e+06	Endoplasmin	P14625	HSP90B1
22.2	691000	0	0	297146	537349	0	0	0	0	0	616332	233848	1.98497e+06	0	0	0	299682	967735	803000	4.97762e+06	1.39466e+07	7872480	4840000	3.98744e+06	0	2.07756e+06	2.04565e+06	5.21111e+06	6.56667e+07	2.81914e+07	445000	1.54976e+06	2.59019e+07	5.71079e+08	2080000	2.73212e+07	254355	Heat shock protein HSP 90-beta	P08238	HSP90AB1
22.3	870000	0	0	562896	1.46241e+06	0	0	0	0	0	0	0	1.04838e+06	0	1.79013e+06	0	0	429926	369000	0	4.92458e+06	3205440	1470000	2.69671e+06	0	425611	502518	2.45778e+06	6.92813e+07	4.5344e+07	813000	1.23843e+06	4.10417e+07	6.15348e+08	3110000	5.14069e+07	257888	Isoform 2 of Heat shock protein HSP 90-alpha	P07900-2	HSP90AA1
22.4	0	0	0	0	0	0	0	0	0	0	0	0	0	0	0	0	0	0	0	0	0	0	0	0	0	0	0	0	0	0	0	0	0	1.39449e+06	0	0	0	Putative heat shock protein HSP 90-beta-3	Q58FF7	HSP90AB3P
22.5	157000	309839	0	0	0	0	0	0	0	0	0	0	0	0	0	0	0	0	0	0	0	6894720	2300000	2.58146e+06	0	0	392824	3.68667e+06	0	0	0	0	963111	0	0	0	0	Putative heat shock protein HSP 90-beta 2	Q58FF8	HSP90AB2P
22.9	0	0	0	0	0	0	919370	0	0	0	0	0	0	0	0	0	0	0	0	0	0	101808	0	0	0	0	0	0	1.74709e+06	0	0	0	0	0	0	0	0	Heat shock protein 75 kDa, mitochondrial	Q12931	TRAP1
23.1	15200000	5.34509e+07	3.5501e+07	4.75434e+06	5.54354e+07	4.08567e+07	1.86926e+07	1.44894e+07	5.28448e+07	1.62773e+07	0	543130	4.59854e+06	0	0	6.07789e+06	986512	207717	778000	1.39598e+07	3.72229e+07	30643200	53500000	4.31012e+07	2.78938e+07	2.87107e+07	2.47553e+07	3.98222e+07	8.31376e+08	8.91595e+07	528000	1.44675e+07	9.19333e+07	2.25775e+08	13400000	1.81182e+08	7.06542e+07	Dipeptidyl peptidase 4	P27487	DPP4
24.1	12500000	1.10573e+07	3.20241e+06	2.08563e+06	3.74104e+06	1.88639e+06	625630	2.5248e+06	4.59985e+06	0	0	0	0	0	0	0	0	0	0	1.78147e+07	2.10641e+07	21268800	8670000	2.44317e+07	2.03599e+06	6.80977e+06	7.98988e+06	2.03778e+07	0	0	0	837831	4.77907e+06	315200000	0	1.9017e+06	1.28944e+07	Cullin-associated NEDD8-dissociated protein 1	Q86VP6	CAND1
24.2	0	0	0	0	0	0	0	0	0	0	0	0	0	0	0	0	0	0	0	0	0	0	0	0	0	0	0	0	849450	0	0	0	0	0	0	0	0	Cullin-associated NEDD8-dissociated protein 2	O75155	CAND2
25.1	644000	443466	0	213048	4.38722e+06	3.10619e+06	1.33519e+06	0	0	2.30595e+06	5.4117e+06	1.64448e+06	3.41726e+06	1.91098e+06	0	0	263835	346195	552000	553901	3.11634e+06	0	1090000	1.36218e+06	0	478992	1.74918e+06	2.84667e+06	6.7474e+08	517125000	26700000	0	3.95824e+08	5.62225e+08	207000000	7.83686e+08	0	Isoform 2 of Tropomyosin beta chain	P07951-2	TPM2
25.2	6170000	618210	0	3.82365e+06	1.8093e+07	5.57755e+06	6.75222e+06	3.61801e+06	0	7.38738e+06	0	0	400790	0	0	0	0	0	0	3780000	0	298368	2810000	2.06748e+06	1.69709e+06	2.29397e+06	7.23388e+06	3.18889e+06	6.98838e+07	5.70621e+07	14200000	0	4.94324e+07	5.9764e+07	83300000	4.60146e+07	0	Tropomyosin 1 (Alpha) isoform 3	P09493	TPM1
25.3	0	2.49633e+06	0	0	0	0	0	0	0	0	0	0	0	0	0	0	0	0	0	0	0	0	0	0	0	0	0	0	0	0	0	0	0	1.15101e+06	986000	0	0	Tropomyosin 1 (Alpha), isoform CRA_m	H7BYY1	TPM1
25.4	0	0	0	0	0	0	0	0	0	0	0	0	0	0	0	0	0	0	0	0	0	0	0	0	0	0	0	0	0	0	0	0	1.05431e+06	2.14708e+06	0	0	0	Isoform 2 of Tropomyosin alpha-4 chain	P67936-2	TPM4
25.5	0	0	0	0	0	0	0	0	0	0	0	0	0	0	0	0	0	0	0	0	0	386064	204000	0	0	0	0	219333	6.80765e+06	0	110000	0	4.12241e+06	3.02362e+07	289000	7.51332e+06	0	Tropomyosin alpha-4 chain	P67936	TPM4
25.6	0	443466	0	0	384307	925057	743889	0	0	0	1.07983e+06	492212	421884	1.21946e+06	0	840559	0	797053	115000	0	8.91618e+06	2106720	0	371085	0	422725	1.10287e+06	2.16222e+06	6.68716e+08	2.66629e+08	48100000	0	1.01966e+08	1.39449e+08	88900000	1.92327e+08	0	Isoform 2 of Tropomyosin alpha-3 chain	P06753-2	TPM3
26.1	335000	2.92218e+06	398929	468706	0	0	2.76193e+06	0	6.18306e+06	4.91449e+06	0	0	0	0	0	594857	0	251193	0	613782	0	594720	616000	327293	3780000	1.07196e+06	458047	0	4.05446e+06	5.98642e+06	4920000	5.60843e+06	2.5537e+06	8.18989e+06	5110000	6.50675e+06	0	Titin	Q8WZ42	TTN
26.2	0	0	0	0	0	0	0	0	0	0	0	0	0	0	0	0	0	0	0	0	0	0	0	0	0	0	0	0	0	0	0	0	0	0	789000	0	0	Isoform 6 of Titin	Q8WZ42-6	TTN
27.1	23600000	2.64318e+06	9.55234e+06	2.87054e+06	2.95882e+07	2.44414e+07	1.41911e+07	3.32302e+06	7.35976e+06	7.11609e+06	0	0	1.96809e+06	0	0	0	0	0	0	2.60857e+07	1.33695e+08	49291200	76400000	1.07407e+08	1.03754e+07	2.92878e+07	3.30565e+07	53200000	5.18706e+07	3.33711e+07	1020000	1.89313e+06	6.0012e+07	1.23955e+09	7600000	2.79682e+07	5.14009e+07	Protein disulfide-isomerase	P07237	P4HB
28.1	7620000	2.42291e+06	4.94086e+06	5.6626e+06	840033	2.54844e+06	4.80667e+06	6.57663e+06	0	1.15819e+07	1.72623e+06	390375	0	666736	330785	849180	209347	1.99666e+06	360000	4.26653e+06	6.48275e+06	7902720	2560000	1.97989e+06	5.6309e+06	4.63122e+06	4.41741e+06	1.99111e+06	4.48823e+07	8.10078e+07	3150000	389157	1.95176e+07	3.75407e+07	22500000	8.05255e+07	4.30991e+06	Sodium/potassium-transporting ATPase subunit alpha-1	P05023	ATP1A1
28.2	0	0	0	0	0	0	0	0	0	0	0	0	0	0	0	0	0	0	0	0	0	226800	0	0	0	0	0	0	3.76529e+06	6895000	0	0	4.70611e+06	1.0182e+06	1080000	2.27197e+06	0	Sodium/potassium-transporting ATPase subunit alpha-2	P50993	ATP1A2
28.5	0	0	0	0	0	0	0	0	0	0	0	0	0	0	0	0	0	0	0	0	0	0	0	0	0	0	0	0	0	0	0	0	0	0	0	0	192533	Isoform 2 of Potassium-transporting ATPase alpha chain 2	P54707-2	ATP12A
29.1	403000	0	0	0	0	0	0	0	0	0	0	0	0	0	0	0	0	267295	107000	0	1.07725e+06	407232	0	4.24098e+06	0	0	0	689111	5.13887e+06	1.32466e+07	12700000	0	5.5087e+07	1.6247e+08	9360000	2.96578e+07	0	Clathrin heavy chain 1	Q00610	CLTC
29.2	0	0	0	0	0	0	0	0	1.10182e+06	0	0	0	0	0	0	0	0	0	0	0	0	0	0	0	0	0	0	0	0	0	0	0	0	0	0	0	0	Clathrin heavy chain 2	P53675	CLTCL1
30.1	0	0	0	0	0	0	797296	4.32079e+06	0	0	1.70118e+06	3.18712e+06	1.68965e+06	5.05629e+06	888579	1.49145e+06	1.79236e+06	7.84172e+06	11200000	0	3.73191e+06	0	214000	0	0	171687	493624	0	6.62691e+07	3.79565e+08	13900000	2.40361e+07	14282500	6.50764e+07	13200000	1.31932e+08	558168	Collagen alpha-1(XIV) chain	Q05707	COL14A1
31.1	0	0	0	0	0	0	0	0	0	0	0	0	0	0	0	1.1423e+06	0	3.02719e+06	873000	0	0	36187200	3870000	0	495310	223626	0	553778	1.62058e+07	8.66121e+06	16400000	0	4.66963e+06	2.89081e+07	6660000	9.16697e+07	0	Tenascin	P24821	TNC
32.1	700000	2.17328e+06	0	0	0	0	0	0	0	0	0	0	0	0	0	0	0	0	0	0	0	0	6560000	322683	0	0	0	0	0	7.20918e+06	1870000	0	1.33157e+06	5.66652e+06	317000	2.63146e+06	305579	Plectin	Q15149	PLEC
32.2	0	0	188485	0	0	0	0	0	0	0	0	0	0	0	0	0	0	0	0	0	0	0	0	0	0	0	0	0	4.71113e+06	4.84009e+06	0	0	0	1.77964e+06	0	0	0	Epiplakin	P58107	EPPK1
33.1	429000	590310	219594	0	6.90392e+06	0	0	0	0	0	0	0	0	0	0	0	0	0	0	0	2.33725e+07	2872800	2640000	8.5511e+06	0	1.90443e+06	3.60212e+06	2.14667e+06	1.1326e+07	0	2000000	0	0	1.81063e+08	296000	2.35465e+06	446888	Ribosome-binding protein 1	Q9P2E9	RRBP1
33.2	0	0	0	0	0	0	0	0	0	0	0	0	0	0	0	0	0	0	0	0	0	0	0	0	0	347702	0	0	0	0	0	0	0	0	308000	0	0	Isoform 7 of Ninein	Q8N4C6-7	NIN
34.1	67600000	9.66228e+07	1.32488e+08	1.31193e+08	3.84307e+07	3.30118e+07	3.08237e+07	6.86295e+07	1.5832e+07	5.02926e+07	481040	7.95837e+06	3.83915e+06	4.95714e+06	0	2.0001e+07	1.3077e+07	4.94334e+06	14000000	4.56594e+07	4.75145e+07	27720000	31300000	2.20577e+06	6.54331e+07	7.92069e+07	3.09812e+07	8.80444e+06	1.21694e+09	6.24116e+08	11400000	1.61157e+07	4.50546e+08	7.21596e+08	279000000	7.11788e+08	4.73383e+07	Haptoglobin	P00738	HP
34.2	0	0	0	0	0	0	0	0	0	0	0	0	0	0	0	0	0	0	0	0	0	0	0	0	0	0	0	0	0	3.17578e+06	0	0	344750	0	453000	0	0	Isoform 2 of Haptoglobin-related protein	P00739-2	HPR
35.1	0	0	0	0	0	0	0	0	0	1.05385e+06	0	0	0	0	0	0	0	0	0	0	1.32733e+07	0	0	2.85805e+06	0	1.74573e+06	253482	3.04889e+06	0	0	0	0	0	1.54058e+08	0	0	2.06664e+06	Lipopolysaccharide-responsive and beige-like anchor protein	F5H1X8	LRBA
35.2	420000	286344	0	0	0	0	0	0	0	0	0	0	0	0	0	0	0	0	0	535188	0	0	0	0	0	0	0	0	0	0	0	0	718685	593213	0	0	0	Neurobeachin	F5GXV7	NBEA
36.1	31300000	3.25992e+07	3.11091e+07	1.46891e+07	1.86032e+07	7.61811e+06	8.77407e+06	2.88921e+07	1.39065e+07	1.05385e+07	0	0	0	0	0	0	0	0	0	5.98812e+07	1.10611e+08	42940800	12100000	9.08122e+07	2.52869e+07	3.4626e+07	2.49035e+07	6.03556e+07	0	0	0	0	1.56141e+06	4.4004e+07	0	0	37800000	Ubiquitin-like modifier-activating enzyme 1	P22314	UBA1
37.1	43900000	7.92953e+06	2.21424e+07	1.08879e+07	8.6384e+07	6.21239e+07	2.04093e+07	1.36218e+07	2.8134e+07	3.51631e+07	285617	0	1.08424e+06	0	0	0	0	2.57633e+06	0	1.69539e+07	2.59695e+07	0	29400000	1.59267e+07	1.07404e+07	1.60145e+07	3.55765e+07	1.86667e+07	5.3678e+07	6.13927e+07	2240000	0	8.08065e+07	4.86966e+07	37100000	3.0269e+07	683579	Myosin light chain kinase, smooth muscle	Q15746	MYLK
38.1	7910000	2.9956e+06	6.20353e+06	3.64425e+06	6.63184e+06	1.44653e+07	7.01926e+06	1.05851e+06	5.11332e+06	1.61729e+07	0	0	0	0	0	0	0	0	0	3.49931e+07	5.36702e+07	29433600	20500000	7.16817e+07	6.3869e+06	6.36252e+07	2.40141e+07	5.80222e+07	1.75312e+07	0	0	455542	2.99148e+06	3.45303e+07	0	6.43485e+06	5.33439e+07	60 kDa heat shock protein, mitochondrial	P10809	HSPD1
39.1	0	0	0	0	0	0	530259	0	0	0	313177	318712	0	287514	0	0	0	0	0	0	0	274176	197000	0	0	0	0	735778	2.66884e+07	3.66828e+07	1790000	0	2.04296e+07	1.25283e+08	2190000	6.79434e+07	0	Spectrin beta chain, non-erythrocytic 1	Q01082	SPTBN1
40.1	14300000	4.65493e+06	1.0632e+07	9.82264e+06	1.90113e+06	1.46921e+06	2.11341e+07	1.95217e+07	4.33242e+06	5.071e+06	987134	0	0	812971	0	0	572120	2.18988e+06	772000	1.30242e+07	3.32794e+06	3044160	2960000	573915	7.40359e+06	7.9784e+06	1.15179e+07	992444	1.66275e+08	4.16927e+08	6540000	0	9.50343e+07	4.15249e+07	113000000	2.06347e+08	2.20794e+06	Complement factor B	B4E1Z4	CFB
40.2	0	0	0	0	0	0	0	0	0	0	0	0	0	0	0	0	0	0	0	0	0	0	0	0	0	0	0	0	0	0	0	0	1.51763e+06	0	0	0	0	Isoform 2 of Complement C2	P06681-2	C2
41.1	32200000	4.0235e+07	4.77617e+07	2.43323e+07	4.82934e+07	1.56443e+07	2.25837e+07	2.76774e+07	1.06118e+07	1.2834e+07	3.45747e+06	1.67654e+06	1.79301e+06	2.23319e+06	0	4.82783e+06	1.62029e+06	805104	1250000	5.16475e+07	3.63573e+07	26812800	11900000	1.30226e+07	7.42966e+07	3.30389e+07	20160000	1.07489e+07	3.81951e+08	3.56638e+08	7370000	0	1.08897e+08	1.08461e+08	127000000	2.34746e+08	2.89682e+07	Ceruloplasmin	P00450	CP
42.1	6510000	1.03524e+06	3.12921e+06	2.93782e+06	1.22434e+06	5.48686e+06	3.63933e+06	3.01067e+06	1.5939e+06	0	0	0	0	0	0	0	0	0	0	8.19624e+06	3.65496e+07	4072320	5400000	2.13662e+07	3.62359e+06	5.07847e+06	7.23388e+06	5.39778e+06	3.03633e+06	2.72573e+06	0	0	1.29327e+07	4.82539e+07	0	406223	9.75028e+06	Ras GTPase-activating-like protein IQGAP1	P46940	IQGAP1
42.2	0	0	0	0	0	0	0	0	0	0	0	0	0	0	0	0	0	0	0	0	3.02015e+06	692496	191000	235098	0	0	0	309556	0	0	0	0	0	1.53616e+06	271000	1.45953e+06	0	Ras GTPase-activating-like protein IQGAP2	Q13576	IQGAP2
43.1	0	0	0	0	0	0	0	0	0	0	0	0	0	0	0	0	0	0	0	0	0	857808	0	0	0	0	0	0	0	0	0	0	0	0	0	0	0	Periostin	B1ALD9	POSTN
43.2	0	0	0	0	0	0	0	0	0	0	0	0	0	0	0	0	0	441197	0	0	0	1078560	242000	345732	0	298649	240141	278444	0	0	0	0	0	4.0551e+06	0	8.98723e+06	0	Isoform 3 of Periostin	Q15063-3	POSTN
43.3	0	0	0	0	0	0	0	0	0	0	0	0	0	0	0	0	0	0	0	0	0	409248	678000	0	0	0	0	0	0	0	110000	0	0	5.09101e+06	0	6.43485e+06	0	Isoform 4 of Periostin	Q15063-4	POSTN
44.1	22300000	1.6887e+06	1.4054e+07	5.16922e+06	8.12825e+06	1.75489e+06	1.45344e+07	0	9.73457e+06	0	0	0	888067	0	0	0	0	0	0	2.33537e+07	5.86718e+07	8013600	29600000	2.24034e+08	2.34099e+07	3.11634e+07	2.56447e+07	4.18444e+07	1.48804e+08	4.69573e+07	4250000	4.48675e+07	7.11389e+07	1.72652e+09	15700000	8.73558e+07	6.80047e+07	Keratin, type I cytoskeletal 18	P05783	KRT18
44.2	2680000	0	0	807341	397910	0	3.85296e+06	0	0	0	794217	0	0	0	0	0	0	441197	0	0	2.40458e+07	1572480	7940000	2.37402e+07	2.2289e+06	2.51038e+06	5.09929e+06	6720000	7.04862e+07	7.23466e+07	1010000	0	6.4937e+06	2.58092e+08	7300000	3.73869e+07	0	Keratin, type I cytoskeletal 19	P08727	KRT19
44.3	0	0	0	0	0	0	0	0	0	0	0	0	0	0	0	0	0	0	0	0	0	0	0	0	0	0	0	0	0	0	0	0	198824	0	0	0	0	Keratin, type I cytoskeletal 15	P19012	KRT15
44.4	0	0	0	0	0	0	0	0	0	0	0	0	0	0	0	0	0	0	137000	1.17143e+06	0	1320480	0	1.1317e+06	0	893061	545506	600444	2.7592e+06	0	0	0	0	1.27054e+07	0	0	1.72573e+06	Junction plakoglobin	F5GWP8	JUP
44.5	0	0	0	0	0	0	0	0	0	0	0	0	0	0	0	0	0	0	0	0	0	0	0	0	0	0	0	0	0	0	0	0	0	1182000	2100000	744142	0	Keratin, type I cytoskeletal 17	Q04695	KRT17
44.6	0	0	0	0	0	0	0	0	0	0	0	0	0	0	0	0	0	0	0	0	0	0	0	0	0	0	0	0	0	0	0	0	0	1.02706e+07	0	0	0	Keratin, type I cytoskeletal 13	P13646	KRT13
44.7	0	0	0	0	0	0	0	0	0	0	0	0	0	0	0	0	0	0	0	0	0	0	0	0	0	0	0	0	0	0	0	0	1.20754e+07	6.68472e+06	0	0	0	Keratin, type I cytoskeletal 16	P08779	KRT16
44.8	0	0	0	0	0	0	0	0	0	0	0	0	0	0	0	0	0	0	0	0	0	0	0	0	0	0	0	0	0	0	0	0	0	0	1140000	431387	0	Keratin, type I cytoskeletal 20	P35900	KRT20
45.1	53200000	3.99413e+08	8.43607e+07	1.89501e+07	3.46896e+08	1.45107e+08	5.60778e+07	5.24916e+07	4.08638e+08	7.74214e+07	0	1.15604e+06	1.52722e+07	0	0	2.79324e+06	0	673067	4870000	3.47685e+07	1.00992e+08	1088640	30000000	1.30917e+08	7.79462e+07	2.72679e+07	2.59412e+07	6.22222e+06	4.13278e+09	1.01047e+09	55700000	3.43373e+08	1.08897e+09	1.14658e+09	426000000	1.35887e+09	1.23998e+08	Zinc-alpha-2-glycoprotein	P25311	AZGP1
46.1	931000000	1.74743e+09	2.21424e+09	9.28442e+07	1.64946e+09	8.47969e+08	1.09485e+09	5.29254e+08	1.95761e+09	1.98249e+09	0	8.48641e+06	2.23599e+07	0	625897	4.69851e+07	2.73872e+07	297889	6000000	1.05915e+09	1.76015e+09	87292800	552000000	1.7033e+09	680400000	1.99099e+08	2.25318e+08	322000000	5.90398e+09	2.45401e+09	589000000	2.93012e+09	5.05269e+09	2.76243e+09	2030000000	1.99876e+09	1.7063e+09	Isoform 2 of Prostatic acid phosphatase	P15309-2	ACPP
47.1	329000	403819	1.30475e+06	661571	0	503340	0	4.26874e+06	0	1.42948e+06	0	0	0	0	0	0	0	0	0	2.23806e+06	0	2388960	461000	0	281545	963756	0	759111	0	1.80017e+06	0	0	3.41102e+07	1.15101e+07	0	449361	0	Collagen alpha-3(VI) chain	E9PCV6	COL6A3
48.1	0	0	0	0	0	0	0	0	0	0	1.09988e+06	2.45163e+06	2.15161e+06	384179	0	961255	0	4.26705e+06	1710000	0	0	0	0	0	0	0	174918	508667	5.51841e+08	1.91056e+08	3170000	2.38072e+06	1.32428e+08	1.19971e+09	41400000	4.31387e+08	1.33536e+06	Transitional endoplasmic reticulum ATPase	P55072	VCP
48.2	0	0	0	0	0	0	0	0	0	0	0	0	866973	0	0	961255	0	1.02248e+06	409000	0	0	0	0	0	0	0	0	0	197000000	2.33513e+07	0	881325	9.21157e+06	2.74472e+07	26100000	9.45456e+07	0	Katanin p60 ATPase-containing subunit A-like 2	Q8IYT4	KATNAL2
48.3	0	0	0	0	0	0	0	0	0	0	0	0	0	0	0	0	0	0	0	0	0	0	0	0	0	0	0	0	0	1.31616e+06	0	0	0	0	0	0	0	Katanin p60 ATPase-containing subunit A-like 2	K7EQ00	KATNAL2
49.1	6710000	1.98238e+07	1.37795e+07	1.16616e+06	1.4556e+07	1.04749e+07	3.08237e+06	2.56818e+06	7.78766e+06	6.58395e+06	0	0	0	0	0	0	0	0	0	1.20137e+07	5.44397e+07	3659040	4240000	3.8261e+07	9828000	3.4626e+06	5.38094e+06	1.07333e+07	2.22905e+07	1.43504e+06	370000	0	8.19009e+07	9.82787e+08	4010000	1.7615e+07	1.54379e+07	Protein disulfide-isomerase A3	P30101	PDIA3
50.1	0	0	0	322936	0	0	0	0	0	0	0	0	0	0	0	0	0	0	0	0	0	4868640	670000	0	0	298649	0	314222	9.94037e+06	1.40957e+06	0	0	4.65139e+07	1.96557e+07	0	5.78777e+06	0	Basement membrane-specific heparan sulfate proteoglycan core protein	P98160	HSPG2
51.1	44400000	3.62703e+07	5.36175e+07	7.62488e+07	3.63901e+07	9.25057e+07	7.59148e+07	4.52035e+07	3.46593e+07	1.00481e+08	1.46316e+07	1.17678e+07	3.6493e+06	1.52432e+07	0	4.52609e+07	6.07967e+06	3.25262e+07	6090000	3.50679e+07	9.81069e+06	2832480	34200000	1.56501e+07	3.62359e+07	1.44275e+07	2.46071e+07	1.24133e+07	6.62691e+08	1.58789e+09	49800000	9.56867e+06	1.98824e+09	3.3158e+09	1170000000	1.75431e+09	1.11457e+07	Actin, aortic smooth muscle	P62736	ACTA2
51.2	6730000	7.15126e+06	6.34992e+06	9.82264e+06	4.42123e+06	4.48018e+06	9.38444e+06	5.91723e+06	2.59945e+06	0	766657	0	972444	567593	0	0	0	834088	1020000	853307	0	8709120	2770000	5.60085e+06	4.79669e+06	3.76557e+06	1.48235e+06	7.04667e+06	4.59064e+07	3.77017e+07	1840000	446386	2.20713e+07	8.8982e+07	32300000	6.75839e+07	5.44037e+06	Actin, cytoplasmic 2	P63261	ACTG1
51.5	0	0	0	0	0	6.66585e+06	1.19404e+06	7.93013e+06	1.30507e+06	3.27632e+06	0	0	0	0	0	0	1.42098e+06	861462	758000	452851	0	0	0	1.01184e+07	5.99586e+06	6.50679e+06	154165	7.90222e+06	0	8.66121e+07	0	0	1.41366e+08	2.66061e+08	6440000	0	0	Beta-actin-like protein 2	Q562R1	ACTBL2
52.1	147000	1.07783e+06	1.99464e+06	0	0	0	0	0	0	0	0	0	0	0	0	0	0	0	0	4.64079e+06	2.43344e+06	257040	0	8.87378e+06	2.39313e+06	3.41931e+06	945741	1.10289e+07	7.53058e+07	4.87405e+07	3750000	0	0	0	999000	1.26181e+07	6.65916e+06	Multidrug resistance-associated protein 4	O15439	ABCC4
53.1	0	0	0	0	0	0	0	0	0	0	0	0	1.36269e+06	0	0	0	0	0	185000	0	2.91435e+06	6763680	3310000	2.42012e+06	0	968084	2.00118e+06	2.62889e+06	9.5789e+07	24625000	0	0	1.5687e+07	4.47124e+08	6080000	1.95922e+07	1.43605e+06	Protein disulfide-isomerase A4	P13667	PDIA4
54.1	55500000	8.04701e+07	5.72774e+07	4.65342e+07	2.76157e+07	2.72982e+07	4.57778e+07	1.09321e+08	3.48733e+07	3.07808e+07	2.4503e+06	1.27673e+06	664468	3.54436e+06	8.46421e+06	5.73304e+06	0	5.68404e+06	5940000	1.02172e+08	2.23145e+07	47577600	24300000	1.4636e+07	6.83007e+07	7.9784e+07	4.75835e+07	6.95333e+06	1.28321e+09	1723750000	22500000	2.35783e+07	7.27806e+08	1.68225e+09	465000000	9.45456e+08	6.69449e+07	Alpha-1-antitrypsin	P01009	SERPINA1
55.1	34300000	7.6799e+07	5.85584e+07	3.81244e+07	2.8976e+07	1.92267e+07	2.74285e+07	1.21468e+08	2.54596e+07	6.34397e+07	1.51828e+06	752462	0	1266550	0	2.8148e+06	3.69942e+06	0	12100000	1.64673e+07	3.97237e+06	24796800	9330000	4.21793e+06	6.15228e+07	1.97656e+07	7.13012e+06	2.16222e+06	5.05453e+08	5.84207e+08	28400000	2.10602e+07	3.10093e+08	3.15643e+08	331000000	3.00533e+08	4.15093e+07	Fibrinogen beta chain	P02675	FGB
56.1	3410000	6.68136e+06	1.70917e+07	2.70235e+07	2.5133e+07	2.40333e+07	3.18537e+07	4.43359e+07	2.82409e+07	4.11106e+07	0	0	0	359393	0	435366	0	1.07562e+07	220000	1.65796e+07	5.87679e+06	1088640	988000	8.57415e+06	2.89366e+07	2.45267e+07	10332000	4.07556e+06	6.32569e+07	4.67026e+08	43100000	0	5.70935e+08	3.56813e+08	194000000	1.1935e+08	2.54355e+07	Antithrombin-III	P01008	SERPINC1
57.1	1020000	9.44202e+06	4.64807e+06	2.56779e+06	1.76169e+06	0	1.93793e+06	6.12546e+06	4.89938e+06	0	0	0	0	0	0	0	0	0	0	6.77406e+06	2.27954e+07	4334400	773000	1.13861e+07	2.44527e+06	3.18847e+06	2.71271e+06	9100000	0	2.08888e+06	0	0	2.04296e+06	1.21742e+08	0	718978	7.82495e+06	Puromycin-sensitive aminopeptidase	P55786	NPEPPS
58.1	639000	1.05433e+06	735640	6.59328e+06	686991	0	492111	919687	0	1.27297e+06	0	0	0	0	0	0	0	0	266000	0	0	1582560	384000	686854	2.89366e+06	1.77458e+06	1.36228e+06	0	1.86758e+07	2.77668e+07	2310000	0	1.16558e+07	1.22184e+06	6660000	3.81058e+07	0	Complement C5	P01031	C5
59.1	15700000	1.85022e+07	1.95805e+07	3.47605e+06	2.72416e+07	7.21e+06	1.68996e+07	1.16262e+06	3.97941e+07	2.19117e+07	0	793951	6.91891e+06	0	0	456919	167764	1.18672e+06	1960000	2.1183e+07	3.39527e+07	63403200	37900000	3.54951e+07	2.27843e+07	2.77008e+07	1.02727e+07	2.58222e+07	6.00037e+08	8.04134e+07	0	3.29639e+07	1.63072e+08	1.25283e+09	26000000	1.76869e+08	3.65636e+07	Lysosomal alpha-glucosidase	P10253	GAA
60.1	104000000	1.17915e+08	9.11315e+07	1.30072e+08	9.18255e+07	3.63221e+07	1.05289e+08	1.47497e+08	8.0016e+07	1.13732e+08	8.94433e+06	9.05217e+06	5.63216e+06	7.58443e+06	0	1.12937e+07	3.55603e+06	6.77898e+06	5890000	5.61386e+07	4.40519e+07	60076800	26400000	2.28874e+07	1.19135e+08	3.69344e+07	3.94306e+07	7.20222e+06	4.60269e+09	2.25022e+09	82100000	2.38072e+07	4.8338e+08	4.51551e+08	942000000	1.41998e+09	4.1686e+07	Hemopexin	P02790	HPX
61.1	3990000	1.0837e+07	1.31756e+07	1.90622e+07	3.15948e+06	7.07396e+06	1.73956e+07	2.99332e+07	7.88393e+06	1.96162e+07	1.4356e+06	601592	0	879893	0	2.4915e+06	847426	2.62464e+06	4120000	1.22008e+07	0	5896800	6260000	502463	1.72316e+07	6.8242e+06	2.59412e+06	0	1.13862e+08	172375000	5170000	0	6.9862e+07	2.89524e+07	47000000	5.57208e+07	6.16458e+06	35 kDa inter-alpha-trypsin inhibitor heavy chain H4	B7ZKJ8	ITIH4
62.1	0	0	0	0	0	0	629444	0	0	0	355769	352658	257350	0	0	0	169198	0	200000	0	0	1078560	436000	0	0	0	0	443333	1.75914e+07	1.76621e+07	1090000	0	277259	1.05804e+07	3020000	1.25102e+07	609393	Tubulin beta-4B chain	P68371	TUBB4B
62.2	1170000	0	0	409277	0	1.25608e+06	1.09485e+06	0	0	0	405877	403576	0	391614	0	0	0	4.42807e+06	109000	2.52998e+06	0	4152960	2730000	0	0	207756	444706	0	4.31352e+06	2.5644e+07	609000	0	2.13417e+06	1.07575e+08	1410000	4.56551e+06	0	Tubulin beta chain	P07437	TUBB
62.6	0	0	0	0	0	0	0	0	0	0	0	0	0	0	0	0	0	0	0	0	0	517104	0	0	0	0	0	0	0	0	0	0	0	0	0	0	0	Tubulin beta-6 chain	Q9BUF5	TUBB6
63.1	7890000	1.33334e+07	5.05066e+06	646994	2.46568e+07	2.85679e+06	8.39259e+06	0	2.93107e+07	1.2834e+06	0	0	7.36188e+06	0	0	728484	0	0	643000	5.42673e+06	7.18489e+06	3800160	14300000	1.12478e+07	6.75186e+06	1.61588e+07	8064000	1.30822e+07	3.84963e+08	5.25616e+07	1450000	4.69277e+06	4.59667e+07	6.10921e+08	21000000	4.13412e+08	2.96748e+07	Beta-hexosaminidase subunit beta	P07686	HEXB
64.1	237000	270191	5.45325e+06	1.15495e+06	0	566824	0	0	0	0	0	0	0	0	0	0	0	631202	0	639980	0	106848	297000	0	1.03494e+06	0	732282	0	8.79572e+06	2.76819e+07	2350000	0	764287	0	3550000	2.00954e+07	0	Isoform XA of Plasma membrane calcium-transporting ATPase 4	P23634-2	ATP2B4
64.2	191000	0	0	0	0	0	0	0	0	0	0	0	0	0	0	0	0	0	0	0	0	473760	0	0	0	0	0	0	0	0	188000	0	0	0	0	0	0	Plasma membrane calcium-transporting ATPase 1	P20020	ATP2B1
64.3	0	0	334881	0	0	0	0	0	0	0	0	0	0	0	0	0	0	0	0	827109	0	0	0	0	0	0	0	0	0	0	0	0	0	0	0	0	0	Plasma membrane calcium-transporting ATPase 3	Q16720	ATP2B3
64.4	0	0	0	0	0	0	0	0	0	0	0	0	0	0	0	0	0	0	0	0	0	0	0	0	0	0	0	0	0	0	0	0	240778	0	0	0	0	Plasma membrane calcium-transporting ATPase 2	Q01814	ATP2B2
65.1	18200000	5.06609e+07	3.42201e+07	1.96229e+07	1.23454e+07	1.3241e+07	2.20878e+07	3.91301e+07	3.74407e+06	5.14404e+07	2.60563e+06	2.77223e+06	0	4.23836e+06	0	5.08646e+06	688264	3.34923e+06	6790000	5.91327e+07	9.56061e+06	21873600	4490000	2.11818e+06	4.8749e+07	1.97656e+07	5.85529e+06	1.71111e+06	3.86771e+08	4.27116e+08	21200000	0	1.60519e+08	2.73144e+08	170000000	2.2504e+08	3.56804e+07	Fibrinogen alpha chain	P02671	FGA
66.1	0	3.08371e+06	2.50703e+06	4.92253e+06	0	6.89258e+06	3.18156e+06	4.6852e+06	6.99605e+06	2.52507e+06	0	0	0	0	0	0	0	0	0	770970	0	0	0	0	2.91972e+06	347702	606282	0	1.24104e+08	2.1653e+08	12800000	0	1.26591e+08	5.8436e+07	38700000	4.52956e+07	0	Phosphoglucomutase-like protein 5	Q15124	PGM5
67.1	973000	5.88841e+06	499576	245566	0	1.03842e+06	0	2.08231e+06	3.40175e+06	3.61022e+06	0	0	0	0	0	0	0	0	340000	1.81515e+06	0	0	630000	1.74479e+06	0	2.2074e+06	2.03082e+06	2.53556e+07	0	3.94849e+06	0	0	614713	0	0	0	0	Annexin A6	P08133	ANXA6
68.1	945000	1.46843e+07	2.36063e+06	0	30642500	2.53484e+07	0	997774	2.0004e+07	0	0	0	769939	0	0	0	0	0	0	0	0	0	0	0	370179	0	0	0	831376	0	0	0	2.13417e+07	0	0	1.3337e+07	0	Angiotensin-converting enzyme	P12821	ACE
69.1	61100000	4.97798e+07	4.83107e+07	2.79205e+07	2.58812e+07	2.92935e+07	2.63985e+07	2.16907e+07	2.15016e+07	2.01379e+07	5.61213e+06	4.24321e+06	2.88991e+06	2.18114e+06	0	4.04761e+06	1.76368e+06	1.25274e+07	3520000	2.21186e+08	1.76977e+08	63504000	73100000	8.43585e+07	37800000	4.63122e+07	3.09812e+07	2.97111e+07	5.79554e+08	2.50496e+08	49000000	1.00265e+08	5.83704e+07	1.39007e+09	194000000	3.44391e+08	1.11104e+08	Cathepsin D	P07339	CTSD
70.1	35300000	1.71807e+07	1.75858e+07	7210000	2.48269e+07	1.0883e+07	5.26444e+06	1.11057e+07	2.43899e+07	1.30427e+07	506094	0	1.08846e+06	289993	0	521578	1.06251e+06	2.17378e+06	1120000	1.47083e+07	4.6745e+06	18144000	18300000	2.53537e+07	1.00887e+07	9.36344e+06	5.36612e+06	3360000	5.00633e+08	5.21371e+07	5910000	1.08048e+07	1.26226e+08	9.82787e+08	26000000	1.01016e+08	1.80168e+07	Prosaposin	B1AVU8	PSAP
71.1	294000	4.94862e+06	1.50239e+07	1.2895e+07	1.57124e+06	2.50763e+07	1.45726e+07	2.90656e+07	2.4176e+07	1.07472e+07	0	0	0	0	0	0	0	0	1690000	1.55317e+07	0	10049760	2000000	0	1.0975e+07	904603	1.46308e+06	0	6.2052e+07	1.74073e+08	22700000	0	5.03444e+07	4.69258e+07	20900000	8.55584e+07	3.30308e+06	Apolipoprotein A-I	P02647	APOA1
72.1	0	883996	785048	510194	445524	0	965148	0	0	0	0	0	0	0	0	0	0	0	0	3780000	8.84885e+06	10382400	423000	246622	2.17937e+06	1.30136e+06	1.17699e+06	1.15111e+06	6.08471e+06	3.17578e+06	0	0	5.67287e+06	1.42106e+08	1800000	1.13599e+07	3.72701e+06	HCF N-terminal chain 5	A6NEM2	HCFC1
73.1	34000000	9.54481e+07	5.63624e+07	2.83691e+07	2.44188e+07	2.01336e+07	2.56356e+07	6.29031e+07	6.64304e+06	5.71792e+07	5.63718e+06	7.46804e+06	253131	4.95714e+06	1.64095e+06	1.11212e+06	5.85025e+06	2.73735e+06	17300000	8.19624e+07	3.34718e+06	26510400	10600000	4.19488e+06	5.16166e+07	2.51038e+07	1.63059e+07	3.40667e+06	9.81988e+08	1.01897e+09	56900000	1.84506e+06	3.11917e+08	4.69258e+08	488000000	6.07536e+08	6.7828e+07	Fibrinogen gamma chain	C9JC84	FGG
74.1	567000	152717	201294	0	0	689258	0	0	0	0	603805	201788	1.40909e+06	1.19219e+06	0	0	985079	2.15768e+06	1830000	1.06289e+06	8.75267e+06	917280	800000	1.01876e+06	0	637695	1.12511e+06	2.69111e+06	8.79572e+07	9.76509e+07	17500000	3.18193e+06	1.16923e+08	2.64733e+08	12500000	1.00297e+08	480449	Isoform 2 of Neutral alpha-glucosidase AB	Q14697-2	GANAB
75.1	0	0	0	0	0	0	0	0	0	0	0	0	0	0	0	0	0	0	0	0	1.49084e+06	2288160	513000	1.94301e+06	0	398198	0	164889	1.41575e+07	0	0	256386	4.87028e+06	1.4122e+08	602000	0	2.87916e+06	Receptor-type tyrosine-protein phosphatase F	P10586	PTPRF
75.2	0	0	0	0	0	0	0	0	0	0	0	0	0	0	0	0	0	0	0	0	1.5774e+06	0	0	0	0	0	0	0	0	0	0	0	0	6.99461e+06	0	0	0	Receptor-type tyrosine-protein phosphatase delta	F5GWT7	PTPRD
75.3	0	0	0	0	0	0	0	0	0	0	0	0	0	0	0	0	0	0	0	0	0	0	0	0	0	0	701153	0	1.46997e+06	0	0	0	0	0	602000	0	0	Receptor-type tyrosine-protein phosphatase S	E9PDC5	PTPRS
76.1	23900000	913365	6.62442e+06	4.78798e+06	2.29904e+07	1.0747e+07	5.64593e+06	1.27542e+06	1.6153e+06	1.32514e+06	0	0	0	0	0	0	0	0	0	1.02547e+07	1.61588e+08	20361600	11600000	7.12207e+07	9.46303e+06	3.54916e+07	2.10494e+07	2.72222e+07	2.50618e+07	5663750	264000	0	6.01944e+07	3.60798e+08	1850000	1.35887e+07	1.12164e+07	14-3-3 protein epsilon	P62258	YWHAE
76.3	13000000	1.57122e+06	2.76322e+06	1.85016e+06	1.8127e+07	1.42386e+06	3.34178e+06	0	0	0	0	0	0	0	0	0	0	0	0	389228	3.58763e+07	574560	4370000	2.85805e+06	2.27843e+06	1.3432e+06	889412	1960000	0	0	244000	0	29550000	1.63798e+07	0	0	461019	14-3-3 protein sigma	P31947	SFN
76.4	6840000	0	402589	466463	2.97583e+06	2.42147e+06	556963	0	0	0	0	0	0	0	0	0	0	0	0	2.2418e+06	1.55817e+07	3739680	2910000	2.42012e+06	0	1.84672e+06	2.74235e+06	566222	0	0	0	0	7.13213e+06	1.20856e+07	0	0	738336	14-3-3 protein eta	Q04917	YWHAH
76.5	16900000	4.22908e+06	5.91074e+06	6.49236e+06	2.08138e+07	2.68901e+06	2.93741e+06	0	1.82924e+06	0	0	0	0	0	0	0	0	0	0	2.63103e+06	7.21374e+07	5513760	10300000	2.55841e+07	9.90621e+06	1.4716e+07	7.53035e+06	8680000	0	0	0	0	14282500	9.69506e+07	403000	1.63208e+06	5.29907e+06	14-3-3 protein theta	P27348	YWHAQ
76.6	9350000	1.55654e+06	2.47043e+06	646994	7.99222e+06	2.1494e+06	2.12104e+06	0	0	0	0	0	0	0	0	0	0	0	0	0	6.53084e+06	3044160	2390000	5.99268e+06	2.16112e+06	1890000	4.80282e+06	1.83556e+06	0	3.26069e+06	0	0	1.17653e+07	3.93115e+07	616000	0	243757	14-3-3 protein beta/alpha	P31946	YWHAB
76.7	5620000	776800	2.32404e+06	901530	3064250	4.9427e+06	2.53685e+06	0	0	1.98249e+06	0	0	0	0	0	0	0	0	0	0	0	1179360	2710000	4.6789e+06	1.34777e+06	2.17855e+06	1.68988e+06	3.88889e+06	4.4581e+06	1.96151e+06	0	0	808065	1.99656e+07	2070000	417007	2.36692e+06	14-3-3 protein gamma	P61981	YWHAG
77.1	0	585904	278152	124465	0	0	2.3423e+06	0	3.1985e+06	0	0	0	0	0	0	0	0	0	0	0	3780000	116928	0	3.08854e+06	3.07614e+06	1.14554e+06	883482	4.07556e+06	0	0	0	0	2.73611e+06	2.1338e+07	0	0	2.73785e+07	Glutamate dehydrogenase 1, mitochondrial	P00367	GLUD1
78.1	320000	0	1.29926e+06	211927	0	1.74582e+06	0	0	0	0	0	0	0	0	0	0	0	0	0	2.93418e+06	7.13679e+06	3487680	2440000	6.06183e+06	417103	3.95313e+06	1.79365e+06	2.11556e+06	6.68716e+06	1.75772e+06	0	0	0	1.22627e+08	1230000	0	1.69923e+06	Kinectin	Q86UP2	KTN1
79.1	12700000	8.63438e+06	1.51886e+07	1.83894e+07	4.01311e+06	8.02623e+06	8.81222e+06	1.6485e+07	3.89383e+06	7.50216e+06	250542	233848	0	0	0	771590	0	0	585000	1.27622e+07	0	6179040	5030000	0	1.14964e+07	7.94954e+06	7.02635e+06	0	5.90398e+07	1.00198e+08	1920000	0	2.35306e+06	0	17700000	3.07363e+07	1.03862e+07	Afamin	P43652	AFM
80.1	24600000	4.22908e+07	1.52801e+07	2.50051e+07	2.37386e+07	3.21049e+07	3.15485e+07	3.49655e+07	6.89978e+06	4.04845e+07	3.18188e+06	363973	1.15174e+06	384179	353486	3.40965e+06	0	3.81619e+06	1120000	3.10259e+07	2.1545e+07	33465600	5360000	2.48927e+07	3.31076e+07	5.29489e+07	1.10287e+07	2.41111e+07	1.68083e+08	1.6728e+08	8400000	0	3.79407e+08	1.38564e+08	193000000	1.50626e+08	1.1181e+07	Alpha-1-antichymotrypsin	G3V5I3	SERPINA3
81.1	0	0	1.02843e+06	0	0	0	0	0	0	0	0	0	0	855107	0	0	0	5.89336e+06	870000	0	0	7348320	1210000	0	0	0	0	0	1.68685e+06	2.42853e+07	3550000	0	5910000	3.98427e+06	2810000	5.93157e+06	0	Isoform 15 of Fibronectin	P02751-15	FN1
82.1	0	0	0	0	0	0	0	0	0	0	0	0	0	0	0	0	0	0	0	0	0	0	0	0	0	0	0	0	0	0	465000	0	837250	0	0	0	0	Synemin	O15061	SYNM
82.2	0	0	0	0	0	0	0	0	0	0	0	0	0	0	0	0	0	0	0	0	0	0	0	0	0	0	0	0	0	0	388000	0	0	0	0	0	0	Synemin	C9JIE4	SYNM
83.1	4220000	4.97798e+06	4.11739e+06	1.21101e+07	1.05769e+07	7.7995e+06	1.85781e+07	2.68965e+07	7.23139e+06	1.53382e+07	573740	0	295319	609729	0	913839	1.00515e+06	1.56673e+06	1140000	1.23879e+07	1.34656e+06	3235680	4050000	4.05659e+06	8.57669e+06	4.53023e+06	6.64094e+06	659556	1.92783e+08	3.51543e+08	12300000	929398	1.53952e+08	8.94247e+07	107000000	1.13599e+08	5.91729e+06	Isoform LMW of Kininogen-1	P01042-2	KNG1
84.1	0	1.73275e+06	2.25084e+06	1.76045e+06	0	0	0	0	0	0	0	0	0	0	0	0	0	845360	0	2.85933e+06	1.54855e+06	5796000	1570000	1.27921e+07	0	1.37205e+07	2520000	1.71111e+07	2.73511e+07	3.95698e+07	924000	0	1.89704e+07	1.30153e+08	8920000	3.06644e+07	4.68084e+06	X-ray repair cross-complementing protein 5	P13010	XRCC5
85.1	42100000	5.47725e+07	2.81812e+07	5.33742e+07	4.18316e+07	5.07874e+07	41200000	1.14527e+08	1.27298e+08	2.43116e+07	2.63069e+06	1.05232e+06	1.19182e+07	6.66736e+06	0	1.43111e+07	7.9724e+06	5.4264e+06	4390000	3.42071e+07	0	18144000	24100000	3.36512e+06	3.31076e+07	2.03427e+07	1.29706e+07	2.20889e+06	2.98211e+08	6.36004e+08	2820000	0	4.37778e+07	9.65079e+07	93400000	2.34746e+08	7.03009e+06	Plasma protease C1 inhibitor	B4E1F0	SERPING1
86.1	7650000	2.04112e+07	2.81812e+07	724364	2.24802e+07	1.11551e+07	7.40074e+06	1.58776e+06	2.11807e+07	1.17906e+07	0	0	5.02043e+06	0	0	0	0	0	0	729802	2.7316e+07	127008	1750000	2.81195e+07	2.40356e+07	869977	4.95106e+06	0	7.2896e+08	2.29267e+08	4030000	1.89771e+06	3.22861e+08	4.42697e+08	44100000	6.65055e+07	3.47972e+06	Carboxypeptidase E	P16870	CPE
87.1	0	0	0	0	0	0	0	0	0	0	0	0	0	0	0	0	0	0	0	0	0	1824480	0	0	0	0	0	0	0	0	0	0	290028	4.07281e+07	0	0	0	DNA-dependent protein kinase catalytic subunit	P78527	PRKDC
88.1	365000	0	203124	994599	0	0	0	0	0	0	0	0	0	0	0	0	0	0	0	0	0	0	0	0	0	0	0	0	6.7474e+06	1.07841e+07	0	0	366639	0	410000	0	0	Integrin beta-1	P05556	ITGB1
89.1	5930000	1.26726e+07	1.81348e+06	4.19369e+06	5.20344e+06	1.94987e+07	2.17444e+06	1.27542e+06	3.27338e+06	1.29384e+07	0	0	0	0	0	0	0	0	0	3.64152e+06	1.48122e+06	0	1020000	0	3.49324e+06	0	3.55765e+06	1.02667e+06	0	3.88056e+07	2140000	0	1.25679e+07	0	2090000	0	0	Isoform 2 of Liver carboxylesterase 1	P23141-2	CES1
89.2	247000	3.95008e+06	1.04124e+06	2.37717e+06	0	9.9761e+06	1.40004e+06	1.27542e+06	2.3962e+06	7.87779e+06	0	0	0	0	0	0	0	0	0	3.5779e+06	0	0	593000	0	1.73098e+06	0	2.40141e+06	916222	0	2.78517e+07	0	0	0	0	0	0	0	Putative inactive carboxylesterase 4	Q9UKY3	CES1P1
90.1	16400000	1.76212e+07	2.15934e+07	2.02956e+07	1.51682e+07	834365	8.27815e+06	2.46407e+07	2.08598e+06	0	566224	254592	307976	607250	0	0	0	1.40249e+06	5370000	0	0	1290240	4160000	0	2.10116e+07	3780000	609247	1.44356e+06	2.97609e+07	1.50297e+08	1240000	0	4.90676e+06	2.79342e+07	19900000	2.22883e+07	591729	Isoform 2 of Ig mu chain C region	P01871-2	IGHM
91.1	448000	0	1.7842e+06	358818	397910	0	618000	0	0	0	0	0	0	0	0	0	0	0	0	5.50158e+06	0	5130720	2270000	290415	0	2.65466e+06	406165	878889	2.19893e+07	0	806000	0	7.62463e+06	0	3410000	1.39482e+07	1.52436e+07	Tubulin alpha-4A chain	P68366	TUBA4A
91.2	10800000	3.11308e+06	5.54475e+06	4.8104e+06	5.61156e+06	1.82744e+07	5150000	1.13659e+07	2.49248e+06	1.2208e+07	0	0	2.17271e+06	1.08809e+06	2.15659e+06	2.91394e+06	1.2274e+06	8.92056e+06	1050000	1.0816e+07	1.77939e+07	6471360	6050000	1.12709e+07	5.26593e+06	8.2958e+06	8.46424e+06	1.02511e+07	5.10272e+07	7.1922e+07	4320000	8.56145e+06	29550000	1.45204e+08	41500000	5.93157e+07	1.34243e+07	Tubulin alpha-1A chain	Q71U36	TUBA1A
92.1	0	0	0	347605	0	0	0	0	0	0	0	0	0	0	0	0	0	0	0	0	5.13618e+07	22176000	2060000	4.70195e+06	719503	1.21624e+06	1.54165e+06	0	3.86771e+07	1.29918e+07	0	0	0	9.38517e+06	0	1.03892e+06	4.71617e+06	Glutamate carboxypeptidase 2	Q04609	FOLH1
93.1	2610000	0	2.56193e+06	1.30072e+06	707396	621239	1.68233e+06	0	0	0	0	0	0	0	0	0	0	0	0	5.95069e+06	1.71206e+07	6007680	5830000	6.89159e+06	1.73359e+06	1.01714e+07	4.20988e+06	1.09978e+07	3.57853e+06	1231250	0	0	6.87676e+06	5.26809e+07	0	2.00954e+06	6.09393e+06	Vacuolar protein sorting-associated protein 35	Q96QK1	VPS35
94.1	0	722468	0	661571	0	0	0	0	0	0	0	0	0	0	0	0	0	0	0	2.20063e+06	1.12534e+07	3235680	330000	5.20902e+06	0	4.15511e+06	376518	6580000	5.10272e+06	2.58987e+07	0	0	0	1.15544e+08	4310000	3.01971e+06	2.04897e+06	X-ray repair cross-complementing protein 6	P12956	XRCC6
95.1	0	0	0	0	0	0	0	0	0	0	0	0	0	0	0	0	0	0	0	0	0	0	0	866634	0	0	220871	418444	3.25924e+07	3.04841e+07	2820000	0	7.53343e+06	3.27153e+07	2970000	2.05628e+07	0	UDP-glucose:glycoprotein glucosyltransferase 1	Q9NYU2	UGGT1
95.2	0	0	0	0	0	0	0	0	0	0	0	0	0	0	0	0	0	0	0	0	0	0	244000	0	0	0	0	0	0	0	0	0	0	0	0	0	0	UDP-glucose:glycoprotein glucosyltransferase 2	Q9NYU1	UGGT2
96.1	236000000	2.7166e+08	1.95805e+08	6.07748e+07	2.56771e+08	1.11097e+08	1.39622e+08	1.56173e+08	1.52972e+08	2.932e+08	0	0	0	0	0	0	0	1.53292e+06	0	3.25604e+08	7.98321e+08	26812800	45700000	2.07209e+08	1.44161e+08	1.48603e+08	9.93176e+07	1.09822e+08	2.47003e+07	2.53043e+07	655000	0	1.01601e+08	1.3458e+08	4880000	1.0569e+07	4.43355e+07	Creatine kinase B-type	P12277	CKB
97.1	1570000	1.37298e+06	340371	0	0	0	0	0	0	0	0	0	371258	0	0	0	0	0	0	8.8699e+06	0	0	4390000	407963	716897	1.51489e+06	1.16068e+06	5320000	4.97621e+07	5.50241e+06	203000	734819	8.35426e+06	7.74719e+07	11500000	5.57208e+07	6.80047e+06	Beta-hexosaminidase subunit alpha	H3BP20	HEXA
97.2	0	0	0	0	0	0	0	0	0	0	0	0	0	0	0	0	0	0	0	0	0	0	0	0	0	0	0	0	0	0	0	0	0	469258	0	0	0	Beta-hexosaminidase subunit alpha	E9PGL4	HEXA
98.1	2000000	364171	872886	491132	0	539616	0	0	0	0	0	0	0	0	0	0	0	0	0	1.23505e+06	1.95252e+06	4808160	538000	7.6061e+06	437959	2.33725e+06	2.03082e+06	6.82889e+06	0	0	0	0	0	1.22184e+07	0	0	2.4729e+06	Eukaryotic initiation factor 4A-I	P60842	EIF4A1
98.2	0	0	0	0	0	0	0	0	0	0	0	0	0	0	0	0	0	0	0	0	0	0	0	0	0	0	0	0	0	0	0	0	0	2.44811e+06	105000	0	0	Isoform 2 of Eukaryotic initiation factor 4A-II	Q14240-2	EIF4A2
98.4	0	0	0	0	683590	0	0	0	0	0	0	0	0	0	0	0	0	0	0	0	0	0	0	0	0	0	0	258222	0	0	0	0	0	0	0	0	0	Eukaryotic initiation factor 4A-I	B4E102	EIF4A1
99.1	0	350955	0	0	1.29916e+06	0	0	0	0	0	0	0	0	0	0	0	0	0	0	0	0	0	0	0	0	0	0	756000	0	0	0	0	0	0	0	0	0	Caldesmon	Q05682	CALD1
100.1	27600000	3.67108e+07	6.16693e+07	4.64221e+07	1.4386e+07	2.89307e+07	2.57119e+07	3.26229e+07	3.35896e+07	6.06224e+07	1.38048e+06	326255	1.12643e+06	0	0	0	0	4.37977e+06	636000	3.43194e+07	5.49206e+06	0	12200000	7.72134e+06	2.81545e+07	7.66099e+06	1.40972e+07	827556	2.63872e+08	1.01047e+08	8960000	810361	4.0312e+08	2.33744e+08	53000000	2.59551e+08	6.18224e+06	Transgelin	Q01995	TAGLN
101.1	46800000	1.83554e+08	2.19594e+08	1.51376e+08	1.0679e+08	2.50309e+07	3.7347e+07	6.2209e+07	3.57291e+07	5.25881e+07	3.73307e+06	1.66899e+06	1.23823e+06	1.01126e+06	0	2.03889e+06	2.07913e+06	7.58408e+06	7710000	2.94166e+08	2.06794e+07	203616000	63300000	2.20577e+07	1.65799e+08	1.65916e+08	6.09247e+07	3.74889e+07	1.19284e+09	985000000	68600000	3.93735e+06	6.43898e+08	2.24447e+09	1040000000	4.02628e+09	3.0028e+08	Hemoglobin subunit beta	P68871	HBB
101.2	1030000	2.07049e+06	2.41553e+06	2.73599e+06	448925	1.21527e+06	522630	0	0	0	0	362087	0	347000	794533	0	0	739086	1030000	913188	0	5009760	578000	0	722110	1.19748e+06	656682	0	2.39171e+07	2.52194e+07	2680000	0	1.74381e+07	5.93213e+07	8230000	2.83277e+07	2.70252e+06	Hemoglobin subunit delta	P02042	HBD
102.1	371000	0	0	4.02549e+06	3.04384e+06	0	2.62078e+06	1.15395e+07	0	1.6486e+06	0	0	0	0	0	0	195008	0	0	6.62436e+06	0	644112	709000	673024	1.98385e+06	4.71779e+06	1.61576e+06	4.57333e+06	5.06055e+06	2.17379e+08	3350000	0	2.35306e+07	0	8560000	2.30792e+07	0	Fibulin-1	P23142	FBLN1
102.2	836000	0	316581	1.98471e+06	0	0	1.54119e+06	2.02158e+06	0	0	0	0	210942	0	0	0	0	244752	0	0	0	468720	768000	1.14091e+06	842028	1.64473e+06	1.08656e+06	628444	1.13862e+07	41862500	4170000	0	1.63802e+07	8.45551e+06	8730000	3.12396e+07	0	Fibulin 1	B1AHL2	FBLN1
103.1	531000	706316	2.87302e+06	0	391108	0	3.46004e+06	0	0	0	0	0	1.5441e+06	0	0	0	0	0	139000	748515	5.29008e+07	13406400	2810000	1.18701e+07	2.54172e+06	4.0974e+06	3.12776e+06	1960000	1.20489e+08	9.93491e+07	359000	2.38072e+06	3.61167e+06	2.31088e+07	16400000	5.57208e+07	1.57736e+07	CD166 antigen	Q13740	ALCAM
104.1	102000	2.51102e+06	5.81924e+06	3.41998e+06	0	2.3988e+06	2.27363e+06	3.16685e+06	2.15016e+06	3.65195e+06	0	0	0	0	0	0	0	0	0	1.26499e+07	0	19152000	490000	0	818566	0	262376	0	0	0	0	0	1.15829e+07	2.8731e+07	0	632701	1.17639e+07	Phosphoglycerate kinase 1	P00558	PGK1
105.1	183000	787079	3.22071e+06	982264	0	1.24248e+06	4.76852e+06	3.21023e+06	1.85064e+06	4.53886e+06	0	0	0	0	0	0	0	0	0	7.33545e+06	2.13527e+06	4193280	0	2.35098e+06	1.87436e+06	4.08298e+06	592941	5.91111e+06	0	0	0	0	766111	3.66553e+06	0	539234	5.84664e+06	ATP synthase subunit beta, mitochondrial	P06576	ATP5B
106.1	196000	0	0	0	0	0	0	0	0	0	0	0	0	0	0	0	0	0	0	1.04418e+06	0	14011200	1300000	779049	0	868534	612212	810444	1.36153e+06	1.14634e+06	0	0	1.70551e+06	3.35121e+06	0	851989	1.44841e+06	Agrin	O00468	AGRN
107.1	0	5.46257e+06	2.96452e+06	279205	0	1.21981e+06	0	0	2.44969e+06	0	0	0	0	0	0	0	0	0	0	1.18265e+06	0	0	737000	0	677793	0	963529	0	0	1.01897e+07	229000	0	2.44426e+07	4.60404e+07	1390000	359489	0	Glycogen phosphorylase, brain form	P11216	PYGB
107.2	0	0	0	0	0	0	0	0	0	0	0	0	0	0	0	0	0	0	0	411683	0	0	0	0	0	0	0	0	0	0	0	0	0	0	0	0	0	Glycogen phosphorylase, muscle form	P11217	PYGM
107.3	0	0	0	0	0	0	0	0	0	0	0	0	0	0	0	0	0	0	0	0	0	0	0	0	0	145718	0	0	0	0	0	0	384880	1.00935e+06	0	0	0	Glycogen phosphorylase, liver form	P06737	PYGL
108.1	2100000	0	0	0	0	0	0	0	0	0	0	0	0	0	0	0	0	0	0	0	1.76977e+06	1532160	864000	654585	0	542473	0	1.72667e+06	0	0	0	0	1.64167e+06	5.22382e+07	0	603942	0	Serine/threonine-protein phosphatase 2A 65 kDa regulatory subunit A alpha isoform	P30153	PPP2R1A
109.1	0	666668	1.12725e+06	0	0	0	0	0	0	0	0	0	0	0	0	0	0	0	0	0	7.31954e+06	5886720	161000	4.24098e+06	1.00105e+06	5.65557e+06	1.61576e+06	3.56222e+06	2.04229e+07	3.04841e+06	0	0	9.12037e+06	1.12888e+08	1500000	5.71588e+06	6.14692e+06	Protein transport protein Sec31A	D6REX3	SEC31A
110.1	3450000	6.38768e+06	4.46508e+06	132314	3.19349e+06	2.33531e+06	389111	0	8.09788e+06	0	0	0	0	0	463748	0	0	0	0	872020	3.08748e+06	7549920	8370000	3.84915e+06	1.16528e+06	2.45267e+06	1108800	4.65111e+06	1.42177e+07	0	0	0	696796	4.73685e+06	0	1.38763e+06	1.00329e+07	Lysosomal alpha-mannosidase	O00754	MAN2B1
111.1	13900000	6.84289e+06	5.32515e+06	1.12131e+07	7.82217e+06	9.52264e+06	4.0437e+06	7.13191e+06	3.91522e+06	7.51259e+06	0	0	487277	0	0	0	0	777731	691000	6.51208e+06	0	1784160	2110000	470195	7.87283e+06	1.00704e+07	2.78682e+06	1.35489e+06	1.3796e+08	1.31616e+08	808000	0	2.15241e+07	2.33301e+07	12100000	4.34982e+07	773664	Complement component C9	P02748	C9
112.1	1970000	0	816157	7.56882e+06	748208	2.28543e+06	5.56963e+06	3.73948e+06	0	0	691495	0	0	0	0	0	0	669847	1210000	0	0	3064320	1740000	0	1.32952e+06	1.00271e+06	1.29854e+06	0	8.31376e+07	1.96151e+08	1510000	0	2.13417e+07	3.25825e+06	21000000	3.66679e+07	0	Inter-alpha-trypsin inhibitor heavy chain H2	P19823	ITIH2
113.1	733000	0	0	186137	1.37398e+06	0	0	0	0	0	0	0	0	0	0	0	0	0	0	452851	7.39649e+06	1632960	809000	3.48037e+06	0	2.92878e+06	1.26296e+06	4.24667e+06	0	0	0	0	1.48844e+06	4.82539e+07	0	1.7615e+06	0	DNA damage-binding protein 1	Q16531	DDB1
114.1	1940000	4.94862e+06	1.88485e+06	1.58104e+06	2.03036e+06	2.12219e+06	1.81967e+06	0	1.16601e+06	2.83809e+06	0	0	0	0	0	0	0	0	0	5.53901e+06	2.2026e+07	20764800	1530000	1.10404e+07	3.10221e+06	4.89092e+06	2016000	8.16667e+06	0	0	0	0	1.52857e+07	1.74422e+08	141000	4.45766e+06	2.17262e+06	Heterogeneous nuclear ribonucleoprotein K	P61978	HNRNPK
115.1	0	1.41851e+06	1.52069e+06	365546	0	0	770593	0	1.64739e+06	1.16863e+06	0	0	0	0	0	0	0	0	0	6.21267e+06	2.6258e+06	11390400	973000	1.0856e+06	1.36601e+06	4.06855e+06	1.14734e+06	1.64889e+06	0	0	572000	0	2.20713e+06	4.60404e+07	0	0	1.39189e+07	Stress-70 protein, mitochondrial	P38646	HSPA9
116.1	6740000	2.33481e+06	2.25084e+06	3.41998e+06	1.54063e+06	1.97255e+06	434889	2.53348e+06	0	0	0	0	0	0	0	0	0	0	0	9.80554e+06	0	2882880	0	0	0	414069	8.30118e+06	0	0	0	199000	0	7.82528e+06	3.05461e+06	0	0	0	Isoform 2 of Endoplasmic reticulum aminopeptidase 1	Q9NZ08-2	ERAP1
117.1	915000	684289	0	0	1.04749e+06	0	0	0	0	0	0	0	0	0	0	0	0	0	0	1.35855e+06	2.05832e+07	1824480	408000	5.48561e+06	291972	4.06855e+06	1.29854e+06	3.15778e+06	0	0	0	0	0	3.16971e+06	0	0	1.85467e+06	Heat shock 70 kDa protein 4	P34932	HSPA4
117.2	0	0	0	211927	0	0	0	0	0	0	0	0	0	0	0	0	0	0	0	0	0	0	0	1.26077e+06	0	0	0	1.17444e+06	0	0	0	0	390352	0	0	0	0	Heat shock protein 105 kDa	Q92598	HSPH1
117.3	0	0	0	0	0	0	0	0	0	0	0	0	0	0	0	0	0	0	0	0	0	0	0	0	0	0	0	0	0	0	0	0	310093	0	0	1.03533e+06	0	Heat shock 70 kDa protein 4L	E7ES43	HSPA4L
118.1	378000	0	0	0	2.1698e+06	7.70881e+06	0	0	0	0	526137	0	0	1.98038e+06	0	823317	332661	1.55224e+06	907000	767228	6.78092e+06	1915200	5400000	0	2.36706e+06	0	0	0	0	5.00991e+06	896000	0	0	0	563000	5.85967e+06	0	von Willebrand factor	P04275	VWF
119.1	1200000	901617	1.6744e+06	311723	1.32977e+06	1.51002e+06	1.03763e+06	0	3.05944e+06	1.80511e+06	0	0	0	0	0	0	0	0	0	2.96786e+06	8.31023e+06	2056320	6650000	1.36218e+07	2.34881e+06	3.13076e+06	2.37176e+06	2.73778e+06	2.15073e+06	0	180000	0	5.72759e+06	1.89917e+08	5550000	2.86872e+06	1.02979e+07	Basal cell adhesion molecule	P50895	BCAM
120.1	0	0	644142	266871	0	0	0	0	0	0	0	0	318523	0	0	0	0	0	0	0	0	147168	763000	0	0	0	0	0	3.36165e+06	7.51487e+06	0	631807	1.25314e+06	2.2489e+08	5530000	1.67162e+07	0	Isoform 2 of Coatomer subunit alpha	P53621-2	COPA
121.1	2620000	5.03672e+06	3.5684e+06	2.3996e+06	2.09838e+06	3.95416e+06	701926	2.06496e+06	0	1.13732e+06	0	0	0	0	0	0	0	0	0	1.55691e+06	0	0	106000	1.35066e+06	3.07614e+06	786298	757482	2800000	0	9.42543e+06	0	0	3.15565e+06	699461	274000	4.49361e+06	0	EH domain-containing protein 2	Q9NZN4	EHD2
121.3	0	0	0	0	0	0	0	0	0	0	0	0	0	0	0	0	0	0	0	0	0	0	0	0	0	0	0	0	0	0	0	0	1.19112e+06	0	0	0	0	EH domain-containing protein 1	Q9H4M9	EHD1
122.1	0	0	0	0	0	0	0	0	0	0	1.50325e+06	2.41391e+06	3.48055e+06	2.89993e+06	479963	672447	754223	1388000	1940000	980554	0	431424	1190000	0	0	0	0	230222	8.25352e+07	1.01047e+08	18800000	5.51687e+07	2.04296e+07	3.36449e+08	34800000	2.54878e+08	0	Nucleolin	P19338	NCL
123.1	2610000	1.80617e+06	3.07431e+06	622325	0	0	0	0	0	0	0	0	0	0	0	0	0	0	0	5.05248e+06	6.81939e+06	2167200	2590000	6.47671e+06	1.29302e+06	3.9387e+06	2268000	6.59556e+06	0	0	688000	0	955815	1.16872e+07	195000	679434	2.96748e+06	Coatomer subunit delta	P48444	ARCN1
124.1	2480000	2.30544e+06	4.04419e+06	4.65342e+06	4.86335e+06	2.10858e+06	8240000	0	0	0	0	0	0	0	0	0	0	262464	253000	1.29867e+07	1.30809e+07	8225280	1600000	3.96439e+06	8.39421e+06	1.04311e+07	9.01271e+06	5.13333e+06	8.13303e+06	3.40504e+06	1100000	233494	2.60843e+06	4.64831e+07	3130000	2.85794e+07	1.1234e+07	Aspartyl aminopeptidase	Q9ULA0	DNPEP
125.1	274000	0	0	0	0	0	0	0	0	0	0	0	0	0	0	0	0	0	0	0	0	0	598000	765220	0	0	0	0	0	0	473000	0	3.24685e+07	1.60699e+08	3340000	1.39841e+07	0	Keratin, type I cytoskeletal 10	P13645	KRT10
125.3	0	0	0	0	0	0	0	0	0	0	0	0	0	0	0	0	0	0	0	0	0	0	0	0	0	0	0	0	6.44618e+06	0	0	0	0	0	0	0	0	Keratin, type I cytoskeletal 25	Q7Z3Z0	KRT25
126.1	0	1.16153e+06	378799	0	0	0	0	0	0	0	0	0	0	0	0	0	0	0	0	0	1.74092e+07	0	137000	9.3578e+06	0	865649	0	4.99333e+06	0	0	0	0	0	0	0	0	3.90364e+06	Propionyl-CoA carboxylase beta chain, mitochondrial	E7EX59	PCCB
127.1	36800000	1.52717e+07	3.5135e+07	1.51376e+07	6.05368e+07	2.1494e+07	2.10196e+07	2.53348e+07	2.62085e+07	8.0343e+06	1.09988e+07	7.95837e+06	1.27198e+07	1.28142e+07	599953	5.68994e+06	2.9538e+06	8.00274e+06	8480000	1.70661e+07	1.71206e+07	29433600	27600000	2.44317e+07	1.50679e+07	2.87107e+07	2.78682e+07	3.59333e+07	1.14465e+09	1.06142e+09	41800000	6.56988e+06	7.91648e+07	1.49189e+08	108000000	5.93157e+08	6.87112e+06	Lumican	P51884	LUM
128.1	2540000	3.09839e+06	2.30574e+06	1.59226e+07	1802500	3.51431e+06	1.30085e+07	3.50522e+06	1.5939e+06	2.48333e+06	1.43811e+06	216875	0	974079	0	573304	0	1.17223e+07	1190000	1.62802e+07	0	6874560	2870000	543951	1.75705e+07	8.2958e+06	3.05365e+06	527333	2.36159e+07	5.92698e+07	2710000	0	1.3863e+07	1.27054e+07	20500000	4.06223e+07	3.65636e+06	Isoform 2 of Clusterin	P10909-2	CLU
129.1	0	0	0	0	0	0	0	0	0	0	0	0	0	0	0	0	0	0	0	0	0	0	0	481720	0	0	0	0	8.25352e+06	0	0	0	0	2.51894e+08	0	0	3.1971e+06	Aldehyde dehydrogenase family 1 member A3	P47895	ALDH1A3
129.2	0	0	0	0	0	0	0	0	0	0	0	0	0	0	0	0	0	0	0	0	0	0	0	0	0	0	0	0	1.1808e+06	0	0	0	306444	0	0	0	0	Retinal dehydrogenase 2	O94788	ALDH1A2
130.1	0	0	0	0	0	0	0	0	0	0	0	0	0	0	0	0	0	0	0	0	0	112896	0	396439	0	0	0	0	2.19893e+07	1.19728e+07	0	0	2.60843e+07	1.4122e+07	6690000	8.12445e+06	0	Protein phosphatase 1 regulatory subunit 12A	O14974	PPP1R12A
130.2	0	0	0	0	0	0	0	0	0	0	0	0	0	0	0	0	0	0	0	0	0	0	0	0	0	0	0	0	0	0	0	0	1.81131e+06	0	0	0	0	Protein phosphatase 1 regulatory subunit 12C	Q9BZL4	PPP1R12C
131.1	0	3.02497e+06	8.60076e+06	6.04384e+06	0	3.39641e+06	8.35444e+06	2.43804e+06	1.64739e+07	1.81554e+06	0	0	0	0	0	0	0	0	0	2.07713e+07	0	10080000	103000	0	2.94579e+06	506405	493624	0	873547	0	0	0	4.30481e+07	6.37483e+07	0	1.35527e+06	4.13327e+06	Triosephosphate isomerase	P60174	TPI1
132.1	5310000	4.47872e+06	4.37358e+06	1.82773e+07	2.33305e+06	3.94056e+06	0	1.01513e+07	1.51902e+07	0	0	386603	0	0	0	0	0	0	0	0	0	0	0	0	1.88479e+06	4.55908e+06	0	0	0	2.86159e+06	0	0	901093	1.75308e+06	0	1.81182e+06	0	Polymeric immunoglobulin receptor	P01833	PIGR
133.1	133000	499267	4.00759e+06	2.16412e+06	0	657516	1.5183e+06	1.13659e+06	0	0	0	0	0	0	0	0	0	0	0	1.07412e+07	1.03878e+06	3558240	132000	0	286759	178901	164541	0	1.44587e+06	1.14634e+06	0	0	8.64611e+06	5.9764e+07	1900000	5.57208e+06	1.94299e+06	Isoform M1 of Pyruvate kinase isozymes M1/M2	P14618-2	PKM
133.2	0	0	0	0	0	0	0	0	0	0	0	0	0	0	0	0	0	0	0	0	0	325584	0	0	0	0	0	0	0	0	0	0	0	0	0	0	0	Pyruvate kinase isozymes R/L	P30613	PKLR
134.1	4460000	1.98238e+07	6.51462e+06	188379	1.4386e+07	6.07635e+06	1.00711e+07	6.52457e+06	4.13987e+07	1.05385e+07	0	0	1.63058e+06	0	0	0	0	188394	193000	7.59743e+06	3.64534e+06	2429280	5800000	7.02988e+06	8.18566e+06	1.27395e+07	5.63294e+06	7.35778e+06	9.69939e+07	6.16474e+07	0	0	2.20713e+07	4.41369e+08	3920000	3.84653e+07	1.08984e+08	N-sulphoglucosamine sulphohydrolase	P51688	SGSH
135.1	0	331866	3.6965e+06	2.15291e+06	0	748208	4.57778e+06	0	0	6.21876e+06	0	0	0	0	0	0	0	243142	262000	5.98812e+06	0	7086240	844000	0	2.99793e+06	201985	171953	315778	3.00621e+07	1.50297e+07	533000	0	1.54499e+07	1.25283e+08	1470000	1.52783e+07	4.20393e+06	ATP synthase subunit alpha, mitochondrial	P25705	ATP5A1
136.1	0	7.91485e+06	8.63736e+06	2.94904e+06	0	1.7957e+06	1.12537e+06	3.35773e+06	2.25714e+06	1.43991e+06	0	0	0	0	0	0	0	0	0	3.27101e+07	1.68321e+06	13204800	1040000	2.04443e+06	1.57717e+06	2.6258e+06	7.67859e+06	5.33556e+06	825352	0	0	334217	2.22537e+07	4.73685e+06	0	3.91843e+06	7.10075e+06	Annexin A5	P08758	ANXA5
137.1	18200000	1.61527e+07	2.90962e+07	8.95924e+06	9.45462e+06	1.42386e+07	3.04422e+07	1.87408e+07	1.89343e+07	2.67114e+07	445964	218761	428213	3.17257e+06	0	0	0	1.08045e+06	885000	2.52624e+07	8.44489e+06	12398400	8180000	5.00159e+06	7.45572e+06	7.37244e+06	1.03024e+07	704667	1.90373e+08	1.39259e+08	2630000	1.26133e+07	7.53343e+07	3.0369e+08	31500000	1.04252e+08	3.09112e+07	Malate dehydrogenase	P40925	MDH1
138.1	1880000	872248	391609	198471	1.35698e+06	1.10644e+06	0	0	0	0	0	0	0	0	0	0	0	0	0	1.95362e+06	3.65496e+06	10483200	2830000	1.09943e+07	1.23306e+06	1.78901e+06	2.93506e+06	3.09556e+06	0	4.60233e+06	0	0	3.22861e+06	6.99461e+07	0	0	683579	Protein arginine N-methyltransferase 1	H7C2I1	PRMT1
139.1	4790000	4.00882e+06	7.63089e+06	2.79205e+06	1.24815e+07	1.36491e+07	6.2563e+06	8.53747e+06	5.41285e+06	1.6486e+07	2.24235e+06	0	0	0	0	788832	0	3.44585e+06	539000	3.74257e+06	2.31802e+06	1995840	3310000	394134	5.37021e+06	1.33743e+06	4.00235e+06	530444	2.04832e+06	3.09935e+07	1700000	0	1.41548e+07	0	2320000	3.70274e+07	849617	Cell surface glycoprotein MUC18	P43121	MCAM
140.1	304000	261381	3.36711e+06	3.11723e+06	0	4.80667e+06	5.64593e+06	3.40111e+06	1.73297e+06	0	0	0	411337	0	0	0	0	273735	0	1.0105e+07	0	5423040	1370000	0	1.15225e+07	3.0442e+06	2.60894e+06	0	1.52419e+07	1.7747e+08	0	0	3.59343e+07	3.56813e+06	4410000	1.3337e+07	3.99196e+06	Prothrombin	P00734	F2
141.1	5330000	273128	578264	1.08991e+06	1.12571e+07	915987	614185	0	0	0	0	0	0	0	0	0	0	0	0	5.0899e+06	4.97267e+06	1895040	3120000	5.07073e+06	1.46508e+06	5.2516e+06	3.94306e+06	3.12667e+06	0	0	0	0	299148	956225	0	0	4.13327e+06	Ubiquitin carboxyl-terminal hydrolase 5	P45974	USP5
142.1	0	0	534345	0	0	0	0	0	0	0	0	0	0	0	0	0	0	0	0	0	1.24076e+07	0	0	4.14878e+06	0	1.4716e+06	0	3.15778e+06	0	0	353000	0	0	0	0	0	816056	Propionyl-CoA carboxylase alpha chain, mitochondrial	P05165	PCCA
143.1	225000	280470	494086	0	1.14272e+06	0	385296	0	0	0	0	0	0	0	0	0	0	0	0	0	2.44305e+06	1622880	241000	1.7494e+06	581338	317405	9.05718e+06	1064000	2.68089e+06	6.81858e+06	0	872169	3.21037e+06	0	2300000	4.70931e+06	899075	Isoform 2 of Golgi apparatus protein 1	Q92896-2	GLG1
144.1	8190000	4.94862e+06	7.00871e+06	9.81143e+06	1.13251e+06	1.12004e+06	7.93481e+06	7.91278e+06	3.28408e+06	5.80139e+06	358274	418663	491495	0	0	0	0	1.43631e+06	544000	8.15881e+06	3.0971e+06	4102560	2690000	594659	5.89159e+06	5.32374e+06	5.75153e+06	420000	9.69939e+07	2.62384e+08	200000	0	1.17653e+08	1.97443e+07	71400000	1.14318e+08	7.63065e+06	Heparin cofactor 2	P05546	SERPIND1
145.1	0	0	3.4769e+06	512437	0	0	0	0	2.13947e+06	0	0	0	0	0	0	0	0	0	0	1.79644e+07	1.30809e+06	13406400	0	0	0	0	0	0	1.53624e+06	0	0	0	3.61167e+06	8.98674e+06	0	0	2.52589e+07	Malate dehydrogenase, mitochondrial	P40926	MDH2
146.1	0	453745	4.77617e+06	1.25586e+06	0	0	0	0	0	0	0	0	0	0	0	0	0	0	0	3.36457e+06	1.44275e+06	7378560	114000	502463	651724	0	0	0	1.39768e+07	3.76168e+06	0	0	7.82528e+06	3.26267e+07	1370000	1.06049e+07	3.9743e+06	Elongation factor 2	P13639	EEF2
146.2	0	0	0	0	0	0	0	0	0	0	0	0	0	0	0	0	0	0	0	0	0	0	0	0	0	359244	0	0	0	0	104000	0	465139	1.98328e+07	0	6.18321e+06	0	116 kDa U5 small nuclear ribonucleoprotein component	Q15029	EFTUD2
147.1	403000	220265	0	368910	0	0	400556	0	0	0	0	0	0	0	0	0	0	0	0	8.30851e+06	3.96275e+06	4284000	1100000	2.08822e+06	367572	1.0056e+06	2.20871e+06	2.75333e+06	2.01217e+07	1.68129e+07	914000	1.93434e+06	2.60843e+06	1.85047e+08	1390000	1.78307e+07	1.26648e+06	Hypoxia up-regulated protein 1	Q9Y4L1	HYOU1
148.1	0	0	0	0	0	0	0	0	0	0	0	0	1.71918e+06	0	327542	0	0	0	0	0	3.72229e+06	826560	1840000	1.0372e+07	0	1.68802e+06	0	2.22444e+06	9.39817e+06	4.68724e+06	1840000	334217	2.29833e+06	2.72701e+08	364000	2.50204e+07	0	Golgi membrane protein 1	Q8NBJ4	GOLM1
149.1	0	0	0	0	0	0	0	0	0	0	0	0	0	0	0	0	0	0	0	0	0	2187360	878000	1.39215e+06	0	1.81786e+06	1.43788e+06	2.53556e+06	2.12061e+06	6.7931e+06	0	0	406769	2.70488e+07	0	0	1.1499e+06	Leucine-rich PPR motif-containing protein, mitochondrial	P42704	LRPPRC
150.1	10200000	6.49047e+06	592904	4.13762e+06	7.51608e+06	0	1.44963e+06	1.63114e+06	5.80865e+06	1.79467e+06	0	0	0	0	0	0	0	0	0	5.65129e+06	1.61588e+07	9555840	3170000	11340000	5.78731e+06	9.79626e+06	7.38212e+06	16800000	0	0	0	0	1.67632e+06	4.55978e+07	0	456551	5.58168e+06	Spliceosome RNA helicase DDX39B	F8VQ10	DDX39B
151.1	237000	0	0	0	0	0	0	0	0	0	0	0	0	0	0	0	0	0	0	1.49329e+06	1.44275e+06	7267680	387000	578524	0	731473	400235	234889	0	1.07841e+06	0	0	0	4.15692e+07	590000	0	0	ATP-dependent RNA helicase A	Q08211	DHX9
152.1	808000	0	0	0	0	0	0	0	0	0	0	0	0	0	0	0	0	0	0	1.11903e+06	9.21435e+06	0	165000	3.48037e+06	0	689634	2.00118e+06	3.43778e+06	0	0	0	0	0	2.07182e+07	0	0	0	Isoform 3 of Importin-5	O00410-3	IPO5
153.1	849000	0	0	0	0	0	0	0	0	0	0	0	0	0	0	0	0	0	0	0	0	646128	1180000	0	0	0	1.12807e+06	205333	0	1.71526e+06	255000	0	379407	3.06789e+06	0	0	0	Rho-associated protein kinase 1	Q13464	ROCK1
153.2	365000	0	225084	367788	595165	0	0	0	0	0	0	0	0	0	0	0	0	0	0	1.28745e+06	1.03878e+06	0	737000	1.12248e+06	448386	491977	1209600	770000	0	0	143000	0	0	0	750000	0	0	Rho-associated protein kinase 2	O75116	ROCK2
154.1	2250000	590310	1.3871e+06	1.07758e+06	2.1528e+06	1.86372e+06	1.34663e+06	0	1.31577e+06	1.52339e+06	0	0	0	0	0	0	0	0	0	5.42673e+06	8.7142e+06	2207520	3660000	2.07209e+07	1738800	4.16954e+06	2.83129e+06	5.81778e+06	1.87963e+06	0	0	0	1.0762e+07	3.92672e+07	352000	0	1.2965e+07	Coronin-1B	Q9BR76	CORO1B
155.1	3460000	1.06755e+06	2.06784e+06	2.25383e+06	3.30572e+06	3.98137e+06	2.96793e+06	0	0	3.31806e+06	0	0	0	0	0	0	0	215768	0	0	0	229824	2630000	1.17318e+06	1.51982e+06	336160	1.47346e+06	2.33333e+06	1.6989e+07	5.05237e+07	4080000	0	0	0	3820000	7.69307e+06	0	Integrin alpha-1	P56199	ITGA1
156.1	0	707784	0	429460	0	0	0	0	0	0	0	0	0	0	0	0	0	0	0	0	0	583632	0	1.14322e+06	0	650679	0	731111	1.48804e+06	5.93547e+06	0	0	282731	969506	0	0	0	Kinesin-1 heavy chain	P33176	KIF5B
156.2	0	0	0	0	0	0	0	1.01513e+06	0	0	0	0	0	0	0	0	0	0	0	0	0	392112	0	0	0	0	0	0	2.42183e+06	0	0	0	0	2.49238e+06	813000	776496	1.34773e+06	Kinesin heavy chain isoform 5C	O60282	KIF5C
156.4	0	0	0	0	652981	0	0	0	0	0	0	0	0	0	0	0	0	0	0	0	9.90687e+06	0	0	0	0	0	0	0	0	0	0	0	0	0	0	0	0	Isoform 4 of Kinesin-like protein KIF18B	Q86Y91-4	KIF18B
157.1	5200000	876654	279982	2.18655e+06	2.23782e+06	689258	0	0	0	1.51295e+06	1.19258e+06	258364	782596	872457	0	0	150558	407383	1360000	2.79196e+06	6.54046e+06	17640000	6380000	7.79049e+06	1.42337e+06	2.71237e+06	3024000	3.57778e+06	9.0367e+07	4.47496e+07	2100000	833253	4.17713e+07	354600000	43500000	6.5427e+07	1.64624e+06	Endoplasmic reticulum resident protein 44	Q9BS26	ERP44
158.1	1040000	1.26138e+06	3.31221e+06	5.94292e+06	2.32625e+06	843434	2.81152e+06	0	0	0	0	0	0	0	0	0	0	0	0	0	0	783216	1070000	0	1.25392e+06	2.19298e+06	0	0	9.09694e+06	2.81914e+07	0	0	1.86056e+07	2.11166e+06	1600000	1.97359e+06	279084	Ig gamma-3 chain C region	P01860	IGHG3
158.2	13400000	1.71807e+07	1.79884e+07	3.70031e+07	1.06109e+07	6.30308e+06	2.75048e+07	4.79799e+07	1.67948e+07	3.69369e+07	2.70585e+06	2.71565e+06	1.29729e+06	2.65207e+06	0	1.05178e+07	891876	3.0594e+06	1770000	1.06289e+07	1.86595e+07	8537760	5250000	4.07963e+06	1.14703e+07	1.14843e+07	9.47224e+06	214667	4.27737e+08	9.68017e+07	2790000	0	2.60843e+07	2.40384e+07	113000000	5.28449e+06	1.92533e+07	Ig gamma-1 chain C region	P01857	IGHG1
158.3	2790000	9.10428e+06	7.92368e+06	1.63711e+07	2.47589e+06	2.36706e+06	1.29322e+06	7.21868e+06	3.76546e+06	1.51295e+06	0	0	0	0	0	0	0	0	0	0	0	1300320	1570000	2.71976e+06	5.91766e+06	2.32282e+06	1.54165e+06	1.19467e+06	1.6748e+07	1.12935e+07	2160000	1.6894e+06	5.28981e+06	3.35564e+06	17300000	1.35168e+07	3.9743e+06	Ig gamma-2 chain C region	P01859	IGHG2
158.4	469000	765053	0	476555	0	566824	0	0	1.14461e+06	1.63816e+06	0	0	0	0	0	0	0	0	0	0	0	509040	588000	0	857669	0	179365	0	0	2.1653e+06	0	0	0	0	0	0	4.06262e+06	Ig gamma-4 chain C region	P01861	IGHG4
159.1	0	0	0	0	0	0	0	0	0	0	0	460152	3.60711e+06	2.31746e+06	0	0	906215	1.40571e+06	2440000	0	0	0	0	0	0	0	0	0	7.89205e+07	2.8531e+07	357000	0	2.93676e+07	2.54551e+08	5810000	3.77464e+07	0	Glucosidase 2 subunit beta	K7ELL7	PRKCSH
160.1	0	0	0	0	0	0	0	0	0	0	0	0	0	0	0	0	0	0	0	0	0	216720	0	0	0	0	0	0	6.26544e+06	1.61336e+06	0	0	5.69111e+06	1.53173e+08	0	1.27978e+07	0	Isoform 2 of General vesicular transport factor p115	O60763-2	USO1
161.1	6470000	1.05874e+06	6.93551e+06	4.76555e+06	1.15972e+07	4.67063e+06	1.13681e+07	0	6.10818e+06	5.99964e+06	0	0	3.03757e+06	0	0	0	0	276956	0	389228	1.30809e+07	498960	14900000	6.91463e+06	1.07404e+07	1.20758e+07	6.16659e+06	1.29578e+07	8.61498e+07	8.66121e+06	166000	1.11711e+06	4.45074e+06	2.52337e+08	20100000	6.86624e+07	2.11963e+07	Dipeptidyl peptidase 2	Q9UHL4	DPP7
162.1	6010000	3.67108e+06	821647	2.05199e+06	408113	0	0	0	3.35896e+06	0	0	0	0	0	0	0	0	0	0	2.75079e+06	4.45328e+06	0	259000	1.3714e+06	0	383771	0	1.46067e+06	0	2.15681e+06	0	0	1.58512e+06	867685	0	0	236692	Plastin-2	P13796	LCP1
162.2	0	0	0	0	0	0	0	0	0	0	0	0	0	0	0	0	0	0	0	0	0	0	0	0	0	0	0	0	1.09645e+06	0	0	0	0	1.81063e+06	0	0	0	Plastin-3	P13797	PLS3
163.1	139000	0	0	176045	2.81258e+06	0	0	0	0	0	0	0	0	0	0	0	0	0	0	0	0	161280	183000	0	0	0	395788	1.54778e+06	0	6.67422e+06	1480000	0	1.48662e+06	3.16085e+06	0	0	0	Microtubule-associated protein 1B	P46821	MAP1B
163.2	0	0	0	0	0	0	0	0	0	0	0	0	0	0	0	0	0	0	0	0	0	107856	0	0	0	0	345388	2.75333e+06	0	0	0	0	0	0	0	0	0	MAP1 light chain LC2	E9PGC8	MAP1A
164.1	0	0	0	0	0	0	0	0	0	0	0	0	0	0	0	0	0	0	0	0	0	0	0	0	6.20441e+06	0	0	0	0	5.21371e+06	0	0	1.01601e+06	0	0	5.93157e+06	0	Polyadenylate-binding protein 3	Q9H361	PABPC3
164.4	0	0	0	0	0	0	0	0	0	0	0	0	0	0	0	0	0	0	0	0	0	324576	0	555476	0	0	0	0	0	1.70677e+06	0	247229	0	3.56371e+06	5860000	0	0	Polyadenylate-binding protein 5	Q96DU9	PABPC5
164.5	512000	315713	0	0	0	0	0	0	0	0	0	0	0	0	0	0	0	0	0	7.26059e+06	0	0	0	0	0	0	373553	202222	927768	0	222000	0	0	0	0	1.00297e+06	552869	Polyadenylate-binding protein 4-like	J3KTH5	PABPC4L
165.1	0	0	947914	1.87258e+06	0	0	0	0	0	0	0	0	0	0	0	0	0	0	0	1.20885e+06	0	1340640	0	0	0	0	0	0	0	0	126000	0	0	1.72209e+08	569000	7.47737e+06	0	Glyceraldehyde-3-phosphate dehydrogenase	P04406	GAPDH
165.2	0	393540	0	0	0	0	0	0	0	0	0	0	0	0	0	0	0	0	0	0	0	0	0	0	0	0	0	0	0	0	0	0	0	0	0	0	0	Glyceraldehyde-3-phosphate dehydrogenase	E7EUT5	GAPDH
166.1	0	747432	384289	736698	1.57124e+06	0	0	0	0	0	0	0	0	0	0	0	0	0	0	0	0	6269760	0	608488	0	0	0	0	0	0	0	0	2.62667e+07	1.02706e+08	0	1.79026e+07	1.24175e+06	Heterogeneous nuclear ribonucleoproteins A2/B1	P22626	HNRNPA2B1
167.1	3170000	9.50075e+06	1.01379e+07	707544	1.8195e+06	4.57994e+06	8.65963e+06	0	1.41205e+07	9.75593e+06	0	848641	2.74225e+06	0	0	1.67681e+06	662455	0	811000	3.38329e+06	2.51038e+07	4656960	7060000	1.71252e+07	1.09229e+07	2.42382e+06	2.89059e+06	3.93556e+06	2.18086e+08	4.44948e+07	117000	1.22928e+06	2.26185e+07	3.75849e+08	6100000	9.59836e+07	5.0871e+07	Isoform 2 of Acid ceramidase	Q13510-2	ASAH1
168.1	14800000	1.20705e+07	7.50279e+06	4.48523e+06	5.64557e+06	2.8976e+06	2.81533e+06	5.24048e+06	2.70642e+06	7.43955e+06	0	0	0	0	0	0	0	0	0	7.33545e+06	2.44305e+07	2459520	5710000	1.38293e+07	5.73517e+06	4.64565e+06	6300000	9.14667e+06	0	0	0	0	4.90676e+06	2.12494e+07	0	0	4.09794e+06	Adenylyl cyclase-associated protein 1	Q01518	CAP1
169.1	1170000	751837	5.54475e+06	278084	411514	0	579852	0	0	0	0	0	822675	0	0	0	0	0	0	4.90277e+06	7.32916e+06	5292000	1440000	4.14878e+06	3024000	2.45267e+06	3.39459e+06	3.96667e+06	3.75927e+07	4.88254e+06	2110000	2.13349e+06	1.20389e+07	5.88787e+07	2290000	1.07128e+07	5.44037e+06	Desmoglein-2	Q14126	DSG2
170.1	0	0	230574	0	5.06741e+06	0	0	0	0	0	0	0	0	299907	0	0	0	0	0	1.22756e+06	0	3991680	0	0	0	667992	386894	1092000	0	0	0	0	3.79407e+06	5.35663e+06	0	0	0	Isoform 2 of A-kinase anchor protein 12	Q02952-2	AKAP12
171.1	9380000	2.70191e+06	188485	1.34557e+06	435321	1.15179e+07	0	6.19487e+06	9.13552e+06	0	0	0	0	0	0	0	0	0	0	5.76356e+06	0	1018080	4120000	0	4.22317e+06	0	607765	0	0	1.29918e+06	0	0	0	0	2150000	1.00657e+06	1.43958e+06	Matrix metalloproteinase-9	P14780	MMP9
172.1	56600000	3.70045e+07	5.34345e+07	1.24465e+08	1.85011e+07	1.86372e+07	2.91452e+07	5.53548e+07	1.52972e+07	2.51463e+07	3.18188e+06	1.83118e+06	1.91747e+06	0	0	6.59516e+06	3.44132e+06	776121	3890000	4.71564e+06	6.4058e+07	8487360	15100000	7.09902e+06	23436000	1.78901e+07	1.11621e+07	1.64889e+06	1.6748e+09	6.22418e+08	1710000	0	1.05796e+08	9.03101e+07	63200000	5.78777e+07	1.13223e+07	Ig alpha-1 chain C region	P01876	IGHA1
172.2	15600000	5.47725e+06	6.97211e+06	6.70541e+06	1.38758e+06	0	2.71615e+06	9.45716e+06	2.90967e+06	3.41197e+06	0	0	0	0	0	0	0	0	124000	0	0	0	175000	0	3.67572e+06	2.22183e+06	0	0	1.86758e+06	0	0	0	0	0	0	0	4.92813e+06	Ig alpha-2 chain C region	P01877	IGHA2
173.1	5310000	958886	772239	3.06117e+06	3.84307e+06	3.24677e+06	701926	3.72213e+06	0	0	0	0	0	0	0	0	0	0	0	5.72614e+06	2.23145e+07	7509600	2140000	8.36671e+06	1.68145e+06	7560000	5.06965e+06	6.00444e+06	1.04223e+07	3.12483e+06	2120000	441807	3.86704e+06	1.72209e+08	5830000	1.39841e+07	4.62785e+06	Thioredoxin domain-containing protein 5	Q8NBS9	TXNDC5
174.1	219000	466961	730150	0	635976	0	0	0	0	0	0	0	0	0	0	0	0	0	0	2.73956e+06	9.15664e+06	2076480	153000	3.98744e+06	1.56153e+06	3.85214e+06	1.13104e+06	4.72889e+06	0	0	0	0	0	1.6247e+07	191000	0	814290	Transcription intermediary factor 1-beta	Q13263	TRIM28
175.1	0	0	0	633538	0	1.06109e+06	0	0	0	1.3147e+06	0	0	0	0	0	0	0	383230	0	718574	990687	1441440	687000	0	276331	480435	1.41565e+06	1400000	4.22315e+06	1.44353e+06	0	0	9.92296e+06	1.16429e+08	357000	3.59489e+06	321477	Ribonuclease inhibitor	P13489	RNH1
176.1	332000	0	750279	0	0	0	0	0	0	0	0	0	0	0	0	0	0	0	0	0	9.3971e+06	2429280	495000	352646	649117	154374	889412	672000	1.04826e+06	3.20974e+06	0	0	450546	969506	2460000	0	1.35479e+06	Isoform 2 of Catenin alpha-1	P35221-2	CTNNA1
176.2	0	0	0	0	0	0	675222	0	0	0	0	0	0	0	0	0	0	0	0	0	0	0	0	0	0	0	0	0	0	0	0	0	0	0	0	0	0	Catenin alpha-2	P26232	CTNNA2
177.1	190000	1.86491e+06	2.48873e+06	3.89093e+06	673387	1.66419e+06	2.8077e+06	0	0	4.83101e+06	0	0	0	0	0	0	0	0	0	6.36238e+06	0	6118560	803000	0	2.76331e+06	0	0	0	1.86156e+06	0	110000	0	2.42602e+07	4.00198e+07	0	1.06768e+06	535206	Alpha-enolase	P06733	ENO1
177.2	0	0	0	0	0	0	0	0	0	0	0	0	0	0	0	0	0	0	0	0	0	0	0	0	0	0	0	0	0	0	0	0	539926	0	462000	5.35639e+06	0	Gamma-enolase	P09104	ENO2
178.1	0	3.40676e+06	0	0	0	0	0	0	4.8138e+06	0	0	0	291100	0	0	0	0	0	0	2.89301e+06	0	3900960	5850000	9.86488e+06	0	768985	0	1.21022e+06	2.61462e+06	0	0	0	0	3.29809e+07	0	0	4.62785e+06	Alpha-N-acetylglucosaminidase	P54802	NAGLU
179.1	0	0	0	0	0	0	0	0	0	0	0	0	0	0	0	0	0	0	0	0	1.09649e+06	344736	0	0	0	0	0	326667	3.30141e+06	3.23522e+06	0	0	1.06891e+06	9.51798e+06	0	0	2.06664e+06	Isoform 2 of Acetyl-CoA carboxylase 1	Q13085-2	ACACA
179.2	0	0	0	0	0	0	0	0	0	0	0	0	0	0	0	0	0	0	0	0	1260000	0	0	0	0	0	0	0	0	1.35013e+06	0	0	0	3.47517e+06	0	0	0	Acetyl-CoA carboxylase 2	O00763	ACACB
180.1	304000	3.62703e+06	1.3688e+06	7.15393e+06	935259	1.0747e+06	1.17496e+06	0	1.42274e+06	0	0	0	0	0	0	0	0	0	0	546416	0	1653120	1420000	0	1.85872e+06	0	715976	0	1.12055e+06	2.33513e+06	0	0	2.48074e+07	7.30449e+07	152000	1.51704e+06	801925	Peroxiredoxin-1	Q06830	PRDX1
180.2	404000	1.86491e+07	1.07235e+07	2.85933e+06	2.40107e+06	0	1.20548e+06	0	0	1.04342e+06	0	0	0	0	0	0	0	0	0	1.2575e+07	3.31832e+06	14515200	1100000	2.53537e+06	7.87283e+06	7.18489e+06	5.57365e+06	1.75778e+06	2.00012e+06	0	0	0	2.0612e+07	2.51009e+07	0	1.31573e+07	1.55793e+07	Peroxiredoxin-2	P32119	PRDX2
180.3	2420000	1.58591e+06	1.07052e+06	380123	2.66634e+06	0	0	1.96952e+06	3.2199e+06	1.33557e+06	0	0	0	0	0	0	0	0	0	3.00903e+06	2.10641e+06	8144640	1850000	1.2308e+07	2.63297e+06	2.65466e+06	2.16424e+06	2.61333e+06	0	0	181000	0	0	1.30596e+07	0	0	5.42271e+06	Peroxiredoxin-4	Q13162	PRDX4
181.1	6530000	6.07931e+06	1.19496e+07	1.78288e+07	3.84307e+06	9.4773e+06	2.28126e+07	1.04983e+07	0	1.30427e+07	1.26523e+06	0	0	468450	0	0	256665	1.19477e+06	396000	1.45212e+07	1.01954e+07	16329600	8770000	1.87387e+06	2.99793e+07	1.51489e+07	15120000	2.34889e+06	6.80765e+07	1.2822e+08	1440000	0	3.39278e+07	1.09346e+08	64700000	8.44799e+07	1.02449e+07	Alpha-1B-glycoprotein	P04217	A1BG
182.1	0	0	0	0	0	0	0	0	0	0	0	0	0	0	0	0	0	0	0	0	3.48183e+06	7408800	0	3.71085e+06	0	568443	0	1.26311e+06	0	0	0	0	322861	0	0	0	441589	Junction plakoglobin	P14923	JUP
182.2	0	0	710020	0	0	0	0	0	0	0	0	0	0	0	0	0	0	0	0	531446	9.35863e+06	2388960	2000000	4.33317e+06	0	855550	924988	1.26467e+06	0	2.73422e+06	637000	0	1.66903e+06	1.25283e+07	299000	855584	1.55439e+06	Catenin beta-1	P35222	CTNNB1
183.1	7710000	7.38621e+06	1.34501e+07	1.7156e+07	1.16992e+07	1.85918e+07	1.07959e+07	2.98465e+07	1.50832e+07	1.82598e+07	0	0	0	0	0	0	0	3.57466e+06	1620000	4.86535e+07	0	8729280	17300000	3.59561e+06	1.4755e+07	6.83863e+06	7.47106e+06	2.56667e+07	1.62058e+07	2.38608e+08	0	0	2.17065e+06	4.47124e+06	2380000	2.82558e+06	5.24607e+06	Prolargin	P51888	PRELP
184.1	0	0	0	228747	0	0	0	0	0	0	0	0	0	0	0	0	0	0	0	0	0	0	0	1.02798e+06	0	0	0	748222	0	0	0	0	0	1.27497e+07	0	0	0	Cytoplasmic FMR1-interacting protein 1	Q7L576	CYFIP1
184.2	0	0	0	0	0	0	0	0	0	0	0	0	0	0	0	0	0	0	0	0	0	0	0	0	724717	0	0	0	0	0	0	0	0	0	0	0	0	Cytoplasmic FMR1-interacting protein 2	E7EVF4	CYFIP2
185.1	4230000	3.36271e+06	3605000	5.04588e+06	6.90392e+06	2.82052e+06	7.55333e+06	0	0	0	739097	343228	312195	803057	0	0	0	0	0	576356	7.41573e+06	1350720	0	1.85543e+06	1.97342e+06	1.20469e+06	1.63059e+06	1.18378e+06	0	1.33315e+07	388000	0	7.02269e+06	3.03247e+07	233000	693814	2.11963e+06	Dystonin	E9PEB9	DST
185.2	0	0	248873	0	0	0	0	0	0	0	0	0	0	0	0	0	0	0	0	0	0	448560	179000	0	0	167359	0	0	4.47015e+06	1.40108e+06	515000	0	215241	4.55978e+06	347000	643485	0	Microtubule-actin cross-linking factor 1, isoforms 1/2/3/5	H3BQK9	MACF1
185.4	0	0	0	0	0	0	0	0	0	0	0	0	0	0	0	0	0	0	0	0	0	0	0	0	0	0	0	0	0	1.01047e+06	0	0	0	0	0	0	0	Isoform 3 of Dystonin	Q03001-3	DST
185.6	0	0	0	135678	0	0	0	0	0	0	0	0	0	0	0	0	0	0	0	0	0	0	0	0	0	0	0	0	0	0	0	0	0	641910	0	0	0	Protein phosphatase 1 regulatory subunit 14A	Q96A00	PPP1R14A
186.1	16900000	1.60059e+07	2.63513e+07	2.04078e+07	1.70727e+07	3.66395e+07	2.88019e+07	3.02803e+07	2.08598e+07	7.32478e+06	6.48903e+06	2.67793e+06	1.97653e+06	6.09729e+06	1.30368e+06	1.07333e+06	0	2.02886e+06	2150000	2.59735e+07	5.49206e+06	0	13300000	1.06255e+07	2.97186e+07	9.95496e+06	1.94188e+07	7.51333e+06	1.39165e+08	1.68129e+08	8610000	1.09422e+06	1.56323e+07	0	54900000	8.0885e+07	5.72299e+06	Membrane primary amine oxidase	Q16853	AOC3
187.1	328000	0	239723	0	615571	0	679037	0	0	0	0	0	0	0	0	0	0	0	0	2.73956e+06	1.1542e+07	1491840	1050000	2.0329e+06	0	1.51489e+06	1.29409e+06	4.72889e+06	0	1.33315e+06	0	0	1.82043e+06	7.65865e+06	547000	2.68898e+06	4.29224e+06	Serine/threonine-protein phosphatase 2B catalytic subunit alpha isoform	Q08209	PPP3CA
188.1	2790000	5.09546e+06	7.90538e+06	8.25281e+06	0	870642	1.89215e+06	0	0	0	0	0	0	0	0	0	0	0	0	1.29867e+07	0	3074400	3890000	0	3780000	2.01985e+06	5.05482e+06	3360000	1.03018e+06	1.35862e+07	5480000	0	6.9862e+06	1.42548e+07	352000	4.27792e+06	2.52589e+06	Transforming growth factor-beta-induced protein ig-h3	G8JLA8	TGFBI
189.1	0	0	0	0	0	0	0	0	0	0	0	0	0	0	0	0	0	0	0	0	2.74122e+06	807408	182000	2.01216e+06	0	0	249035	3.20444e+06	0	0	0	0	1.84231e+06	6.4191e+07	679000	370274	1.80168e+06	Protein transport protein Sec24C	P53992	SEC24C
190.1	0	603525	2.79982e+06	2.36596e+06	1.16992e+06	2.20381e+06	553148	2.03893e+06	4.0222e+06	3.8502e+06	0	0	0	0	0	0	0	615100	0	5.61386e+06	0	1159200	1260000	0	0	0	171953	376444	1.27719e+07	5.26466e+07	554000	0	2.18889e+07	1.68667e+07	2590000	1.08925e+07	0	Calpain-1 catalytic subunit	P07384	CAPN1
191.1	0	0	0	0	0	0	0	0	0	0	0	0	0	0	0	0	0	0	0	0	0	0	0	912732	0	0	0	0	3.00018e+06	0	0	276988	0	4.12593e+07	0	0	3.42673e+06	ATP-citrate synthase	P53396	ACLY
192.1	1120000	2.46697e+06	6.09373e+06	335271	806024	775415	1.09104e+06	0	0	0	0	0	0	0	0	0	0	186784	0	1.35107e+07	1.34656e+07	2026080	5840000	6.33841e+06	3.49324e+06	5.46802e+06	3.23153e+06	3.54667e+06	2.50618e+06	5.30711e+06	0	0	0	1.3458e+08	0	1.03533e+07	1.76636e+07	Beta-galactosidase	P16278	GLB1
193.1	0	0	0	0	0	0	0	0	0	0	0	0	0	0	0	0	0	0	0	1.06663e+06	3.79924e+06	0	2840000	6.29232e+06	0	1.60145e+06	1.16216e+06	1.86667e+06	6.86789e+06	0	0	0	0	2.59863e+07	0	1.10363e+07	4.48654e+06	Plasma alpha-L-fucosidase	Q9BTY2	FUCA2
194.1	0	154185	1.23888e+06	0	0	0	0	0	0	0	0	0	0	0	0	0	0	0	0	1.79269e+06	0	582624	857000	0	0	0	0	0	0	0	0	0	0	1.91245e+07	0	0	2.17262e+06	Glycogen debranching enzyme	P35573	AGL
195.1	995000	574157	706360	0	2.74456e+06	0	0	0	3.5943e+06	0	0	0	0	0	0	0	0	0	0	0	0	0	1990000	569305	0	640580	0	2.17778e+06	2.64474e+06	0	0	0	0	2.15151e+07	0	1.49188e+07	0	Beta-mannosidase	O00462	MANBA
196.1	7340000	1.79149e+07	2.56193e+07	2.10806e+07	3.91108e+06	2.81598e+07	2.21259e+07	1.46629e+07	2.72782e+07	3.54761e+07	0	0	0	0	0	0	0	0	0	3.29347e+07	2.81817e+07	11088000	5550000	1.61341e+06	1.56935e+07	4.3571e+06	8.01953e+06	2100000	1.1326e+07	2.10586e+06	0	0	2.09769e+07	2.85539e+07	545000	1.11082e+07	1.49257e+07	Profilin-1	P07737	PFN1
197.1	4640000	917770	3.14751e+06	3.66667e+06	5.10142e+06	4.37588e+06	2.5483e+06	1.07586e+06	5.13472e+06	0	0	0	0	0	0	0	0	0	0	1.49329e+07	9.35863e+07	13910400	11000000	1.71944e+07	7.1429e+06	1.17151e+07	9.14612e+06	1.89778e+07	3.40985e+06	1.40957e+07	928000	0	4.88852e+06	5.93213e+08	3250000	4.8531e+06	1.69217e+07	Isoform 2 of Protein disulfide-isomerase A6	Q15084-2	PDIA6
198.1	1520000	2.40823e+06	6.31332e+06	5.04588e+06	0	1.46921e+06	5.11185e+06	2.08231e+06	2.87758e+06	0	0	0	213052	0	0	0	0	0	0	1.7403e+06	3.40489e+06	1048320	2080000	262756	2.54172e+06	1.06619e+06	1.45715e+06	1.55556e+06	4.39183e+06	6.60629e+06	0	0	7.09565e+06	4.82539e+06	639000	1.86934e+06	2.89682e+06	Prenylcysteine oxidase 1	Q9UHG3	PCYOX1
199.1	2610000	2.48165e+06	1.60487e+06	0	0	0	484481	0	0	0	0	0	0	0	0	0	0	0	0	3.42071e+06	1.66397e+07	5130720	9560000	442537	419710	3.69344e+06	1.21998e+06	3.95111e+06	0	0	0	263253	685852	1.28825e+07	201000	0	1.53496e+07	Beta-glucuronidase	P08236	GUSB
200.1	1410000	829664	1.39991e+06	494496	1.54403e+06	0	2.55593e+06	0	0	0	0	0	725641	513064	0	0	0	0	196000	0	4.1455e+06	0	0	3.7339e+06	1.77269e+06	1.17295e+06	1.67506e+06	636222	1.90976e+06	1.05293e+07	0	0	1.18747e+06	6.06494e+07	717000	1.9017e+06	556402	Reticulocalbin-1	Q15293	RCN1
200.2	0	0	0	0	0	0	0	0	0	0	0	0	0	0	0	0	0	0	0	0	0	0	0	0	0	0	0	0	0	1.14634e+06	0	0	0	0	0	0	0	Reticulocalbin-1	B7Z1M1	RCN1
201.1	383000	0	274492	293782	0	1.01121e+06	1.20548e+06	0	0	0	0	0	0	0	0	0	0	0	0	8.98218e+06	1.7313e+06	17539200	5150000	1.89461e+06	0	2.68351e+06	1.66024e+06	2.06889e+06	608471	0	0	0	0	2.30645e+07	0	0	3.55037e+06	Importin subunit beta-1	Q14974	KPNB1
202.1	0	0	0	0	0	0	0	0	0	0	0	0	0	0	0	0	0	0	0	0	0	3235680	392000	2.20346e+06	0	0	168988	6.47111e+06	0	1.03595e+06	0	0	0	5.09101e+07	0	1.56378e+06	1.58265e+06	Protein transport protein Sec23B	Q15437	SEC23B
202.2	0	0	0	0	0	0	0	0	0	0	0	0	0	0	0	0	0	0	0	0	0	724752	683000	0	0	597298	188259	1680000	0	0	0	0	0	0	0	2.6027e+06	0	Protein transport protein Sec23A	Q15436	SEC23A
203.1	248000	318650	259853	0	533948	0	0	1.11057e+06	0	0	0	0	0	6.61779e+06	0	0	0	5.28148e+06	3160000	1.21634e+06	0	127008	0	0	578731	0	0	0	1.46997e+06	0	0	0	0	0	0	1.65365e+06	996224	Band 3 anion transport protein	P02730	SLC4A1
204.1	419000	2.08517e+06	4.08079e+06	3.56575e+06	700594	1.45107e+06	3.0633e+06	1.30144e+06	1.90412e+06	2.60854e+06	0	0	0	0	0	0	0	0	0	950614	0	567504	363000	248927	774248	0	217906	0	3.22309e+07	2.92103e+07	1960000	0	3.92176e+07	1.8549e+08	16300000	2.09582e+07	0	L-lactate dehydrogenase B chain	P07195	LDHB
204.2	696000	0	0	167075	0	1.66419e+06	0	0	0	0	0	0	0	0	0	0	0	0	0	0	0	995904	493000	0	0	0	0	0	5.85578e+07	1.20578e+07	0	0	5.70935e+06	3.20955e+06	3790000	5.24854e+06	0	Isoform 3 of L-lactate dehydrogenase A chain	P00338-3	LDHA
204.4	0	0	0	0	0	0	0	0	0	0	0	0	0	0	0	0	0	0	0	0	0	0	0	0	0	0	0	0	0	0	0	0	481556	0	0	0	0	L-lactate dehydrogenase A chain	F5H5J4	LDHA
204.5	0	0	0	0	0	0	0	0	0	0	0	0	0	0	0	0	0	0	0	0	0	0	0	0	0	0	0	0	0	0	0	0	275435	0	0	0	0	L-lactate dehydrogenase C chain	P07864	LDHC
204.6	0	0	0	0	0	0	0	0	0	0	0	0	0	0	0	0	0	0	0	0	0	0	0	0	0	0	0	0	0	0	375000	0	0	0	0	0	0	L-lactate dehydrogenase A-like 6A	Q6ZMR3	LDHAL6A
205.1	767000	895743	1.70734e+06	312844	3.43495e+06	1.7957e+06	2.52159e+06	0	2.42829e+06	0	0	0	1.28042e+06	0	0	0	0	0	0	0	1.46198e+06	843696	4740000	2.11127e+06	1.76748e+06	1.15276e+06	1.33708e+06	644000	2.88572e+07	1.87659e+07	0	0	6.34778e+06	4.35613e+07	12600000	1.3337e+07	273785	Cathepsin B	P07858	CTSB
206.1	6190000	2.23202e+06	3.38541e+06	5.98778e+06	4.14915e+06	1.09737e+07	2.68563e+06	1.32747e+07	6.32212e+06	8.74382e+06	1.53331e+06	279109	0	520500	0	1.45697e+06	764260	1.62631e+06	948000	2.6984e+06	0	5775840	926000	0	9.30662e+06	2.19298e+06	6.87812e+06	0	8.85596e+07	9.34052e+07	2140000	0	2.20713e+07	6.02067e+06	21000000	5.82372e+07	3.1971e+06	Inter-alpha-trypsin inhibitor heavy chain H1	P19827	ITIH1
207.1	0	0	0	0	0	0	0	0	0	0	0	0	0	0	0	0	0	0	0	0	0	300384	0	0	0	0	0	0	0	1.63884e+06	0	0	1.04519e+06	1.30153e+08	0	2.02033e+06	0	26S proteasome non-ATPase regulatory subunit 2	Q13200	PSMD2
208.1	274000	0	0	0	0	0	0	0	0	0	0	0	0	0	0	0	0	0	0	0	0	0	598000	765220	0	0	0	0	0	0	473000	0	3.00972e+07	1.46533e+08	3440000	1.36965e+07	0	Keratin, type I cytoskeletal 9	P35527	KRT9
209.1	1140000	2.79002e+06	1.93975e+06	0	2.83979e+06	0	0	0	2.44969e+06	0	0	0	0	0	0	0	0	0	0	449109	1.01954e+06	27216000	8550000	1.14322e+07	2.76331e+06	1.32011e+07	0	0	1.75312e+07	1.97849e+06	112000	0	8.24481e+06	6.24202e+07	2510000	1.78666e+07	3.88598e+06	Sialate O-acetylesterase	Q9HAT2	SIAE
210.1	16300000	2.64318e+07	1.23339e+07	3.39756e+07	4.86335e+06	4.31693e+06	7.85852e+06	1.26674e+07	5.48773e+06	4.29887e+06	761646	0	0	0	0	0	0	0	0	8.19624e+07	7.07908e+06	18244800	21100000	5.55476e+06	2.43745e+07	1.60145e+07	2.20871e+07	4.24667e+06	1.04223e+08	1.02746e+08	157000	0	2.02472e+07	2.8067e+07	18500000	3.04487e+07	1.7275e+07	Angiotensinogen	P01019	AGT
211.1	1900000	182086	0	230989	0	0	0	0	0	0	0	0	0	0	0	0	0	0	0	0	0	0	0	0	0	453023	0	539778	9.45841e+06	1.03595e+07	400000	1.77639e+06	2.57194e+06	1.29267e+07	1640000	5.14069e+06	0	Nebulin	F8WCP0	NEB
212.1	15700000	6.04994e+06	1.58474e+07	1.15495e+07	1.22774e+07	1.94987e+07	1.99515e+07	2.74171e+06	6.78211e+06	1.02881e+07	751625	0	0	2.13901e+06	0	0	0	3.96111e+06	3930000	2.48881e+07	1.1542e+07	1159200	11300000	9.08122e+06	1.15225e+07	6.36252e+06	8.36047e+06	5.55333e+06	1.4519e+07	9.17069e+07	15400000	1.17434e+07	1.22578e+08	1.31481e+08	33400000	5.03285e+07	2.89682e+07	Heat shock protein beta-1	P04792	HSPB1
213.1	373000	8.57564e+06	5.92904e+06	1.21101e+07	3.15608e+06	9.34126e+06	1.19785e+07	884982	1.17671e+07	1.35644e+07	0	0	0	0	0	0	0	0	0	1.61679e+07	0	7469280	581000	1.11787e+06	1.1705e+07	3.17405e+06	1.28224e+06	550667	0	4.65328e+06	0	0	1.08532e+08	1.93016e+08	0	7.22573e+06	5.03411e+06	Peptidyl-prolyl cis-trans isomerase A	P62937	PPIA
214.1	2650000	8.41411e+06	1.18764e+07	4.47401e+06	1.53042e+06	3.94509e+06	3.18919e+06	0	1.54042e+06	1.03089e+07	0	0	0	0	0	0	0	0	0	1.20137e+07	7.88702e+06	5533920	524000	5.11683e+06	2.99793e+06	2.33725e+06	1.05099e+06	3920000	0	0	0	0	1.12363e+07	2.02755e+07	0	0	8.31953e+06	Chloride intracellular channel protein 1	O00299	CLIC1
215.1	0	0	2.10444e+06	135678	0	752742	629444	0	1.70088e+06	1.13732e+06	0	0	0	0	0	0	0	0	0	0	0	0	0	0	0	226511	466941	0	1.84349e+07	7.13276e+07	502000	402892	4.23185e+07	6.77326e+07	9350000	2.12099e+07	0	WD repeat-containing protein 1	O75083	WDR1
216.1	1350000	3.21587e+06	2.98282e+06	344241	1.01348e+07	4.53459e+06	0	1.13659e+06	7.34907e+06	1.30427e+06	0	0	0	0	0	0	0	0	0	2.07339e+06	2.8374e+06	323568	1390000	9.10427e+06	1.84047e+06	1.64473e+06	730800	3.51556e+06	8.91621e+06	9.17069e+06	270000	2.93012e+06	5.19861e+07	1.23955e+08	1980000	1.30495e+07	8.31953e+06	Di-N-acetylchitobiase	Q01459	CTBS
217.1	0	0	0	0	0	0	0	0	0	0	0	0	0	0	0	0	0	0	0	0	0	0	0	0	0	0	0	0	0	2.90405e+06	249000	0	1.01419e+06	1.6911e+07	0	0	0	Isocitrate dehydrogenase [NADP], mitochondrial	P48735	IDH2
217.2	0	1.13657e+06	799688	186137	0	0	0	0	0	0	0	0	0	0	0	0	0	0	0	3.85485e+06	0	824544	0	0	0	0	0	0	1.3555e+06	0	0	0	11820000	4.32957e+07	0	2.0383e+06	247290	Isocitrate dehydrogenase [NADP] cytoplasmic	O75874	IDH1
217.3	0	0	0	0	0	0	0	0	0	0	0	0	0	0	0	0	0	0	0	0	0	0	0	691463	0	0	0	0	0	0	0	0	0	0	0	0	0	Isocitrate dehydrogenase [NADP], mitochondrial	H0YL11	IDH2
218.1	0	0	0	0	0	0	0	0	0	0	0	0	0	0	0	0	0	0	0	0	4.41481e+06	0	0	4.6328e+06	0	0	0	0	2.13266e+07	1.74922e+06	0	0	0	0	0	6.00347e+06	7.40103e+06	Electrogenic sodium bicarbonate cotransporter 1	Q9Y6R1	SLC4A4
219.1	0	0	210444	0	0	0	0	0	0	0	0	0	634936	0	0	0	0	0	0	0	0	2338560	135000	779049	0	0	0	213111	4.15086e+07	4.83159e+07	4880000	247229	9850000	2.7093e+08	6870000	1.29416e+08	0	Elongation factor 1-gamma	B4DTG2	EEF1G
220.1	105000	265786	0	461978	0	0	0	1.0238e+06	0	0	0	0	0	0	0	0	0	0	0	0	0	0	791000	0	1.23567e+06	0	194188	213111	0	1.43504e+06	1510000	0	4.12241e+06	6.10921e+06	0	0	747168	Prelamin-A/C	P02545	LMNA
221.1	0	0	0	0	0	0	0	0	0	0	0	0	537903	0	0	0	0	0	219000	0	0	1844640	419000	0	0	0	0	0	0	3.09086e+06	0	0	0	6.95034e+07	1170000	1.8981e+07	0	Coatomer subunit gamma-1	Q9Y678	COPG1
221.2	0	0	0	0	0	0	0	0	0	0	0	0	0	0	0	0	0	0	0	0	0	119952	0	0	0	0	0	0	0	0	0	0	0	1.73094e+06	0	0	0	Coatomer subunit gamma-2	Q9UBF2	COPG2
222.1	982000	0	481277	0	0	0	0	0	0	0	0	0	0	0	0	0	0	0	0	0	0	134064	0	0	0	0	0	0	0	1.2822e+06	166000	0	0	2.0364e+07	0	550018	0	Isoform 2 of Spectrin beta chain, non-erythrocytic 2	O15020-2	SPTBN2
223.1	5980000	9.69165e+06	1.23156e+07	193986	8.19627e+06	2.82505e+06	5.11185e+06	5.83915e+06	2.27853e+07	2.9946e+07	0	0	1.46183e+06	0	0	0	927723	3.1077e+06	885000	2.16695e+07	6.52122e+06	3911040	12300000	1.5097e+07	7.42966e+06	1.30569e+07	4.59529e+06	9800000	5.18104e+07	3.18427e+07	0	0	3.13741e+07	2.65618e+08	8560000	2.65662e+07	5.82897e+07	Tissue alpha-L-fucosidase	P04066	FUCA1
224.1	0	0	0	0	0	0	0	0	0	0	0	0	0	0	0	0	0	0	288000	378000	0	646128	0	0	0	0	0	0	0	0	122000	0	0	1.03591e+08	8960000	1.01016e+06	0	Coatomer subunit beta'	P35606	COPB2
225.1	2190000	6.06462e+06	4.86766e+06	1.0944e+06	4.93137e+06	1.73221e+06	1.16352e+06	3.93036e+06	1.0248e+07	6.67786e+06	0	350772	945021	0	0	0	0	713323	439000	2.5936e+06	0	11894400	9210000	1.95223e+06	1.99688e+06	1.15564e+06	1.29706e+06	1.01578e+06	8.31376e+07	2.28418e+07	0	0	3.21037e+07	1.16872e+08	8220000	2.38701e+07	3.86832e+06	Carboxypeptidase Q	Q9Y646	CPQ
226.1	261000	666668	2.41553e+06	727728	0	0	816370	0	2.28923e+06	1.82598e+06	0	0	0	0	0	0	0	0	0	763485	0	0	0	0	547448	735802	807882	329778	0	942543	0	0	1.2878e+07	1.95672e+07	0	406223	846084	4-trimethylaminobutyraldehyde dehydrogenase	P49189	ALDH9A1
227.1	0	0	290962	0	0	0	0	0	0	0	0	0	0	0	0	0	0	0	256000	0	5.38626e+06	309456	1070000	1.18471e+06	315434	418397	668541	227111	8.25352e+06	0	0	0	0	0	0	4.81715e+06	0	Carboxypeptidase D	O75976	CPD
228.1	782000	0	0	114373	0	0	0	0	0	0	0	0	0	0	0	0	0	0	0	0	0	128016	0	375695	0	0	0	401333	5.30755e+07	2.58138e+06	135000	0	5.72759e+06	5.53371e+07	1680000	3.42234e+07	0	Lupus La protein	P05455	SSB
229.1	132000000	1.86491e+08	6.24013e+07	1.18858e+07	1.72768e+08	2.17207e+07	7.05741e+07	3.5139e+08	6.89978e+07	1.41904e+08	481040	363973	757283	1.58133e+06	0	694000	0	0	935000	1.68042e+08	1.45237e+07	111888000	18000000	2.7889e+07	1.57196e+08	1.20902e+08	5.95906e+07	1.88222e+07	1.3796e+08	2.42004e+08	0	0	8.81028e+07	3.93115e+07	72100000	7.76496e+07	9.0614e+07	Alpha-1-acid glycoprotein 1	P02763	ORM1
229.2	20000000	1.70338e+07	1.44932e+07	1.93986e+06	1.23454e+07	1.12458e+07	1.44581e+07	7.50499e+06	9.36016e+06	5.5614e+06	0	0	0	0	0	0	0	0	0	0	0	4828320	3110000	1.75862e+06	1.23828e+07	6.21824e+06	2.99435e+06	1.71111e+06	9.88012e+07	1.17181e+08	0	0	1.95176e+07	0	41200000	6.39891e+07	997991	Alpha-1-acid glycoprotein 2	P19652	ORM2
230.1	587000	430251	543495	0	0	0	0	0	0	0	0	0	0	0	0	0	0	0	0	602554	1.42351e+07	0	1850000	4.33317e+06	865490	1.20325e+06	668541	3080000	6.62691e+06	1.53694e+06	0	0	0	0	0	3.66679e+06	5.59935e+06	Metalloreductase STEAP4	Q687X5	STEAP4
231.1	0	215859	737470	296025	0	0	0	0	0	0	0	0	0	0	0	0	0	0	0	3.53673e+06	0	4828320	0	0	0	1.27827e+06	428400	8.21333e+06	0	0	0	0	0	1.42991e+07	0	600347	3.03813e+06	26S proteasome non-ATPase regulatory subunit 3	O43242	PSMD3
232.1	0	0	0	0	0	0	0	0	0	0	0	0	1.20659e+06	0	0	0	0	198056	121000	0	0	0	0	0	0	0	0	0	5.13284e+07	5171250	0	718795	2.77259e+07	1.02706e+08	3970000	4.8531e+07	0	Acylamino-acid-releasing enzyme	C9JIF9	APEH
233.1	1760000	293686	7.00871e+06	3.30785e+06	0	530547	6.29444e+06	0	0	0	2.88123e+06	0	0	1.93576e+06	0	0	258099	850190	987000	1.80766e+06	0	2933280	1030000	0	6804000	3.92427e+06	861247	0	4.2593e+07	1.04444e+08	0	0	1.55411e+07	4.27645e+07	15100000	2.04549e+07	1.03685e+06	Vitronectin	P04004	VTN
234.1	0	0	0	302753	0	0	0	0	0	0	0	0	0	0	0	0	0	0	0	0	0	0	0	0	0	0	0	0	4.42798e+06	2.43703e+07	1480000	0	1.55229e+07	3.48402e+06	3940000	7.08193e+06	0	Isoform 3 of Fermitin family homolog 2	Q96AC1-3	FERMT2
234.2	0	0	0	0	0	0	0	0	0	0	0	0	0	0	0	0	0	0	0	0	0	0	0	0	0	0	0	0	0	0	0	0	0	867685	0	0	0	Isoform 2 of Fermitin family homolog 1	Q9BQL6-2	FERMT1
235.1	555000	1.9677e+06	2.19594e+06	1.73802e+06	0	4.71597e+06	553148	2.5248e+06	0	2.08683e+06	0	0	0	0	0	0	0	0	0	1.83386e+06	0	137088	840000	0	789890	0	1.08064e+06	175778	2.16278e+07	2.90405e+07	0	0	3.99472e+07	5.53371e+06	3080000	4.74526e+06	423925	Isoform LCRMP-4 of Dihydropyrimidinase-related protein 3	Q14195-2	DPYSL3
236.1	0	6.84289e+06	5.76434e+06	293782	0	0	434889	0	0	0	0	0	0	0	1.02154e+06	0	0	0	0	0	4.02046e+07	4616640	8740000	1.323e+07	2.76331e+06	3.44817e+06	2.59412e+06	2.87778e+06	2.2411e+07	0	0	0	1.33157e+06	5.26809e+07	231000	1.99876e+07	5.17542e+07	Arylsulfatase A	P15289	ARSA
237.1	3060000	3.08371e+06	1.03026e+06	3.21815e+06	7.27802e+06	0	1.15589e+07	6.50722e+06	0	1.60686e+06	5.81256e+06	0	0	1.67056e+06	0	2.38374e+06	151992	4.18654e+06	2620000	1.88626e+06	0	0	2210000	0	9.67159e+06	3.6213e+06	0	0	4.81957e+06	270875000	25100000	0	3.77583e+06	4.69258e+06	5960000	3.88248e+07	0	Serum amyloid P-component	P02743	APCS
238.1	0	0	0	0	0	0	0	1.75261e+06	0	0	0	0	0	0	0	0	0	0	0	0	2.12565e+06	265104	704000	421793	0	0	0	0	1.24706e+07	0	168000	373133	1.0379e+07	1.66011e+08	3800000	1.43796e+07	639421	UV excision repair protein RAD23 homolog B	P54727	RAD23B
238.2	0	0	0	0	0	0	0	0	0	0	0	0	0	0	0	0	0	0	0	0	0	0	0	0	0	0	0	0	0	0	0	0	0	1.51845e+06	0	0	0	UV excision repair protein RAD23 homolog A	K7ENJ0	RAD23A
239.1	520000	0	0	0	0	0	0	0	0	0	0	0	0	0	0	0	0	0	0	0	0	9475200	358000	0	0	441481	0	0	0	0	0	0	0	0	0	0	0	Collagen alpha-1(XVIII) chain	P39060	COL18A1
240.1	0	164464	0	0	0	0	0	0	0	0	0	0	0	0	0	0	0	0	260000	0	1.96214e+06	0	0	1.6549e+06	0	0	280165	3.17333e+06	0	0	0	0	0	8.58831e+06	0	891533	844318	Protein HID1	Q8IV36	HID1
241.1	1580000	753305	402589	4.41795e+06	1.05429e+06	1.66419e+06	0	0	3.01665e+06	2.27465e+06	0	0	0	0	0	0	0	2.3187e+06	0	3.74257e+06	0	236880	277000	0	4.01462e+06	1.76015e+06	884965	756000	3.56046e+07	1.33315e+07	0	0	6.69435e+07	6.4191e+07	1610000	1.86215e+06	1.37069e+06	Kallistatin	P29622	SERPINA4
242.1	584000	1.43172e+06	753939	384608	5.47552e+06	8.97849e+06	911741	1.40556e+06	2.20365e+07	2.24334e+06	0	0	4.72511e+06	0	0	0	0	2.62464e+06	7450000	662436	0	1874880	1080000	583134	344110	333275	286094	2.31778e+06	1.14465e+08	8.33004e+07	9390000	0	9.68583e+06	1.86375e+08	5470000	1.59613e+08	0	Galectin-3-binding protein	Q08380	LGALS3BP
243.1	0	0	0	0	0	0	0	0	0	0	0	0	0	0	0	0	0	0	0	0	1.27924e+06	0	0	1.69639e+06	0	0	0	292444	0	2.63233e+06	0	0	0	0	0	0	0	AP-1 complex subunit beta-1	Q10567	AP1B1
243.2	0	654921	0	0	0	0	0	0	1.77576e+06	0	0	0	0	0	0	0	0	0	0	0	0	0	0	0	0	0	0	0	0	6.32608e+06	0	0	0	1.84162e+06	0	0	0	Isoform 2 of AP-2 complex subunit beta	P63010-2	AP2B1
244.1	2280000	5.12483e+06	697211	7.26607e+06	1.425e+06	557755	8.81222e+06	6.004e+06	0	0	0	0	0	0	0	0	0	0	0	2.33162e+06	0	1088640	187000	1.24694e+06	3.3629e+06	4.28496e+06	917576	2.92444e+06	1.88566e+06	9.34052e+06	0	0	3.37454e+06	1.58928e+06	228000	945456	0	Vitamin D-binding protein	D6RF35	GC
245.1	0	0	0	0	0	0	0	0	0	0	0	0	0	0	0	0	0	0	0	0	0	4818240	4050000	0	0	0	0	0	0	0	247000	0	229833	4.86966e+06	0	0	0	Cytoskeleton-associated protein 4	Q07065	CKAP4
246.1	12700000	3.90603e+06	5.69114e+06	9.81143e+06	8.06024e+06	5.0334e+06	7.40074e+06	5.45739e+06	6.14027e+06	2.71288e+06	1.70619e+06	554446	0	1.29877e+06	0	0	0	0	2390000	1.15271e+06	2.34687e+06	1239840	1700000	437927	6.3869e+06	3.15962e+06	4.15059e+06	163333	2.03024e+08	1.87659e+08	8880000	0	4.85204e+07	8.98674e+07	30700000	8.69964e+07	2.84383e+06	Protein AMBP	P02760	AMBP
247.1	385000	0	1.13274e+06	1.60347e+06	0	0	640889	1.08454e+06	0	0	0	0	0	0	0	0	0	0	227000	0	0	0	0	0	1.45986e+06	0	0	0	0	3.91453e+07	121000	0	2.0612e+06	9.42944e+06	3450000	1.48469e+07	408028	Plasminogen	P00747	PLG
248.1	239000	1.22614e+06	2.25084e+06	676148	0	0	0	0	1.51902e+06	0	0	0	0	0	0	0	0	0	0	3.85485e+06	3.61649e+06	1794240	1420000	3.89524e+06	0	543916	2.29765e+06	3.06444e+06	0	0	0	0	397648	8.67685e+06	0	0	3.44439e+06	Isoform 2 of 26S proteasome non-ATPase regulatory subunit 11	O00231-2	PSMD11
249.1	0	0	0	0	0	0	0	0	0	0	0	0	0	0	0	0	0	0	0	0	0	0	0	0	0	0	0	0	975963	0	0	0	908389	0	0	614726	0	Adipocyte plasma membrane-associated protein	Q9HDC9	APMAP
250.1	7480000	198238	0	401428	5.47552e+06	0	0	0	0	0	0	0	0	0	0	0	0	0	0	0	1.60626e+07	124992	128000	7.58305e+06	547448	2.82779e+06	284612	9.47333e+06	2.71101e+06	0	0	0	585528	8.05708e+06	0	0	0	Hepatoma-derived growth factor	P51858	HDGF
251.1	474000	3.37739e+06	2.10444e+06	2.67992e+06	0	616704	3090000	1.84805e+06	0	0	0	0	0	0	0	0	0	0	0	1.05915e+07	0	7701120	113000	0	0	0	349835	0	4.89187e+06	0	0	0	5.21685e+07	5.66652e+07	2950000	6.6865e+06	2.59654e+06	Peroxiredoxin-6	P30041	PRDX6
252.1	6080000	5.00735e+06	4.35528e+06	5.72988e+06	5.16943e+06	3.3556e+06	3.62789e+06	5.11034e+06	4.95286e+06	0	368296	0	0	309821	0	0	0	183564	228000	1.85632e+07	0	3124800	1300000	0	1.25913e+07	649237	4284000	1680000	1.39768e+07	2.58138e+07	822000	0	1.66173e+07	9.82787e+06	1250000	1.15396e+07	3.40907e+06	Isoform 2 of N-acetylmuramoyl-L-alanine amidase	Q96PD5-2	PGLYRP2
253.1	0	0	0	0	0	0	0	0	0	0	0	0	0	0	0	0	0	0	0	0	0	2600640	0	0	0	0	0	0	0	917069	0	0	5.94648e+06	1.6424e+07	0	0	0	Nidogen-2	Q14112	NID2
254.1	1080000	299560	0	0	0	0	0	0	0	0	0	0	0	0	0	0	0	0	0	1.3885e+06	0	3316320	4510000	0	0	0	0	0	0	1.73224e+06	0	0	0	1.5273e+07	0	657865	0	Serpin H1	P50454	SERPINH1
255.1	0	0	0	0	0	0	0	0	0	0	0	0	0	0	0	0	0	0	0	0	0	0	0	709902	0	0	0	2.34889e+06	2.25315e+06	0	0	0	1.8788e+07	1.58043e+08	0	1.56018e+06	0	Proteasome subunit alpha type	G3V5Z7	PSMA6
256.1	112000	3.45081e+06	4.30038e+06	752397	0	2.96109e+06	5.26444e+06	1.56173e+06	0	4.23627e+06	0	0	0	0	0	0	0	0	253000	4.75307e+06	4.0974e+06	3074400	2050000	2.90415e+06	4.9531e+06	1.91885e+06	4.89176e+06	6.47111e+06	1.38563e+06	1.42655e+07	133000	0	1.23855e+06	0	0	2.91186e+07	1.25235e+06	Isoform 3 of Gamma-glutamyltransferase 5	P36269-3	GGT5
257.1	0	0	0	0	0	0	0	0	0	0	0	0	0	0	0	0	0	0	0	0	0	351792	0	811317	0	0	244588	774667	0	0	0	0	237130	6.64045e+07	0	0	1.19406e+06	Nucleobindin-1	Q02818	NUCB1
258.1	208000	0	627673	3.70031e+06	0	0	1.92267e+06	0	0	0	0	0	0	0	0	0	0	0	0	3.45065e+06	1.30809e+06	818496	0	0	1.65538e+06	0	173435	1.04222e+06	0	0	0	0	1.04155e+07	2.89081e+06	1500000	373869	0	Gelsolin	P06396	GSN
259.1	0	374450	0	0	0	0	0	0	0	0	0	0	0	0	0	0	0	0	0	0	0	0	0	1.92227e+06	0	178901	0	0	0	0	0	0	452370	1.93016e+07	0	0	1.83701e+06	Periplakin	O60437	PPL
260.1	193000	0	0	0	0	0	0	0	0	0	0	0	0	0	0	0	0	0	0	610040	1.26962e+07	254016	156000	2.60451e+06	0	474664	0	289333	0	3.53241e+06	0	0	0	3.93557e+06	0	0	0	Eukaryotic translation initiation factor 4 gamma 1	Q04637	EIF4G1
261.1	2300000	3.37739e+06	4.11739e+06	2.67992e+06	2.81258e+06	3.71836e+06	5.68407e+06	0	0	4.59103e+06	0	0	0	0	0	0	0	241531	0	0	0	0	0	371085	3.85821e+06	0	0	0	9.75963e+06	1.91905e+07	0	0	1.01783e+08	5.44517e+07	989000	1.3337e+07	0	Calponin-1	P51911	CNN1
262.1	0	411161	731980	0	0	0	0	0	0	0	0	0	0	0	0	0	0	0	0	2.72085e+06	0	6924960	720000	0	0	0	0	0	0	2.98047e+06	0	0	2.53546e+07	2.39499e+07	0	0	2.82617e+06	D-3-phosphoglycerate dehydrogenase	O43175	PHGDH
264.1	5150000	2.42291e+06	1.32122e+06	5.87565e+06	806024	562289	0	2.12569e+06	0	1.40861e+06	0	0	0	0	0	0	0	299499	0	1.43341e+06	1.56779e+06	1814400	1700000	7.26037e+06	1.10793e+06	3.28947e+06	803435	0	4.2593e+07	6.21569e+06	171000	0	3.50222e+07	1.47418e+07	3880000	1.24024e+07	922037	Leucine-rich alpha-2-glycoprotein	P02750	LRG1
265.1	5940000	4.91925e+06	294622	264628	3.38394e+06	516943	0	0	0	0	0	0	0	0	0	0	0	0	0	0	0	337680	142000	7.12207e+06	2.50262e+06	1.31579e+06	923506	3.25111e+06	0	0	0	0	0	0	0	891533	279084	High mobility group protein B1	P09429	HMGB1
265.2	158000	0	0	0	0	0	0	0	0	0	0	0	0	0	0	0	0	0	0	0	0	0	0	0	0	0	0	0	3.49419e+06	7.54884e+06	578000	0	0	0	0	1.81542e+06	0	High mobility group protein B2	P26583	HMGB2
266.1	0	0	0	0	0	0	0	0	0	0	0	0	0	0	0	0	0	0	0	0	0	1713600	879000	2.76585e+06	0	0	0	519556	0	0	0	0	653019	1.04034e+08	393000	0	0	Isoform 2 of Protein transport protein Sec24D	O94855-2	SEC24D
267.1	0	0	0	0	0	0	0	1.61379e+06	0	0	0	0	0	0	0	0	0	0	0	1.06663e+06	0	0	0	564695	0	0	0	0	0	0	0	0	408593	1.61142e+07	0	5.32044e+06	0	Tenascin-X	P22105	TNXB
268.1	0	0	0	0	0	0	0	0	0	0	0	0	0	0	0	0	0	0	0	0	0	0	0	0	0	0	0	0	0	0	0	0	253546	3.47517e+07	1100000	0	0	Valine--tRNA ligase	P26640	VARS
269.1	0	0	0	0	0	0	0	0	0	0	0	0	0	0	0	0	0	0	0	0	0	0	0	0	0	0	0	0	0	925560	0	0	1.53952e+06	5.53371e+07	0	0	0	Leukotriene A-4 hydrolase	P09960	LTA4H
270.1	16800000	4.14098e+06	5.69114e+06	2.6575e+06	1.42159e+07	1.17446e+07	1.17496e+07	2.94994e+06	0	0	0	0	0	0	0	0	0	0	0	1.42966e+07	5.1458e+06	1945440	3050000	829756	4.22317e+06	8.65649e+06	6.90776e+06	8.72667e+06	0	0	0	0	1.15464e+06	0	0	0	8.16056e+06	Isoform 2 of Delta-aminolevulinic acid dehydratase	P13716-2	ALAD
271.1	0	1.18209e+06	7.57599e+06	2.41081e+06	0	0	2.75048e+06	0	1.79715e+07	0	0	0	0	0	0	0	0	0	0	5.57644e+06	0	3729600	1880000	0	818566	278450	437294	0	1.34948e+07	0	0	1.93892e+06	3.95824e+07	8.36697e+07	684000	4.74526e+06	1.85467e+06	Phosphatidylethanolamine-binding protein 1	P30086	PEBP1
272.1	593000	1.52717e+06	1.30841e+06	0	1.27875e+06	1.94081e+06	0	0	2.71712e+06	0	0	0	0	0	0	0	0	0	0	3.15873e+06	0	23688000	6940000	4.33317e+06	1.45204e+06	389542	751553	406000	5.00633e+06	0	0	0	487028	1.10674e+06	1070000	9850000	0	Gamma-glutamyl hydrolase	Q92820	GGH
273.1	1050000	405287	2.04954e+06	3.16208e+06	1.48281e+06	0	2987000	980421	0	0	0	0	0	0	0	0	0	0	0	9.95525e+06	5.56901e+06	4052160	2100000	1.23311e+06	7.06469e+06	6.03069e+06	7.98988e+06	1.36111e+06	1.00609e+07	4.64478e+06	634000	0	344750	1.0669e+07	4300000	0	5.05178e+06	Histidine-rich glycoprotein	P04196	HRG
274.1	2000000	5.02204e+06	1.37795e+07	1.70439e+06	2.47929e+06	557755	6.33259e+06	3.39243e+06	6.8249e+06	5.25881e+06	0	858071	599076	0	0	0	0	0	477000	1.2837e+07	1.20229e+07	6300000	11300000	6.82244e+06	3.33683e+06	5.38145e+06	2268000	682889	1.34346e+08	9.51034e+07	1810000	1.03241e+07	1.14187e+08	4.40926e+08	15100000	7.54927e+07	9.43234e+06	Cadherin-1	P12830	CDH1
275.1	420000	0	0	1.16616e+06	0	0	0	0	0	0	0	0	0	0	0	0	0	0	0	0	0	0	421000	265061	0	0	240141	0	3.33755e+06	1.66431e+07	2310000	235783	0	0	1380000	1.81182e+07	0	Prostaglandin F2 receptor negative regulator	Q9P2B2	PTGFRN
276.1	0	0	0	0	0	0	0	0	0	0	0	0	0	0	0	0	0	0	0	0	0	0	0	0	0	0	0	0	0	1.10388e+07	0	0	5.98296e+06	5.75506e+07	102000	7.22573e+06	0	Dynactin subunit 1	Q14203	DCTN1
277.1	35300000	1.64464e+08	4.31868e+08	2.46687e+07	1.0951e+08	2.57565e+08	9.23185e+07	8.58085e+07	3.46593e+08	2.02423e+08	0	3.13054e+06	4.55635e+06	0	0	0	2.1795e+06	0	4040000	7.67228e+07	1.39466e+08	28728000	50500000	1.30687e+08	1.19657e+08	4.87649e+07	5.76635e+07	2.13111e+07	3.88578e+09	8.57629e+08	67400000	8.9506e+08	1.32428e+09	8.85393e+09	311000000	1.22945e+09	2.98514e+08	Prostate-specific antigen	P07288	KLK3
277.2	426000	239354	387949	0	516943	0	0	0	0	0	0	0	1.04416e+06	0	0	0	0	0	0	0	0	0	0	0	753393	0	314259	0	2.13869e+07	1.98698e+07	1030000	0	1.23855e+06	6.28629e+07	1810000	2.64584e+07	1.10044e+06	Kallikrein-2	P20151	KLK2
278.1	0	1.25698e+06	0	0	625774	0	0	0	0	0	0	0	0	0	0	0	0	0	0	0	0	875952	506000	0	0	0	0	0	0	0	0	0	0	2.79342e+06	0	0	0	N-acetylglucosamine-6-sulfatase	F6S8M0	GNS
279.1	569000	189428	0	774823	0	0	0	0	0	0	0	0	0	0	0	0	0	0	0	0	0	576576	121000	0	0	0	0	228667	1.1326e+06	3.53241e+07	0	0	2.13417e+06	0	3950000	8.44799e+06	0	Complement C1r subcomponent	P00736	C1R
279.2	0	0	0	362182	0	0	0	0	0	0	0	0	0	0	0	0	0	0	0	0	0	0	0	0	0	0	0	0	0	5.43448e+06	0	0	0	0	0	5.93157e+06	0	Complement C1r subcomponent-like protein	Q9NZP8	C1RL
280.1	2400000	936859	1.3871e+06	762488	727802	1.15179e+06	0	0	0	0	0	0	0	0	0	0	0	0	138000	0	4.47252e+06	1018080	1910000	1.88539e+06	291972	0	326118	964444	0	2.08888e+06	0	0	1.18565e+06	6.90607e+06	0	0	241991	Rab GDP dissociation inhibitor alpha	P31150	GDI1
280.2	0	535978	1.04307e+06	923956	0	0	1.65181e+06	0	0	0	0	0	0	0	0	0	0	0	0	2.44764e+06	0	495936	0	0	0	0	0	0	0	0	0	0	0	0	0	0	1.17286e+06	Rab GDP dissociation inhibitor beta	E7EU23	GDI2
281.1	0	0	0	1.9735e+06	0	984006	480667	0	0	0	0	0	0	0	0	0	0	0	0	0	0	0	0	0	0	0	0	0	2.38569e+06	0	0	0	5.56343e+06	0	0	0	0	Isoform 4 of Four and a half LIM domains protein 1	Q13642-4	FHL1
281.2	0	0	0	0	0	0	0	0	0	0	0	0	0	0	0	0	0	0	0	3.85485e+06	3.82809e+06	0	0	0	0	0	0	0	0	0	0	0	0	0	0	0	5.15776e+06	Four and a half LIM domains protein 1	Q13642	FHL1
282.1	11400000	1.30544e+07	1.90315e+07	1.03497e+07	1.90793e+07	4.28972e+07	2.15156e+07	1.45762e+07	2.61015e+07	1.2834e+07	1.92416e+06	369630	3.45945e+06	1.29629e+06	0	1.44404e+06	1.19443e+06	3.31703e+06	832000	1.3361e+07	0	27216000	24200000	1.44746e+07	1.57457e+07	1.80344e+07	1.44974e+07	2.42667e+07	7.8318e+07	1.63034e+08	23600000	1.35518e+07	59100000	1.7398e+08	23700000	1.07487e+08	7.57766e+06	Galectin-1	P09382	LGALS1
283.1	773000	0	0	0	0	0	0	0	0	0	0	0	0	0	0	0	0	0	0	0	0	0	0	350341	951517	0	0	0	0	0	0	0	8.75556e+06	7.79146e+07	293000	0	0	Isoform 3 of Calumenin	O43852-3	CALU
283.2	0	0	0	0	0	0	0	0	0	0	0	0	0	0	0	0	0	0	0	0	0	0	0	0	0	0	0	0	0	0	0	0	4.81556e+06	0	0	0	0	Isoform 4 of Calumenin	O43852-4	CALU
284.1	3010000	494862	3.4769e+06	1.17737e+06	0	5.44151e+06	5.87481e+06	3.41846e+06	0	0	0	0	0	0	0	0	0	549081	349000	1.45212e+07	4.33786e+06	5816160	2140000	0	1.12879e+06	1.41966e+06	2.47553e+06	2.92444e+06	0	5.64677e+06	0	0	0	1.93458e+07	756000	2.48766e+06	5.29907e+06	Coagulation factor XIII A chain	P00488	F13A1
285.1	387000	170338	0	0	0	0	0	0	0	0	0	0	0	0	0	0	0	0	0	0	1.54855e+06	0	0	0	0	222183	0	230222	3.51226e+06	1.55392e+06	0	0	4.81556e+06	1.15987e+07	666000	3.99033e+06	0	Serine/threonine-protein phosphatase PP1-beta catalytic subunit	P62140	PPP1CB
285.2	0	0	0	0	0	0	0	0	0	0	0	0	0	0	0	0	0	0	0	0	0	0	0	0	0	0	0	0	0	0	0	0	0	1.42106e+06	0	0	0	Isoform 2 of Serine/threonine-protein phosphatase PP1-alpha catalytic subunit	P62136-2	PPP1CA
286.1	400000	0	0	0	979472	0	0	0	0	0	0	0	0	0	0	0	0	0	0	0	0	0	0	1.26538e+06	0	0	0	700000	0	0	0	0	0	0	0	0	0	Protein phosphatase 1 regulatory subunit 7	Q15435	PPP1R7
287.1	0	0	420888	0	0	0	5.18815e+06	0	0	0	0	0	0	0	0	0	0	0	0	0	0	0	0	0	0	0	0	0	1.71697e+08	0	0	0	0	0	0	5.0688e+07	231393	Protein-glutamine gamma-glutamyltransferase 4	P49221	TGM4
288.1	2830000	2.40823e+06	6.11203e+06	3.83487e+06	8.12825e+06	2.38066e+07	3.85296e+06	3.76551e+07	7.11372e+06	6.49004e+06	1.13746e+06	282880	504152	713829	0	0	0	0	376000	741030	5.49206e+06	1260000	8200000	1.38293e+06	2.91972e+06	1.5726e+06	1.12362e+06	1.25222e+06	1.22899e+08	9.00086e+07	17400000	240361	2.28009e+08	1.42548e+08	9740000	1.0533e+08	2.0843e+06	Extracellular superoxide dismutase [Cu-Zn]	P08294	SOD3
289.1	0	0	0	0	0	0	0	0	0	0	0	0	0	0	0	0	0	0	242000	0	0	0	0	380305	0	0	0	0	0	2.71724e+07	553000	0	8.81028e+06	3.74964e+06	230000	1.92327e+07	0	EMILIN-1	Q9Y6C2	EMILIN1
290.1	0	1.54185e+06	620353	0	0	0	0	0	0	0	0	0	0	0	0	0	0	0	0	0	0	0	0	3.64171e+06	0	0	0	1204000	0	0	0	0	0	779146	0	0	2.94981e+06	Epididymis-specific alpha-mannosidase	Q9Y2E5	MAN2B2
291.1	4900000	2.45228e+06	1.86655e+06	5.85322e+06	1.47261e+07	1.30596e+06	1.33137e+06	2.88053e+07	0	3.20329e+06	0	0	337508	0	0	0	0	950023	0	2.77325e+06	0	2197440	2250000	7.53695e+06	1058400	3.60687e+06	2.78682e+06	6.90667e+06	1.47599e+07	4.44948e+07	4720000	0	2.3713e+07	1.56272e+06	1340000	4.9969e+07	3.25009e+06	Mimecan	P20774	OGN
292.1	865000	1.21439e+06	362330	0	2.1494e+06	2.19928e+06	0	0	0	1.80511e+06	0	0	0	0	0	0	0	0	0	2.95663e+06	0	17640000	701000	2.39707e+06	0	0	1.37118e+06	766889	5.24128e+07	2.12284e+07	111000	0	11327500	6.77326e+07	219000	2.82558e+06	284383	Follistatin-related protein 1	Q12841	FSTL1
293.1	218000	170338	0	0	0	1.7957e+06	0	0	0	1.07472e+06	358274	0	0	0	0	0	0	991889	0	0	0	0	0	0	0	0	0	0	1.28924e+07	2.02944e+07	0	0	0	0	3960000	6.00347e+06	0	Integrin alpha-5	P08648	ITGA5
294.1	0	0	0	0	0	0	0	0	0	0	0	0	0	0	0	0	0	0	5260000	0	0	0	0	0	0	0	0	0	0	0	0	0	0	0	0	0	0	Glycosyltransferase-like protein LARGE1	O95461	LARGE
295.1	0	0	1.4969e+06	287054	0	0	0	0	0	0	0	0	0	0	0	0	0	0	0	4.04198e+06	0	11592000	420000	0	0	1.7313e+06	567741	1.23667e+06	0	0	0	0	687676	9.20809e+07	0	6.00347e+06	1.28414e+07	Heterogeneous nuclear ribonucleoprotein F	P52597	HNRNPF
295.2	572000	161527	1.76041e+06	421611	0	0	927000	0	0	0	0	0	0	0	0	0	0	0	0	950614	0	2489760	975000	852805	492703	232282	621106	228667	0	934052	101000	0	3.06444e+06	1.92573e+07	2900000	9.56241e+06	0	Heterogeneous nuclear ribonucleoprotein H	G8JLB6	HNRNPH1
296.1	1430000	657857	1.02477e+06	1.17737e+06	0	0	3.75378e+06	0	0	0	0	0	0	0	0	0	0	0	0	0	0	2600640	974000	649976	1.83004e+06	822366	689294	0	0	4.88254e+07	7050000	1.19494e+06	1.69639e+07	1.30153e+08	7470000	5.60803e+07	1.70453e+06	Putative elongation factor 1-alpha-like 3	Q5VTE0	EEF1A1P5
296.2	0	0	0	0	0	0	0	0	0	0	0	0	0	0	0	0	0	0	0	0	0	0	0	0	0	171687	0	0	0	0	0	0	0	0	0	0	0	Elongation factor 1-alpha 2	Q05639	EEF1A2
297.1	1920000	0	620353	706423	0	652981	446333	0	0	0	0	0	0	0	0	0	0	0	0	696119	1.77939e+07	940464	2220000	3.11159e+06	0	2.35168e+06	1.60094e+06	3.25111e+06	0	0	0	0	0	0	0	0	650019	NEDD8-activating enzyme E1 catalytic subunit	Q8TBC4	UBA3
298.1	0	0	0	0	0	0	0	0	0	0	0	0	255240	0	0	0	0	0	0	467822	0	0	0	3.08854e+06	0	225069	926471	0	1.73505e+06	0	1050000	0	3.73935e+06	3.20955e+07	0	3.26416e+06	496346	Neogenin	Q92859	NEO1
299.1	291000	0	0	0	0	0	0	0	0	0	0	0	0	0	0	0	0	175513	0	0	0	102816	234000	0	0	0	0	0	8.19327e+06	3.70224e+07	0	0	1.27685e+07	3.55043e+07	2380000	2.78604e+07	0	Calpain-2 catalytic subunit	P17655	CAPN2
300.1	0	622615	0	387972	734604	0	0	4.87608e+06	0	0	0	0	0	0	0	0	0	0	0	4.37881e+06	0	0	0	0	0	0	342424	0	0	0	304000	0	3.24685e+07	1.576e+07	0	3.59489e+06	0	Pigment epithelium-derived factor	P36955	SERPINF1
301.1	0	0	0	0	0	0	0	0	0	0	0	0	0	0	0	0	0	0	0	0	0	854784	518000	0	0	0	0	874222	2.05434e+06	2.03793e+06	169000	0	0	0	0	1.04611e+06	0	Prolow-density lipoprotein receptor-related protein 1	Q07954	LRP1
302.1	3970000	1.04699e+06	3.18411e+06	1.95107e+06	4.52325e+07	2.6482e+06	0	0	0	1.79467e+06	0	0	0	0	0	0	0	0	0	6.62436e+06	6.56931e+06	6501600	5270000	1.81394e+07	1.42337e+06	1.52931e+07	3.86894e+06	6.73556e+06	0	0	0	0	1.3261e+07	8.23416e+07	278000	1.63568e+06	5.68766e+06	Myosin light polypeptide 6	B7Z6Z4	MYL6
303.1	23400000	1.61527e+07	1.04856e+07	1.32314e+07	2.47589e+07	1.64152e+07	1.30467e+07	1.90011e+07	7.98021e+06	1.75294e+07	0	0	0	0	0	0	0	0	465000	2.89301e+06	5.26122e+07	8245440	11800000	2.09513e+07	9.64552e+06	1.07773e+07	14364000	2.17778e+07	3.33153e+06	4.05888e+07	236000	0	6.82204e+07	1.22627e+08	15700000	3.08442e+07	7.80729e+06	Calmodulin	E7EMB3	CALM2
304.1	0	0	0	0	0	0	0	0	0	1.14776e+06	0	0	0	0	0	0	0	0	0	381743	0	1764000	0	0	0	292878	0	0	0	1.31616e+06	115000	0	974056	0	0	0	0	Isoform 3 of E3 ubiquitin-protein ligase TRIP12	Q14669-3	TRIP12
305.1	24100000	1.36417e+07	2.61683e+07	3.98064e+07	4.21717e+07	2.80238e+07	1.46489e+07	9.54392e+06	8.98576e+06	1.66946e+07	488556	363973	0	0	0	465540	1.63463e+06	434756	138000	568871	4.04931e+06	3911040	8680000	1.21006e+07	1.81701e+07	1.02724e+07	7.53035e+06	1.51511e+06	1.9218e+08	6.18172e+08	35000000	1.53602e+07	2.42602e+08	2.74472e+08	234000000	3.31089e+08	6.62383e+06	Alpha-2-HS-glycoprotein	P02765	AHSG
306.1	2140000	0	1.26998e+06	910501	0	2.69808e+06	0	0	0	0	0	0	0	0	0	0	0	0	0	0	0	0	0	0	7.79462e+06	0	0	0	0	1.99547e+07	0	0	0	0	0	0	0	Olfactomedin-4	Q6UX06	OLFM4
307.1	0	0	958893	0	0	0	0	0	0	0	0	0	0	0	0	0	0	0	0	4.34139e+06	0	2026080	0	0	0	0	0	0	0	0	0	0	1.65626e+06	4.16578e+07	257000	0	2.24327e+06	Electron transfer flavoprotein subunit alpha, mitochondrial	P13804	ETFA
307.2	0	0	0	0	0	0	0	0	0	0	0	0	0	0	0	0	0	0	0	572614	0	0	0	0	0	0	0	0	0	0	0	0	0	0	0	0	0	Electron transfer flavoprotein subunit alpha, mitochondrial	J3KN60	ETFA
308.1	2220000	2.51102e+06	6.40482e+06	8.65649e+06	2.69015e+06	1.90453e+06	3.46767e+06	1.01513e+07	1.95761e+06	6.27093e+06	0	0	0	0	0	0	0	0	107000	1.29119e+07	3.59725e+06	9263520	357000	394134	1.34255e+07	9.49328e+06	5.32165e+06	2.03778e+06	2.70498e+07	3.84659e+08	4290000	908795	2.97324e+08	2.94393e+08	24300000	1.86215e+07	2.91449e+06	Beta-2-glycoprotein 1	P02749	APOH
309.1	0	0	0	0	0	0	0	0	0	0	0	0	0	0	0	0	0	0	0	0	0	0	170000	0	0	0	0	236444	0	0	187000	0	0	2.70488e+07	201000	2.49845e+06	0	Utrophin	P46939	UTRN
310.1	12700000	478709	0	1.48012e+06	0	0	1.11774e+06	9.11011e+06	1.92552e+06	2.28508e+06	0	0	0	0	0	0	0	0	0	1.18265e+06	3.48183e+06	1068480	264000	1.83468e+06	2.78938e+06	1.29847e+06	1.28075e+06	1372000	0	0	0	0	2.24361e+06	2.99706e+06	0	0	4.32757e+06	Hsc70-interacting protein	P50502	ST13
310.2	0	0	0	0	0	0	0	0	0	0	0	0	0	0	0	0	0	0	0	0	0	0	0	0	500524	0	0	0	0	0	0	0	0	0	0	0	0	Putative protein FAM10A5	Q8NFI4	ST13P5
311.1	3910000	1.93833e+06	1.74943e+06	1.23344e+06	775415	0	0	0	0	0	0	0	0	0	0	0	0	0	0	2.67594e+06	1260000	1622880	2620000	2268000	1.70491e+06	3.44817e+06	1.74918e+06	2.14667e+06	0	0	0	0	0	0	150000	0	1.34596e+06	Isoform 2 of N-acetyl-D-glucosamine kinase	Q9UJ70-2	NAGK
312.1	560000	0	0	0	0	0	0	0	0	0	0	0	0	0	0	0	0	0	0	0	1.09649e+07	654192	2080000	2.53537e+06	0	2.94321e+06	953153	3.23556e+06	0	0	0	0	0	0	298000	0	0	NEDD8-activating enzyme E1 regulatory subunit	A6NCK0	NAE1
313.1	0	0	0	0	0	0	0	0	0	0	0	0	0	0	0	0	0	0	0	0	0	0	0	0	0	0	0	0	1.09645e+06	0	0	0	0	0	0	0	1.56146e+06	Isobutyryl-CoA dehydrogenase, mitochondrial	Q9UKU7	ACAD8
313.2	0	0	0	0	0	0	0	0	0	0	0	0	0	0	0	0	0	0	0	0	0	0	0	0	0	0	0	0	0	0	0	0	0	0	0	452956	0	Isobutyryl-CoA dehydrogenase, mitochondrial	B7Z7F1	ACAD8
314.1	404000	155654	0	0	5.30547e+06	2.09498e+06	0	0	0	0	0	0	0	0	0	0	0	0	0	6.21267e+06	1.21191e+06	1995840	1990000	297329	539628	0	758965	0	0	0	0	0	1.05614e+06	0	0	0	0	Reticulocalbin-3	Q96D15	RCN3
315.1	69600000	2.4376e+08	1.58108e+08	1.1e+08	4.79533e+07	5.16943e+07	4.0437e+07	1.00645e+08	9.52062e+07	9.87071e+07	9.89639e+06	1.58224e+07	1.76348e+06	6.14686e+06	5.93467e+06	1.43542e+07	6.82529e+06	8.35698e+06	8480000	5.2396e+07	0	118944000	37400000	6.49976e+06	1.27999e+08	5.45359e+07	3.43906e+07	1.55556e+07	1.07838e+09	221625000	31100000	5.72289e+06	3.13741e+08	1.32366e+09	484000000	9.05912e+08	2.36692e+08	Hemoglobin subunit alpha	P69905	HBA1
316.1	0	0	0	0	0	0	0	0	0	0	0	0	0	0	0	0	0	0	0	0	0	0	0	0	0	0	0	0	0	1.78319e+06	0	0	0	1.32366e+07	0	0	547570	Ezrin	P15311	EZR
316.2	0	0	0	0	0	0	0	0	0	0	0	0	0	0	0	0	0	0	0	0	0	0	0	0	271117	0	0	0	0	0	287000	0	0	0	0	0	0	Moesin	P26038	MSN
316.3	0	0	0	0	0	0	0	0	0	0	0	0	0	0	0	0	0	0	0	0	0	0	0	0	0	0	0	0	0	0	0	0	0	0	0	0	759533	Radixin	P35241	RDX
317.1	1430000	456682	2.50703e+06	0	4.3192e+06	0	0	0	0	0	0	0	0	0	0	0	0	173903	0	0	3.42412e+06	10382400	6330000	2.35098e+06	0	2.40939e+06	2.28282e+06	4340000	9.94037e+06	0	0	0	576407	5.00247e+07	1590000	9.05912e+06	1.48904e+07	Alpha-N-acetylgalactosaminidase	P17050	NAGA
318.1	0	0	620353	321815	0	0	0	0	0	0	0	0	0	0	0	0	0	0	0	1.59808e+06	0	0	0	0	0	0	0	0	0	1.83414e+06	2340000	0	6.56667e+06	1.83276e+07	1580000	5.0688e+06	3.63869e+06	Aldehyde dehydrogenase, mitochondrial	P05091	ALDH2
319.1	137000	0	0	0	0	0	0	0	0	0	0	0	0	0	0	0	0	0	0	0	2.89511e+06	1431360	194000	3.54951e+06	0	1.33021e+06	2.19388e+06	1.23044e+06	0	0	0	0	0	0	0	1.48828e+06	0	Apoptosis inhibitor 5	Q9BZZ5	API5
320.1	664000	732747	1.44749e+06	881347	755009	2.35799e+06	4120000	1.92614e+06	1.64739e+06	0	851841	0	0	0	0	0	0	0	0	2.39899e+06	0	869904	910000	726037	1.66059e+06	1.41534e+06	692259	617556	2.70498e+07	1.23974e+07	2960000	0	2.93676e+06	3.58142e+06	1170000	3.73869e+07	395664	Sodium/potassium-transporting ATPase subunit beta-1	P05026	ATP1B1
321.1	0	0	0	0	0	0	1.20548e+06	0	0	0	0	201788	506261	0	0	0	157727	0	341000	482792	0	531216	1290000	2.44317e+06	1.30345e+06	872863	2.22353e+06	3.70222e+06	1.1567e+07	0	0	0	924806	1.91245e+07	0	6.36296e+06	1.92533e+06	Endoplasmic reticulum-Golgi intermediate compartment protein 1	Q969X5	ERGIC1
322.1	0	0	0	224261	0	0	0	0	0	0	0	0	0	0	0	0	0	0	0	0	1.54855e+06	0	0	0	0	0	0	0	1.05428e+06	0	0	0	1280500	5.9764e+07	0	3.26416e+06	0	Eukaryotic translation initiation factor 3 subunit C	B5ME19	EIF3CL
323.1	0	0	0	0	0	0	0	0	0	0	0	0	0	0	0	0	0	0	0	0	0	0	0	0	0	0	0	0	0	0	370000	0	0	0	0	0	0	Isoform 4 of Nesprin-1	Q8NF91-4	SYNE1
323.2	0	0	0	0	0	0	0	0	0	0	0	0	0	0	0	0	0	0	0	0	0	0	0	265061	521379	0	0	0	0	0	0	0	0	0	0	0	0	Nesprin-1	E7ENN3	SYNE1
324.1	847000	364171	386119	265750	0	752742	0	3.49655e+06	0	0	0	0	0	0	0	0	0	0	0	0	2.45267e+06	3427200	956000	2.21038e+06	354538	2.00542e+06	293506	2.48889e+06	0	0	0	0	3.5387e+06	3.69652e+06	0	0	1.99598e+06	Vacuolar protein sorting-associated protein 26A	O75436	VPS26A
325.1	0	0	0	0	0	0	0	0	0	0	0	0	0	0	0	0	0	0	0	0	0	582624	0	3.38817e+06	0	0	0	312667	0	917069	0	0	0	3.29809e+07	4420000	0	0	Heterogeneous nuclear ribonucleoprotein L	P14866	HNRNPL
326.1	414000	0	466637	0	0	0	0	0	0	0	0	0	0	0	0	0	0	231870	0	0	0	842688	803000	596963	0	0	249035	609778	4.35569e+06	2.89556e+07	0	0	986824	0	179000	6.39891e+06	386832	Dolichyl-diphosphooligosaccharide--protein glycosyltransferase subunit 1	P04843	RPN1
327.1	1220000	1.13363e+06	2.67173e+06	1.2895e+06	721000	0	888852	1.14527e+06	1.13392e+06	0	0	0	0	0	0	0	0	0	0	407941	2.51038e+06	1743840	748000	815927	2.05684e+06	722817	1.49718e+06	892889	2.12664e+07	8.03284e+06	251000	0	426833	0	1670000	2.79323e+06	2.40224e+06	Isoform 2 of Choline transporter-like protein 2	Q8IWA5-2	SLC44A2
328.1	194000	461088	190315	0	0	0	0	0	0	0	0	0	0	0	0	0	0	0	0	1.25376e+06	1.21191e+06	408240	307000	2.09744e+06	0	0	269788	1.75778e+06	0	0	0	0	434130	0	0	0	1.38306e+06	Protein diaphanous homolog 1	H9KV28	DIAPH1
329.1	0	0	0	0	0	0	0	0	0	0	0	0	0	0	0	0	0	0	0	0	0	1461600	0	0	0	0	0	0	3.50021e+06	1.11237e+06	0	0	811713	8.45551e+07	202000	5.39234e+06	0	Transcription elongation regulator 1	O14776	TCERG1
330.1	5270000	2.12923e+06	1.73113e+06	2.30989e+06	6.59783e+06	979472	3.43333e+06	0	0	0	0	0	0	0	0	0	0	0	113000	0	3.53954e+06	6410880	8860000	7.4678e+06	847241	2.09198e+06	690776	0	2.56642e+08	5.32409e+07	7470000	2.9759e+06	2.07944e+08	4.2853e+08	42900000	2.22164e+08	1.65154e+06	Pro-cathepsin H	P09668	CTSH
331.1	127000	0	0	0	0	0	0	0	0	0	0	0	0	0	0	0	0	0	0	0	2.40458e+06	0	0	1.89922e+06	0	0	0	0	0	0	0	0	218889	2.97492e+07	0	0	508710	cAMP-dependent protein kinase type II-alpha regulatory subunit	P13861	PRKAR2A
331.2	497000	0	0	0	0	0	0	0	0	0	0	0	0	0	0	0	0	0	0	0	0	165312	0	0	0	0	0	0	0	0	0	0	902917	0	494000	0	0	cAMP-dependent protein kinase type II-beta regulatory subunit	P31323	PRKAR2B
332.1	0	0	0	0	0	0	0	0	0	0	0	0	0	0	0	0	0	0	0	0	0	600768	0	0	0	294321	317224	0	0	925560	0	0	0	6.64045e+06	0	0	2.17262e+06	Bifunctional glutamate/proline--tRNA ligase	P07814	EPRS
333.1	0	0	0	0	0	0	0	0	0	0	0	0	0	0	0	0	0	0	0	0	0	0	0	0	0	0	0	0	0	0	0	0	0	5.35663e+06	0	0	0	Isoform 3 of Elongation factor 1-delta	P29692-3	EEF1D
333.4	0	0	0	0	0	0	0	0	0	0	0	0	219380	0	392402	0	0	0	0	0	0	1401120	189000	553171	0	0	0	194444	5.58468e+06	2.98897e+06	0	0	5.43574e+06	1.00492e+08	1880000	0	0	Elongation factor 1-beta	P24534	EEF1B2
334.1	4120000	991191	1.1364e+07	2.579e+06	3.63901e+06	3.94509e+06	7.32444e+06	3.14949e+06	0	6.77177e+06	1.02722e+06	0	0	312300	0	0	0	2.65684e+06	0	1.96859e+06	0	226800	973000	972659	1.68666e+06	4.91977e+06	357247	435556	0	7.04784e+06	238000	0	1.41548e+07	2.73587e+06	788000	0	0	Collagen alpha-1(VI) chain	P12109	COL6A1
335.1	0	0	0	0	0	0	0	0	0	0	0	0	0	0	0	0	0	0	0	0	0	0	0	1.07407e+06	0	0	0	0	0	0	0	0	0	1.92573e+06	0	0	3.81533e+06	Spermine synthase	P52788	SMS
336.1	1640000	980912	1.06137e+06	3.11723e+06	965868	1.99975e+06	3.14722e+06	1.14527e+07	0	0	0	0	0	0	0	0	0	0	217000	688634	0	192528	400000	0	1.56674e+06	269794	557365	0	1.83746e+07	7.03086e+07	0	0	0	0	1930000	6.36296e+06	725972	Complement factor I light chain	E7ETH0	CFI
337.1	0	0	0	0	0	0	0	0	0	0	0	0	516809	0	0	0	0	0	129000	1.08909e+06	3.66458e+06	1794240	622000	3.59561e+06	0	802168	478800	631556	4.07254e+06	1.82565e+06	0	787470	0	6.59618e+07	0	4.42172e+06	9.48533e+06	Ectonucleoside triphosphate diphosphohydrolase 5	O75356	ENTPD5
338.1	0	0	0	0	0	0	0	0	0	0	0	0	0	0	0	0	0	0	0	0	1.78901e+06	6491520	0	0	0	0	0	1.75778e+06	0	0	0	0	1.09992e+07	2.12494e+08	688000	3.42953e+06	0	Heterogeneous nuclear ribonucleoprotein U	Q00839	HNRNPU
339.1	0	0	0	0	0	0	534074	0	0	0	0	0	0	0	0	0	0	0	0	0	0	1108800	275000	721427	0	418397	0	480667	0	1.35862e+06	163000	0	2.64491e+06	0	489000	945456	501645	Fibrous sheath-interacting protein 2	J3QTJ6	FSIP2
340.1	1830000	975039	214104	765852	778816	0	0	1.91746e+06	0	0	0	0	0	0	0	0	0	0	0	0	1.9429e+06	433440	448000	2.30257e+06	664759	972412	1.24814e+06	1.00022e+06	0	0	0	0	5.80056e+06	951798	0	1.53142e+06	441589	Capping protein (Actin filament) muscle Z-line, beta	B1AK88	CAPZB
341.1	0	0	0	0	0	0	0	0	0	0	0	0	0	0	0	0	0	0	0	0	0	0	0	283500	0	0	0	0	0	0	0	0	7.00444e+07	1.21299e+06	0	0	0	Mucin-16	Q8WXI7	MUC16
342.1	0	0	611203	954232	0	0	526444	4.85005e+06	0	0	0	0	0	0	0	0	0	0	0	0	0	339696	0	0	0	0	0	0	0	0	0	0	8.64611e+06	2.23119e+07	1100000	0	0	Fructose-bisphosphate aldolase	J3KPS3	ALDOA
342.3	0	437593	182995	0	0	0	0	0	0	0	0	0	0	0	0	0	0	0	0	0	0	383040	0	0	0	0	0	0	0	0	0	0	0	0	0	0	0	Fructose-bisphosphate aldolase C	P09972	ALDOC
343.1	0	0	338541	0	1.29236e+06	879711	0	0	0	0	0	0	0	0	0	0	0	0	0	0	0	1028160	0	0	0	0	0	0	7.16911e+06	1.18879e+07	2450000	0	2.62667e+06	0	6660000	5.96752e+07	0	Dystroglycan	Q14118	DAG1
344.1	0	0	0	0	0	0	0	0	0	0	0	230076	1.09057e+06	0	2.43873e+06	0	411525	531369	273000	0	0	0	0	0	0	0	0	0	1.30128e+08	4.49194e+07	7470000	5.33373e+06	4.72435e+07	5.13528e+08	14300000	1.79745e+08	0	Acidic leucine-rich nuclear phosphoprotein 32 family member A	P39687	ANP32A
344.2	0	0	0	0	0	0	0	0	0	0	0	0	750954	0	2.43873e+06	0	0	0	0	0	0	0	0	0	0	0	0	0	3.79541e+07	2.19927e+07	0	448675	4.15889e+07	5.71079e+08	6110000	1.07847e+08	0	Acidic leucine-rich nuclear phosphoprotein 32 family member B	Q92688	ANP32B
345.1	0	0	1.34501e+06	630174	0	0	0	0	0	0	0	0	0	0	0	0	0	0	0	0	0	0	0	0	430138	0	0	0	2.43991e+07	4.67026e+06	0	0	1.0908e+07	1.32366e+07	5960000	8.51989e+06	0	Alcohol dehydrogenase class-3	P11766	ADH5
345.2	0	0	0	0	0	0	0	0	0	0	0	0	0	0	0	0	0	0	0	0	0	0	0	0	836814	0	0	0	0	0	0	0	0	0	0	0	0	Isoform 2 of Alcohol dehydrogenase 6	P28332-2	ADH6
346.1	0	0	0	164832	0	0	0	0	0	0	0	0	0	0	0	0	0	0	0	568871	0	3366720	0	0	0	0	0	0	0	0	0	0	3.66639e+06	5.79933e+06	0	0	0	Transketolase	P29401	TKT
347.1	0	0	0	0	0	0	0	0	0	0	0	0	0	0	0	0	0	0	0	0	0	0	0	0	0	0	0	0	0	3.48996e+06	157000	0	0	3.2007e+07	0	474526	0	Melanoma inhibitory activity protein 3	Q5JRA6	MIA3
348.1	104000	0	0	0	0	0	0	0	0	0	0	0	0	0	0	0	0	0	0	0	0	0	0	0	0	0	0	0	5.48226e+06	0	0	0	0	2.10724e+07	1210000	1.13599e+06	0	Heterogeneous nuclear ribonucleoprotein U-like protein 2	Q1KMD3	HNRNPUL2
349.1	0	6.98974e+06	0	0	0	544151	0	0	6.99605e+06	0	0	0	253131	0	0	0	0	0	0	0	0	0	229000	6.79939e+06	795103	186115	0	0	4.92199e+06	976509	0	0	5.54519e+06	3.81162e+07	0	6.29106e+06	2.22561e+06	Acid sphingomyelinase-like phosphodiesterase 3a	Q92484	SMPDL3A
350.1	0	0	0	0	0	0	0	0	0	0	0	0	0	0	0	0	0	0	0	0	0	1945440	0	0	0	0	0	0	1.34948e+07	0	0	0	0	5.71079e+07	312000	0	635888	Mitotic checkpoint protein BUB3	O43684	BUB3
351.1	0	0	0	525893	0	0	522630	0	0	0	0	0	0	0	0	0	0	0	0	0	0	244944	0	0	0	0	0	0	0	0	0	0	0	0	0	0	1.46078e+07	Peroxisomal acyl-coenzyme A oxidase 3	O15254	ACOX3
352.1	963000	487519	523365	306117	1.82971e+06	0	0	0	0	0	0	0	0	0	0	0	0	0	0	602554	2.8855e+06	5140800	998000	4.40232e+06	0	1.37494e+06	1.24073e+06	4.26222e+06	777156	0	0	0	6.42074e+06	0	0	0	0	Thioredoxin-like protein 1	O43396	TXNL1
353.1	553000	0	686231	0	1.8195e+06	0	0	0	0	1.66946e+06	0	0	0	0	0	0	0	0	0	0	0	4636800	1130000	0	0	0	0	0	2.95801e+07	9.2556e+06	0	260964	8.99269e+06	5.04674e+07	2140000	1.42358e+07	0	Epididymal secretory protein E1	E7EMS2	NPC2
354.1	0	262849	0	0	0	0	0	0	0	0	0	0	0	267686	0	0	0	466961	0	0	0	0	0	0	0	0	0	0	0	9.59526e+06	303000	0	1.51945e+06	0	693000	1.11082e+07	0	Adipocyte enhancer-binding protein 1	Q8IUX7	AEBP1
355.1	0	894275	860076	465342	0	0	1.13681e+06	0	2.59945e+06	0	0	0	0	0	0	0	0	0	0	497762	0	2217600	0	0	675186	0	278682	0	0	0	534000	0	6.47546e+06	2.28874e+07	0	0	450421	Transaldolase	P37837	TALDO1
356.1	779000	1.34655e+06	1.86655e+06	706423	584962	0	728630	0	0	0	0	0	0	0	0	0	0	0	0	3.6041e+06	4.08779e+06	1794240	2200000	1.54196e+06	2.03859e+06	1.70244e+06	1.71953e+06	4.88444e+06	7.34985e+06	7.64224e+06	0	0	4.57843e+06	3.12101e+07	1720000	3.70274e+06	619991	Isoform 2 of Septin-2	Q15019-2	SEPT2-2
357.1	0	233481	0	0	0	0	0	0	0	0	0	0	0	0	0	0	0	0	0	1.30242e+06	5.39588e+06	0	120000	2.71976e+06	0	4.15511e+06	2.14941e+06	3.00222e+06	0	0	0	0	0	1.21299e+06	0	0	1.21349e+06	Tubulin--tyrosine ligase-like protein 12	Q14166	TTLL12
358.1	0	0	1.4969e+06	367788	401311	0	3.08237e+06	0	0	0	0	0	0	0	0	0	0	0	0	0	0	0	173000	993402	1.90564e+06	502076	0	449556	5.58468e+07	2.47099e+07	4800000	0	1.46291e+07	4.64831e+07	1100000	4.70931e+07	0	Galectin-3	P17931	LGALS3
358.2	0	0	0	0	0	0	0	0	0	0	0	0	0	0	0	0	0	0	0	0	0	0	0	0	0	0	0	0	0	0	0	0	197000	0	0	0	0	Galectin-3	G3V3R6	LGALS3
359.1	0	0	0	0	0	0	0	0	0	0	0	0	0	0	0	0	0	0	0	0	0	492912	0	0	0	0	0	0	2.84957e+06	0	0	0	0	2.01427e+07	142000	9.13102e+06	0	Heterogeneous nuclear ribonucleoproteins C1/C2	P07910	HNRNPC
360.1	5780000	687226	0	786036	4.18316e+06	784484	2.3423e+06	0	1.72227e+06	1.18949e+06	0	0	0	0	0	0	0	0	0	2.7957e+06	0	0	1350000	525512	1.75966e+06	2.13527e+06	4.10612e+06	1.15578e+06	0	0	0	0	711389	0	0	0	0	Isoform 2 of Secernin-1	Q12765-2	SCRN1
361.1	0	0	1.22424e+06	0	0	0	0	0	0	0	0	0	0	0	0	0	0	0	0	0	0	688464	750000	1.23541e+06	336290	1.29559e+06	779718	1.20556e+06	4.34364e+06	0	236000	265542	4.66963e+06	5.4009e+07	0	0	918505	Desmocollin-2	Q02487	DSC2
362.1	512000	0	1.72015e+06	509073	0	0	671407	0	0	0	0	0	0	0	0	0	0	0	0	4.26653e+06	6.55008e+06	566496	291000	2.9272e+06	669972	1.74573e+06	1335600	1.72667e+06	0	0	0	0	342926	0	0	0	0	Programmed cell death protein 4	Q53EL6	PDCD4
363.1	1140000	6.41705e+06	2.81812e+06	428339	4.6933e+06	8.02623e+06	2.53304e+06	5.91723e+06	1.31577e+07	2.80679e+06	0	0	1.64746e+06	0	0	0	622306	2.07717e+06	0	1.06289e+07	0	4173120	6010000	4.05659e+06	1.29302e+06	7560000	4.09129e+06	3500000	1.30731e+07	6.43647e+06	0	0	1.82407e+07	2.66061e+07	1590000	2.72852e+07	4.91047e+06	Ribonuclease T2	O00584	RNASET2
364.1	132000	1.03231e+06	0	0	1.40119e+06	1.90453e+06	0	0	5.07053e+06	0	0	0	0	0	0	0	0	0	0	0	0	1310400	211000	2.15737e+06	756000	145718	0	426222	6.68716e+06	0	0	0	474259	2.0364e+07	582000	460146	0	Legumain	Q99538	LGMN
365.1	0	0	0	0	0	0	0	0	0	0	0	0	0	0	0	0	0	0	0	0	0	0	0	0	0	0	0	0	0	0	0	0	0	6.24202e+06	0	0	0	Isoform Long of Proteasome subunit alpha type-1	P25786-2	PSMA1
365.2	0	0	0	0	0	0	0	0	0	0	0	0	0	0	0	0	0	0	0	482792	0	0	0	0	0	0	0	0	0	0	0	0	0	0	0	0	0	Proteasome subunit alpha type-1	F5GX11	PSMA1
366.1	0	0	0	0	0	0	0	0	0	0	0	0	0	0	0	0	0	0	0	0	0	1602720	0	0	0	0	0	0	0	2.02944e+06	0	0	1.04155e+06	5.44517e+07	0	1.45234e+06	694178	Coatomer subunit beta	P53618	COPB1
367.1	0	1.26726e+06	880206	858921	0	0	824000	0	0	0	0	0	0	0	0	0	0	0	0	1.42966e+06	0	0	499000	0	0	396756	0	0	1.02416e+07	0	0	0	6895000	1.70881e+08	0	0	6.07626e+06	Lactoylglutathione lyase	Q04760	GLO1
368.1	461000	0	0	0	0	0	0	0	1.78645e+06	0	0	0	0	0	0	0	0	0	0	0	0	0	0	0	0	0	354282	0	0	0	0	0	0	0	0	0	0	Obscurin	H3BPX2	OBSCN
368.2	0	1.09398e+06	0	0	0	0	0	0	0	0	0	0	0	0	0	0	0	0	0	0	0	0	0	0	0	0	0	0	0	0	0	0	0	0	0	0	0	Isoform 3 of Obscurin	Q5VST9-3	OBSCN
369.1	1270000	0	0	0	0	0	0	0	0	0	0	0	0	0	0	0	0	8.40529e+06	1460000	411683	0	0	0	0	0	0	0	0	0	0	0	0	0	0	0	0	0	Prolactin-inducible protein	P12273	PIP
370.1	122000	256976	0	0	955665	0	0	0	0	0	0	0	297429	0	0	0	0	0	0	0	0	0	0	0	680400	0	0	0	0	3.31164e+07	2230000	1.57036e+06	5417500	1.62912e+08	641000	7.22573e+06	0	Tryptase alpha/beta-1	Q15661	TPSAB1
371.1	0	0	0	0	0	0	0	0	0	0	0	0	0	0	0	0	0	0	0	0	0	0	0	0	0	227954	0	0	0	0	0	0	0	7.70292e+07	0	4.60146e+06	0	26S protease regulatory subunit 4	P62191	PSMC1
371.2	0	0	258023	0	0	0	0	0	0	0	0	0	0	0	0	0	0	0	0	0	0	0	0	0	0	0	0	0	0	0	0	0	698620	5.75506e+06	0	384653	0	26S protease regulatory subunit 8	P62195	PSMC5
371.3	0	0	0	0	0	0	0	0	1.33717e+06	0	0	0	0	0	0	0	0	0	0	0	0	0	0	0	0	0	0	0	0	0	0	0	0	0	0	2.32949e+06	0	Spermatogenesis-associated protein 5	Q8NB90	SPATA5
372.1	181000	5.12483e+06	2.39723e+07	7.34456e+06	5407500	1.35584e+07	8.62148e+06	1.48365e+07	1.87203e+07	1.48165e+07	0	0	0	0	0	0	0	990278	127000	9.24416e+06	1.61588e+06	0	0	0	1.10793e+07	240939	4.52118e+06	0	0	1.84263e+07	201000	0	1.55229e+08	6.8618e+07	2930000	4.88905e+07	314411	Cysteine and glycine-rich protein 1	P21291	CSRP1
373.1	0	0	0	0	0	0	0	0	0	0	0	0	0	0	0	0	0	0	0	0	0	0	0	0	0	0	0	0	0	1.69828e+06	111000	0	999593	6.4191e+07	0	5.10474e+06	0	26S protease regulatory subunit 7	P35998	PSMC2
374.1	0	0	699041	0	0	0	0	0	0	0	0	0	0	0	0	0	0	0	0	0	0	805392	0	0	1.07665e+06	0	0	0	0	0	0	0	0	3.37778e+07	117000	650675	0	Exportin-1	O14980	XPO1
375.1	0	0	0	0	0	0	0	0	0	0	0	0	0	0	0	0	0	0	0	0	0	0	0	0	0	0	0	0	1.16272e+06	0	0	0	519861	7.57011e+06	0	0	0	Isoform 4 of Pyruvate dehydrogenase E1 component subunit alpha, somatic form, mitochondrial	P08559-4	PDHA1
375.2	0	0	0	0	0	0	0	0	0	0	0	0	0	0	0	0	0	0	125000	0	0	0	0	0	0	0	0	0	0	0	0	0	0	0	0	0	0	Isoform 2 of Pyruvate dehydrogenase E1 component subunit alpha, somatic form, mitochondrial	P08559-2	PDHA1
376.1	0	0	0	0	0	489736	0	0	0	0	0	0	0	0	0	0	0	0	0	0	0	499968	921000	0	0	0	0	0	0	8.57629e+06	1310000	0	1.98824e+07	0	0	1.63927e+06	0	EGF-containing fibulin-like extracellular matrix protein 1	Q12805	EFEMP1
377.1	0	0	0	0	0	0	0	0	0	0	0	0	0	0	0	0	0	0	0	0	0	0	0	0	0	448695	0	0	0	0	0	0	0	0	0	0	0	Sulfhydryl oxidase 1	O00391	QSOX1
377.3	0	0	0	0	0	0	0	0	0	0	0	0	0	0	0	0	0	0	0	0	0	0	0	0	0	0	0	0	0	0	0	0	330157	0	0	0	0	Sulfhydryl oxidase 1	A8MXT8	QSOX1
378.1	0	0	0	0	0	0	0	0	0	0	0	0	0	0	0	0	0	0	0	0	0	0	0	640756	0	0	0	0	2.51823e+06	0	0	0	0	6.4191e+06	0	0	545804	SEC23-interacting protein	Q9Y6Y8	SEC23IP
379.1	1550000	769458	7.0636e+06	4.05913e+06	0	0	3.18919e+06	0	0	1.42948e+06	0	0	0	0	0	0	0	0	0	6.58693e+06	0	0	1990000	1.15935e+06	5.21379e+06	295763	1.97153e+06	1.14178e+06	1.26514e+07	1.31616e+07	0	0	1.89704e+07	0	1790000	3.04847e+06	0	Ras suppressor protein 1	Q15404	RSU1
380.1	0	0	223254	0	0	0	0	0	0	0	0	0	0	0	0	0	0	0	0	628752	1.77939e+06	794304	102000	375695	0	1.97656e+06	182329	2.50444e+06	0	0	0	0	0	0	0	0	404495	Inosine-5'-monophosphate dehydrogenase 2	P12268	IMPDH2
381.1	0	0	0	0	0	0	0	0	0	0	0	0	0	0	0	0	0	0	0	0	0	0	0	0	0	0	0	0	0	0	0	0	4.50546e+06	8.27843e+07	0	0	0	Brain acid soluble protein 1	P80723	BASP1
382.1	0	0	0	132314	0	0	0	0	0	0	0	0	0	0	0	0	0	0	0	4.34139e+06	0	1189440	0	0	0	0	0	0	0	0	0	0	186056	1.33252e+07	0	0	4.52187e+06	Cytosolic non-specific dipeptidase	Q96KP4	CNDP2
383.1	0	273128	634992	926199	0	0	0	0	0	0	0	0	0	0	0	0	0	0	0	1.02921e+06	0	371952	0	0	0	0	0	0	0	0	0	0	2.80907e+07	0	164000	0	227860	Selenium-binding protein 1	Q13228	SELENBP1
384.1	780000	2.29075e+06	1.14738e+06	0	0	0	1.86544e+06	0	0	0	0	0	0	0	0	0	0	0	115000	1.02172e+06	1.14458e+07	1784160	1870000	5.6239e+06	2.24454e+06	1.93328e+06	0	1.99111e+06	0	59100000	831000	0	4.26833e+06	1.69996e+08	5190000	6.72245e+06	2.73785e+06	Tripeptidyl-peptidase 1	O14773	TPP1
385.1	1230000	0	8.03348e+06	0	5.27146e+06	0	480667	0	0	0	0	0	0	0	0	0	0	0	0	0	3.86656e+06	0	2250000	998012	2.73724e+06	0	164541	231778	5.39792e+07	4.24569e+06	1730000	0	6.67611e+06	1.77079e+06	2550000	1.16115e+07	3.07346e+06	Isoform B of Membrane cofactor protein	P15529-2	CD46
386.1	0	378855	0	0	0	0	0	0	0	0	0	0	0	0	0	0	0	0	0	0	3.18366e+06	3407040	0	1.41289e+06	0	0	0	1.60222e+06	0	0	0	0	0	5.35663e+06	175000	4.74526e+06	0	Interleukin enhancer binding factor 3, 90kDa, isoform CRA_b	Q12906	ILF3
386.2	0	378855	0	0	0	0	0	0	0	0	0	0	0	0	0	0	0	0	0	0	0	1320480	0	0	0	0	0	715556	0	2.13134e+06	0	0	0	0	0	413412	0	Spermatid perinuclear RNA-binding protein	Q96SI9	STRBP
387.1	937000	155654	0	315087	0	0	0	0	0	0	0	0	0	0	0	0	0	0	0	0	0	0	368000	0	0	201985	0	189778	0	0	0	0	7.09565e+06	0	0	0	0	Dihydropyrimidinase-related protein 2	Q16555	DPYSL2
387.2	555000	0	0	1.03272e+06	0	0	0	0	0	1.70077e+06	0	0	0	0	0	0	0	0	0	0	0	0	0	0	0	0	419506	608222	1.43985e+07	1.15483e+07	0	0	1.00871e+07	0	221000	1.94124e+06	0	Dihydropyrimidinase-related protein 1	Q14194	CRMP1
388.1	0	0	0	151376	0	0	0	1.04116e+06	0	0	0	0	0	0	0	0	0	0	0	0	0	1179360	0	237402	0	0	0	922444	0	0	0	0	6.14713e+07	4.64831e+07	0	0	0	Decorin	P07585	DCN
389.1	0	0	0	0	0	0	0	980421	0	0	0	0	0	0	0	0	0	0	0	0	0	2207520	0	0	1512000	0	0	522667	0	0	211000	0	195176	1.04919e+07	0	373869	0	Treacle protein	E9PHK9	TCOF1
390.1	1410000	148312	706360	558411	455726	0	0	0	0	0	0	0	0	0	0	0	0	0	0	812139	1.35618e+06	1622880	1780000	1.48895e+06	0	597298	982800	0	0	1.50297e+06	0	613494	784352	1.88589e+07	0	970620	2.04897e+06	Lysosomal protective protein	P10619	CTSA
391.1	0	0	0	0	0	0	0	0	0	0	0	0	0	0	0	0	0	0	0	0	0	0	0	908122	0	163031	0	0	0	0	0	0	819009	2.04526e+07	0	535639	0	tRNA-splicing ligase RtcB homolog	Q9Y3I0	C22orf28
392.1	36600000	4.05287e+07	1.31939e+08	1.64832e+08	4.42123e+07	2.22195e+07	7.85852e+07	9.97774e+07	6.8035e+07	2.20161e+07	0	0	0	0	0	0	0	1.20927e+07	856000	8.23366e+06	2.33725e+07	25401600	17900000	9.56524e+06	2.42441e+07	3.9387e+07	1.43492e+07	1.15733e+06	2.51823e+08	6.22418e+08	3320000	897349	5.49046e+07	2.35072e+08	55500000	1.67522e+07	2.41991e+07	Ig lambda-2 chain C regions	P0CG05	IGLC2
393.1	3310000	4.30251e+06	3.5135e+06	5.29257e+06	6.93792e+06	1.70954e+06	1.63656e+06	0	0	2.42072e+06	0	296082	1.66644e+06	0	0	0	0	0	203000	1.66919e+06	6.69435e+06	10483200	10600000	4.17183e+06	1965600	1.06475e+07	1.79365e+06	6.08222e+06	1.21694e+08	5.34108e+07	1990000	1.72373e+06	5.65463e+06	0	5990000	7.40547e+07	6.16458e+06	Lysosome-associated membrane glycoprotein 1	P11279	LAMP1
394.1	283000	342145	1.40357e+06	1.58104e+06	1.22094e+06	816226	2.80389e+06	0	0	0	0	0	0	0	0	0	0	0	0	430396	0	227808	601000	0	3.31076e+06	0	2.03082e+06	546000	1.20489e+07	7.55733e+06	372000	0	9.02917e+06	6.77326e+06	2360000	5.85967e+06	0	Carboxypeptidase B2	Q96IY4	CPB2
395.1	0	0	0	0	0	0	0	0	0	0	0	0	0	0	0	0	0	0	0	0	0	439488	0	0	0	0	0	0	0	0	0	0	0	1.57157e+07	618000	819635	0	Isoleucine--tRNA ligase, cytoplasmic	P41252	IARS
396.1	0	0	0	312844	0	0	0	0	0	0	0	0	0	0	0	0	0	0	0	0	0	0	0	1.34605e+06	0	0	0	0	5.81963e+06	0	200000	0	2.11593e+06	9.87213e+07	0	0	0	Thiomorpholine-carboxylate dehydrogenase	Q14894	CRYM
397.1	358000	735684	2.56193e+06	1.0103e+06	948863	1.52362e+06	5.60778e+06	0	0	2.21204e+06	0	0	0	0	0	0	0	0	0	0	0	301392	387000	0	1.19135e+06	151489	415059	0	1.28924e+06	0	0	0	1.36806e+07	6.90607e+07	0	981405	1.75399e+06	Protein DJ-1	Q99497	PARK7
398.1	802000	0	422718	213048	0	0	0	0	0	0	0	0	0	0	0	0	0	0	0	0	5.94412e+06	0	426000	1.49356e+06	0	1.78901e+06	373553	1.69556e+06	0	2.82763e+06	0	0	0	0	0	0	365636	SUMO-activating enzyme subunit 2	Q9UBT2	UBA2
399.1	0	149780	0	0	0	0	0	0	0	0	0	0	0	0	0	0	0	0	0	0	0	0	118000	0	0	0	0	0	0	0	0	0	0	0	0	0	1.41308e+06	Putative phospholipase B-like 2	Q8NHP8	PLBD2
399.2	0	0	0	0	0	0	0	0	0	0	0	0	0	0	0	0	0	0	0	0	0	0	0	0	0	0	0	0	0	1.36711e+06	0	0	0	0	0	0	0	Putative phospholipase B-like 2 45 kDa form	F5H5E2	PLBD2
400.1	0	0	342201	0	0	0	0	0	0	0	0	0	0	0	0	0	0	0	0	0	0	0	0	537037	0	0	0	0	0	0	104000	0	0	0	0	0	623523	Receptor-type tyrosine-protein phosphatase mu	F8WA38	PTPRM
401.1	456000	1.45815e+06	0	0	0	0	0	0	0	0	0	0	0	0	0	0	0	0	0	0	0	0	398000	0	0	0	0	0	1.75914e+06	2.77668e+07	0	0	0	0	133000	3.28932e+06	0	Cation-independent mannose-6-phosphate receptor	P11717	IGF2R
402.1	0	0	0	0	0	1.00668e+06	0	0	0	0	0	0	0	0	0	0	0	215768	0	0	0	0	0	0	0	0	250518	0	0	1.25672e+06	0	0	1.98824e+06	5.04674e+06	146000	733358	0	6-phosphofructokinase type C	Q01813	PFKP
402.2	0	0	0	0	0	0	0	0	0	0	0	0	0	0	0	0	0	0	0	0	0	298368	0	0	0	0	0	0	0	900086	0	0	4.57843e+06	1.40335e+07	0	4.38577e+06	0	Isoform 2 of 6-phosphofructokinase, liver type	P17858-2	PFKL
402.3	0	0	0	0	0	0	0	0	0	0	0	0	0	0	0	0	0	0	0	0	0	0	0	0	0	0	0	0	0	3.37957e+06	0	0	195176	0	153000	0	0	6-phosphofructokinase	P08237	PFKM
403.1	9840000	4.84582e+06	2.69003e+06	3.03874e+06	465929	2.63913e+06	6.14185e+06	5.1971e+06	0	0	0	0	0	0	0	0	0	0	187000	0	0	0	0	0	5.68303e+06	525160	0	0	0	5.08634e+07	1360000	0	2.00648e+07	814562	2260000	0	0	Protein S100-A8	P05109	S100A8
404.1	0	0	0	0	0	0	0	0	0	0	0	0	0	0	0	0	0	0	0	0	0	181440	0	0	0	0	0	0	0	1.19728e+06	0	0	0	6.64045e+07	0	0	0	UDP-glucose 6-dehydrogenase	O60701	UGDH
405.1	120000	624084	441018	0	683590	0	0	0	0	0	0	0	0	0	0	0	0	0	0	1.35481e+06	5.70366e+06	1350720	498000	2.09513e+06	0	0	0	1.23511e+06	0	0	0	0	1.53952e+06	0	0	0	1.74516e+06	Alpha-soluble NSF attachment protein	P54920	NAPA
406.1	0	0	0	154740	0	0	0	0	0	0	0	0	0	0	0	0	0	0	0	0	0	0	0	0	0	0	0	0	0	3.48147e+06	0	0	2.75435e+07	0	4290000	4.13412e+06	0	Complement component C7	P10643	C7
407.1	1720000	1.3906e+06	419058	0	1.02028e+06	0	0	0	0	0	0	0	0	0	0	0	0	0	0	6.92376e+06	8.66611e+06	111888	0	3.24988e+06	325862	160145	443224	2.56667e+06	0	0	0	0	0	1.02263e+07	0	3.53018e+06	5.05178e+06	Isoform 3 of Xaa-Pro aminopeptidase 1	Q9NQW7-3	XPNPEP1
408.1	2910000	0	1.47677e+06	442916	0	4.17182e+06	816370	0	0	0	0	0	0	0	0	0	0	764849	0	0	0	0	664000	0	1.96299e+06	0	449153	0	2.91584e+06	1.13784e+07	221000	0	0	0	2180000	0	0	Isoform Alpha-7X1B of Integrin alpha-7	Q13683-3	ITGA7
409.1	435000	262849	305602	0	0	0	0	0	0	0	0	0	0	0	0	0	0	0	0	0	0	0	0	0	0	0	0	186667	0	2.97198e+06	0	0	1.55594e+06	5.66652e+06	0	431387	0	Nesprin-2	G3V5X4	SYNE2
410.1	0	0	0	0	0	0	0	0	0	0	0	0	0	0	0	0	0	0	0	0	0	221760	419000	691463	0	0	0	0	0	1.36711e+06	450000	0	3.83056e+06	2.27546e+06	0	0	0	Versican core protein	P13611	VCAN
411.1	0	0	761259	0	782217	0	0	0	0	0	0	0	0	0	0	0	0	0	0	0	0	0	0	0	0	0	0	1.27711e+06	0	0	0	0	1.77118e+06	1.07575e+06	0	2.25759e+06	0	Microtubule-associated protein	E7EVA0	MAP4
412.1	0	399413	0	204078	0	1.65059e+06	0	0	0	3.98585e+06	0	0	0	0	0	0	0	0	0	576356	1.93328e+06	191520	0	1.31609e+06	1.90564e+06	506405	693741	924000	2.10856e+06	2.19927e+06	0	0	2.79083e+06	2.12937e+07	0	686624	466318	Mitogen-activated protein kinase 1	P28482	MAPK1
413.1	0	0	0	0	0	734604	0	0	0	0	0	0	0	0	0	0	0	0	0	0	0	0	0	2.22421e+06	0	0	0	0	734985	0	0	0	0	0	0	0	1.00682e+06	Protein Niban	Q9BZQ8	FAM129A
414.1	595000	7.28342e+06	1.17666e+06	0	2.66294e+06	1.4556e+06	907926	2.89788e+06	5.78726e+06	2.25378e+06	0	0	0	0	0	0	0	0	0	0	0	0	1990000	1.21237e+06	0	200542	0	158667	0	3.03142e+06	0	0	0	0	1350000	406223	718907	N-acetylgalactosamine-6-sulfatase	P34059	GALNS
415.1	692000	1.55654e+06	0	0	9.7267e+06	1.50548e+06	0	0	1.26228e+06	1.40861e+06	0	0	0	0	0	0	0	0	0	0	0	0	1490000	0	437959	0	0	0	0	0	0	0	1.17288e+06	0	0	0	0	Isoform Alpha of Pancreatic secretory granule membrane major glycoprotein GP2	P55259-3	GP2
415.2	0	0	0	0	0	0	0	0	0	0	0	0	0	0	0	0	0	0	0	0	0	0	0	0	0	0	0	0	0	0	0	0	0	0	0	1.02095e+06	0	Isoform Beta of Pancreatic secretory granule membrane major glycoprotein GP2	P55259-2	GP2
416.1	0	0	0	0	0	0	0	0	0	0	0	0	0	0	0	0	0	0	0	0	0	0	0	0	0	0	0	0	710887	3.91453e+06	0	0	3.10093e+06	1.86818e+07	296000	1.10004e+06	0	Platelet-activating factor acetylhydrolase IB subunit alpha	P43034	PAFAH1B1
417.1	347000	1.1953e+06	1.19679e+06	1.30072e+06	4.55726e+06	1.10191e+06	0	3.14082e+06	0	0	0	0	0	0	0	0	0	0	0	834594	0	220752	580000	0	980193	0	552918	0	0	4.16078e+06	0	0	0	0	0	0	425692	Attractin	O75882	ATRN
418.1	0	0	444678	0	0	0	0	0	0	0	0	0	0	0	0	0	0	0	0	3.45814e+06	0	1481760	0	0	0	0	0	0	1.06031e+07	1.15483e+06	0	0	3.66639e+06	1.76193e+07	0	1.686e+06	5.35206e+06	Sorbitol dehydrogenase	Q00796	SORD
419.1	0	342145	0	0	0	0	0	0	0	0	0	0	0	0	0	0	0	0	0	0	1.41389e+06	0	144000	0	0	0	0	0	3.88578e+06	0	0	0	0	0	154000	0	0	Calcium-dependent secretion activator 2	Q86UW7	CADPS2
419.2	233000	261381	0	0	0	0	0	0	0	0	0	0	0	0	0	0	0	0	0	0	0	775152	143000	0	0	0	0	0	0	2.51345e+06	0	0	622009	0	553000	629106	0	Isoform 2 of Calcium-dependent secretion activator 1	Q9ULU8-2	CADPS
420.1	0	0	0	572988	0	0	0	0	0	0	0	0	0	0	0	0	0	0	0	1.63176e+06	0	613872	0	0	0	0	195671	0	0	0	0	0	0	0	0	0	960897	Cofilin-1	E9PK25	CFL1
420.3	0	0	221424	0	0	0	0	0	0	0	0	0	0	0	0	0	0	0	0	0	0	0	0	0	0	0	0	0	0	959526	0	0	2.99148e+06	0	0	0	0	Cofilin-2	Q9Y281	CFL2
421.1	0	0	0	0	0	0	0	0	0	0	0	0	0	0	0	0	0	0	0	0	3.24137e+06	0	0	0	0	0	0	0	626544	0	0	0	1.21301e+06	3.22283e+06	0	2.22524e+06	0	Proteasome subunit alpha type-7	O14818	PSMA7
422.1	646000	483114	223254	150255	0	0	0	0	0	0	0	0	0	0	0	0	0	0	0	688634	0	3104640	2690000	4.60976e+06	0	2.64023e+06	0	3.84222e+06	8.61498e+06	0	0	0	0	7.03888e+06	0	4.56551e+06	3.83299e+06	Lysosomal acid phosphatase	P11117	ACP2
423.1	109000	431719	0	0	0	0	0	0	0	0	0	0	0	0	0	0	0	0	0	0	0	0	0	0	0	0	0	0	2.83752e+07	0	0	0	5.27157e+06	721596	0	0	0	Tensin-1	Q9HBL0	TNS1
424.2	0	229075	849096	560653	0	0	0	0	0	0	0	0	0	0	0	0	0	0	0	2.75828e+06	0	2136960	2050000	0	0	0	557365	766889	0	0	0	0	0	1.27054e+07	128000	0	4.29224e+06	Poly(rC)-binding protein 1	Q15365	PCBP1
425.2	0	0	0	0	0	0	0	0	0	0	0	0	0	0	0	0	0	0	0	0	0	0	0	0	0	0	0	0	0	0	123000	0	0	0	0	0	425692	Citrate synthase	B4DJV2	CS
426.1	0	0	0	0	0	0	0	0	0	0	0	0	0	0	0	0	0	0	0	0	0	530208	0	0	0	0	0	0	0	4.46647e+06	0	0	206120	1.78849e+07	0	1.50985e+06	0	CCR4-NOT transcription complex subunit 1	A5YKK6	CNOT1
427.1	10900000	1.48312e+07	5.39835e+06	7.22121e+06	1.27195e+06	1.00214e+07	1.22074e+07	9.45716e+06	9.02855e+06	2.97373e+06	0	0	303757	0	0	0	0	0	0	1.87877e+07	0	0	586000	0	6.12621e+06	1.30136e+06	0	0	5.77144e+06	3.24371e+07	1380000	0	8.20833e+06	2.31973e+06	405000	0	0	Protein S100-A9	P06702	S100A9
428.1	150000	0	1.79701e+06	449644	0	1.01121e+06	1.13681e+06	0	0	0	0	0	0	0	0	0	0	0	0	0	0	617904	519000	281195	813352	347702	545506	238000	7.71131e+06	951034	145000	0	7.40574e+06	6.28629e+06	2110000	1.99876e+06	544037	Protein NDRG1	Q92597	NDRG1
429.1	243000	0	1.08699e+06	0	0	0	0	0	0	0	0	0	0	0	0	0	0	0	0	0	0	0	0	0	0	0	0	0	5.86783e+06	2.92103e+06	607000	0	1.22213e+06	0	1640000	0	639421	Neprilysin	P08473	MME
430.1	0	0	0	0	0	0	0	0	0	0	0	0	0	0	0	0	0	0	0	0	1.28885e+06	216720	0	1.25616e+06	0	0	0	290889	0	0	0	0	0	1.6247e+06	0	0	1.08631e+07	Short/branched chain specific acyl-CoA dehydrogenase, mitochondrial	P45954	ACADSB
431.1	0	665200	281812	302753	0	0	0	0	0	0	0	0	0	0	0	0	0	0	0	857050	0	0	583000	251232	268510	428496	318706	1.22889e+06	0	0	0	0	0	2.0364e+06	0	1.17193e+06	0	Septin-9	Q9UHD8	SEPT9
432.1	1180000	966228	779558	3.25179e+06	1.01348e+06	0	0	4.21668e+06	1.1981e+07	0	0	0	0	0	0	0	0	0	0	0	0	0	0	0	281545	3.90985e+06	0	0	0	0	0	0	0	0	0	0	0	Immunoglobulin J chain	P01591	IGJ
433.1	119000	0	0	0	0	0	0	0	0	0	0	0	0	0	0	0	0	0	0	0	5.87679e+06	0	0	2.13893e+06	0	0	0	2520000	0	0	227000	0	0	4.55978e+06	0	0	0	Geranylgeranyl transferase type-2 subunit alpha	Q92696	RABGGTA
434.1	5540000	4.53745e+06	3.03772e+06	882468	1.38078e+06	1.28782e+06	0	2.4901e+06	2.90967e+06	1.43991e+06	0	0	0	0	0	0	0	0	0	0	0	0	2460000	4.56366e+06	1.23306e+06	973855	3.83929e+06	2.22444e+06	0	1.0869e+06	0	0	1.84231e+06	0	0	0	0	Adenylyl cyclase-associated protein 2	P40123	CAP2
435.1	0	0	0	0	0	0	0	0	0	0	0	0	0	0	0	0	0	0	0	0	0	121968	0	281195	0	0	0	0	6.02446e+06	0	0	0	1.39906e+06	1.2971e+07	0	0	309112	Acetyl-CoA acetyltransferase, mitochondrial	P24752	ACAT1
436.1	0	0	0	0	442123	802623	0	0	0	0	0	0	0	0	0	0	0	0	0	0	0	0	973000	0	0	1.5726e+06	1512000	1106000	0	2.75121e+07	2650000	0	8.7738e+06	2.18249e+06	959000	366679	0	Polymerase I and transcript release factor	Q6NZI2	PTRF
437.1	0	0	0	0	0	0	0	0	0	0	0	0	0	0	0	0	0	0	0	572614	0	274176	0	949610	411890	334718	0	903778	0	0	0	0	0	548944	0	0	0	Ubiquitin-like modifier-activating enzyme 6	A0AVT1	UBA6
438.1	0	254039	0	0	0	0	0	0	1.6153e+06	0	0	0	0	0	0	0	0	0	0	0	0	0	0	539341	0	199099	0	930222	0	0	0	0	0	0	0	0	0	Cullin-5	Q93034	CUL5
439.1	0	0	0	0	0	0	0	0	0	0	0	0	0	0	0	0	0	0	0	0	0	239904	0	0	0	0	0	0	0	0	0	0	222537	2.99706e+06	0	0	0	Probable ATP-dependent RNA helicase DDX17	H3BLZ8	DDX17
439.2	0	0	0	0	0	0	0	0	0	0	0	0	0	0	0	0	0	0	0	0	0	412272	0	0	0	0	0	0	0	0	0	0	0	4.69258e+06	0	0	0	Probable ATP-dependent RNA helicase DDX5	P17844	DDX5
440.1	116000000	1.26873e+08	2.45213e+08	2.61264e+08	8.87646e+07	6.57516e+07	4.76852e+07	1.81335e+08	3.56221e+07	2.25378e+08	1.63103e+06	1.42949e+06	497824	2.45874e+06	0	1.51732e+06	1.23314e+06	4.91114e+06	2810000	1.54943e+08	2.18336e+08	25704000	48100000	5.50866e+07	2.19761e+08	1.45718e+08	3.45388e+07	2.64444e+07	1.50009e+08	9.00086e+08	3950000	0	1.26956e+07	5.00247e+08	15000000	4.8531e+07	1.27178e+08	Ig kappa chain C region	P01834	IGKC
441.1	0	0	0	0	0	0	0	0	0	0	0	0	0	0	0	0	0	0	0	0	0	0	0	0	0	0	0	0	2.10856e+06	2.30116e+07	0	663855	2.51722e+06	1.68667e+07	2680000	1.76869e+07	264953	Calnexin	B4DGP8	CANX
442.1	0	0	0	0	0	0	0	0	0	0	0	0	0	0	0	0	0	0	0	0	0	818496	0	0	0	0	0	0	5.32563e+06	2.13134e+06	0	0	583704	1.76636e+07	0	0	0	Ubiquitin carboxyl-terminal hydrolase 7	Q93009	USP7
443.1	0	0	0	0	0	0	0	0	0	0	0	0	0	0	0	0	0	0	0	0	0	0	0	0	0	0	0	0	0	1.76621e+06	524000	592892	1.46291e+06	615348	0	902318	0	Isoform Short of Antigen KI-67	P46013-2	MKI67
444.1	0	0	0	0	0	0	0	0	0	0	0	0	0	0	0	0	0	0	0	0	2.69313e+06	0	0	726037	0	0	0	844667	0	0	0	228916	0	1.9036e+07	0	417007	0	Isoform 2 of Nck-associated protein 1	Q9Y2A7-2	NCKAP1
445.1	0	0	0	0	0	0	0	0	0	0	0	0	0	0	0	0	0	0	0	0	5.08809e+06	2499840	0	1.00032e+06	0	959427	311294	300222	0	0	0	0	0	8.72112e+06	0	0	1.44488e+06	Peptidyl-prolyl cis-trans isomerase FKBP4	Q02790	FKBP4
446.1	0	0	0	0	0	0	0	0	0	0	0	0	0	0	0	0	0	0	0	0	0	252000	0	0	0	0	0	0	2.83752e+06	0	0	0	3.8488e+06	3.60355e+07	530000	4.52956e+06	0	Calsyntenin-1	O94985	CLSTN1
447.1	0	0	318411	282569	0	0	1.92267e+06	0	0	2.30595e+06	0	0	0	0	0	0	0	0	0	3.51053e+06	0	2489760	0	0	375393	0	222353	0	0	0	0	0	0	0	0	0	462785	Isoform 2 of Annexin A2	P07355-2	ANXA2
448.1	772000	0	591074	0	0	0	1.61748e+06	0	0	0	0	0	0	0	0	0	0	365517	0	1.66919e+06	0	5372640	124000	327293	0	3.28947e+06	292024	1.29578e+06	1.43985e+06	4.02491e+06	183000	0	1.60701e+06	0	3120000	2.72852e+07	1.08278e+06	Retinoid-inducible serine carboxypeptidase	Q9HB40	SCPEP1
449.1	9670000	2.62849e+06	2.21424e+06	715393	3.46896e+06	1.68687e+06	881222	0	0	2.33725e+06	0	220647	265787	0	0	745727	195008	592557	0	0	8.88733e+06	10987200	2880000	1.16396e+06	2.32535e+06	1.94771e+06	1134000	1.22733e+06	1.71095e+07	1.12935e+07	0	0	3.26509e+07	5.71079e+07	13300000	2.78604e+07	2.31393e+06	Cathepsin Z	Q9UBR2	CTSZ
450.1	0	0	0	0	0	0	0	0	0	0	0	0	0	0	0	0	0	0	0	0	0	0	0	0	0	0	0	553778	0	0	0	0	9.17509e+06	1.08461e+08	129000	0	0	Proteasome subunit alpha type-5	P28066	PSMA5
451.1	0	0	0	154740	404712	789019	0	0	0	0	0	0	0	0	0	0	0	0	0	0	0	0	0	543951	0	0	0	0	0	0	257000	0	0	0	0	0	176636	Isoform 9 of Multidrug resistance-associated protein 1	P33527-9	ABCC1
452.1	1690000	158591	0	449644	8.2983e+06	0	0	0	0	0	0	0	0	0	0	0	0	0	0	1.55317e+06	2.85664e+06	1260000	0	0	346717	222183	1.16661e+06	1302000	0	0	0	0	0	0	0	0	0	Inositol-3-phosphate synthase 1	Q9NPH2	ISYNA1
453.1	0	0	1.72198e+06	237717	0	0	0	0	0	0	0	0	0	0	0	0	0	0	0	6.62436e+06	0	0	0	0	305007	200542	0	0	0	2.33513e+06	0	0	1.52493e+07	0	1760000	0	0	Alpha-parvin	J3KNQ4	PARVA
454.1	0	0	0	0	0	0	0	0	0	0	0	0	0	0	0	0	0	0	0	0	0	0	0	0	0	0	0	0	0	1.49448e+06	0	0	0	1.25726e+07	0	3.73869e+06	0	Eukaryotic translation initiation factor 3 subunit A	Q14152	EIF3A
455.1	0	0	0	0	0	0	0	0	0	0	0	0	0	0	0	0	0	0	0	0	0	0	0	0	0	0	0	852444	4.54847e+06	0	0	0	2.38954e+06	8.76539e+06	0	2.44812e+06	0	Isoform 2 of Dynactin subunit 2	Q13561-2	DCTN2
456.1	629000	3.17181e+06	402589	1.7156e+06	561156	1.89999e+06	1.12156e+06	3.20155e+06	2.65294e+06	2.51463e+06	0	0	0	0	0	0	0	0	0	0	0	280224	474000	242012	1.11314e+06	370786	973906	371778	0	8.21966e+07	346000	0	8.66435e+07	2.34629e+07	0	1.80823e+07	0	Protein S100-A4	P26447	S100A4
457.1	0	511014	404419	0	0	0	0	0	0	0	0	0	0	0	0	0	0	0	0	0	0	1005984	0	0	0	0	0	0	0	0	0	0	0	0	0	0	418626	Sulfatase-modifying factor 2	J3KQJ1	SUMF2
458.1	0	0	0	0	0	0	0	0	0	0	0	0	0	0	0	0	0	0	0	1.20511e+06	2.36611e+06	0	140000	260451	0	0	0	1.01889e+06	3.25321e+06	0	0	0	1.58694e+06	4.37827e+07	292000	2.97297e+06	0	Proteasome subunit alpha type-4	P25789	PSMA4
459.1	141000	0	0	181652	1.04749e+06	0	0	1.17998e+06	0	7.87779e+06	0	0	0	0	0	0	0	0	0	0	0	0	283000	0	563090	0	0	0	0	1.01897e+07	925000	0	0	0	0	431387	0	Ectonucleoside triphosphate diphosphohydrolase 1	P49961	ENTPD1
460.1	0	0	0	0	0	0	0	0	0	0	0	0	0	0	0	0	0	0	0	0	0	0	0	0	0	0	0	0	3.0785e+06	1.3756e+06	0	359398	2.71787e+06	5.26809e+06	708000	841204	0	Probable ubiquitin carboxyl-terminal hydrolase FAF-X	Q93008	USP9X
461.1	0	0	0	0	0	0	0	0	0	0	0	0	0	0	0	0	0	0	0	0	0	1290240	0	0	0	0	0	0	0	1.60487e+06	0	0	819009	1.50074e+07	388000	0	0	Importin-7	O95373	IPO7
462.1	0	773864	2.04954e+06	270235	0	0	0	0	0	0	0	0	0	0	0	0	0	0	0	0	0	5775840	0	0	0	0	0	0	0	0	246000	730241	4.30481e+06	872112	0	611131	0	Hexokinase-1	E7ENR4	HK1
463.1	0	0	228744	0	0	0	0	0	0	0	0	0	0	0	0	0	0	0	0	0	0	0	0	0	0	0	0	382667	0	0	195000	753133	0	6.90607e+06	0	877153	0	Isoform 2 of E3 ubiquitin-protein ligase UBR4	Q5T4S7-2	UBR4
464.1	0	0	0	0	0	0	0	0	0	0	0	0	0	0	0	0	0	0	0	0	0	1915200	0	0	0	0	0	0	0	0	0	0	1.54134e+06	4.36499e+06	0	0	934402	Stress-induced-phosphoprotein 1	G3XAD8	STIP1
465.1	1560000	0	420888	1.26708e+06	0	0	415815	0	0	0	0	0	0	0	0	0	0	0	0	0	0	170352	0	0	0	0	306847	0	1.6748e+07	1.10388e+07	273000	0	1.08168e+07	0	13100000	1.11801e+07	0	Alpha-2-antiplasmin	P08697	SERPINF2
466.1	211000	0	0	0	0	0	0	0	0	0	0	0	0	0	0	0	0	0	0	0	0	0	0	0	0	0	0	0	7.89205e+06	1.63884e+07	106000	0	2.15241e+06	876539	3110000	5.60803e+06	0	Complement component C8 alpha chain	P07357	C8A
467.1	0	0	1.24986e+06	0	0	0	0	0	0	0	0	0	0	0	0	0	0	0	0	0	0	1945440	0	5.6239e+06	0	3.0442e+06	803435	2.58222e+06	0	0	0	0	0	1.4122e+07	0	0	0	Pre-mRNA-processing factor 19	Q9UMS4	PRPF19
468.1	211000	381792	0	0	0	0	0	0	2.62085e+06	0	0	0	0	0	0	0	0	0	0	422911	0	0	360000	2.37402e+06	380607	455908	211976	2.20889e+06	0	0	0	0	0	0	0	0	326776	AP-1 complex subunit gamma-1	B3KXW5	AP1G1
469.1	0	0	539835	0	0	721000	0	0	0	0	0	0	0	0	0	0	0	0	0	1.55317e+06	0	1058400	720000	0	281545	0	209012	807333	0	2.58138e+06	0	0	0	1.68225e+07	149000	363084	2.38458e+06	Nucleoporin p54	Q7Z3B4	NUP54
470.1	0	0	0	0	0	0	0	0	0	0	0	0	0	0	0	0	0	1.73903e+06	0	0	0	0	0	262756	0	0	0	0	4.88584e+07	0	0	0	0	0	0	0	0	Semenogelin-2	Q02383	SEMG2
471.1	0	0	0	0	0	0	0	0	0	0	0	0	0	0	0	0	0	0	0	0	0	0	0	0	0	0	0	0	0	0	0	0	0	606494	0	0	4.87514e+06	Arachidonate 15-lipoxygenase B	O15296	ALOX15B
472.1	0	0	0	0	0	0	0	0	0	0	0	0	0	0	0	0	0	0	0	0	6.78092e+06	158256	0	2.46622e+06	0	315962	168988	1.48867e+06	638593	0	103000	0	0	1.08018e+06	0	927482	314411	Nascent polypeptide-associated complex subunit alpha	E9PAV3	NACA
472.2	0	0	0	0	0	0	0	0	0	0	0	0	0	0	0	0	0	0	0	0	0	114912	131000	0	0	0	0	0	0	0	112000	0	0	0	0	0	0	Putative nascent polypeptide-associated complex subunit alpha-like protein	Q9BZK3	NACAP1
473.1	0	0	0	0	0	0	0	0	0	0	0	0	0	0	0	0	0	0	0	0	0	332640	1770000	0	0	380885	0	269111	0	3.02293e+06	0	0	233481	0	0	2.20007e+06	0	Isoform 2 of Fibulin-2	P98095-2	FBLN2
474.1	907000	161527	2.87302e+06	1.36799e+06	0	1.12458e+06	1.29322e+06	5.02357e+06	3.75476e+06	4.07975e+06	0	0	0	0	0	0	0	0	0	0	0	0	871000	0	1.60324e+06	0	960565	0	2.88572e+06	1.98698e+06	0	0	0	0	0	0	0	Coronin	A7MAP1	CORO1C
474.2	0	0	0	0	0	0	0	0	0	0	0	0	0	0	0	0	0	0	0	0	0	0	0	0	0	0	0	0	0	0	0	0	0	0	0	460146	0	Isoform 5 of Coronin-6	Q6QEF8-5	CORO6
475.1	1130000	0	0	801734	2.58812e+06	2.55297e+06	0	2.87185e+06	0	0	0	0	0	0	0	0	0	0	0	1.27248e+07	0	10987200	4480000	6.98378e+06	273724	3.3616e+06	297953	2.06889e+06	0	0	0	0	3.90352e+06	4.9582e+07	0	0	648252	Ferritin light chain	P02792	FTL
476.1	219000	0	0	733334	0	0	0	0	0	0	0	0	0	0	0	0	0	0	0	0	0	0	0	0	0	0	0	0	4.91596e+06	8.21116e+06	0	361687	0	0	435000	981405	0	Ankyrin-2	Q01484	ANK2
477.1	0	0	0	0	0	0	0	0	0	0	0	0	0	0	0	0	0	0	0	0	0	0	0	0	0	0	333529	367111	0	0	0	0	311917	1.44762e+07	0	589562	0	Isoform 2 of Serine/threonine-protein phosphatase 2A 55 kDa regulatory subunit B alpha isoform	P63151-2	PPP2R2A
477.2	0	0	2.08614e+06	0	0	0	0	0	0	0	0	0	0	0	0	0	0	0	0	0	0	0	0	0	0	0	0	0	0	0	0	0	0	451551	0	0	0	Isoform 2 of Serine/threonine-protein phosphatase 2A 55 kDa regulatory subunit B gamma isoform	Q9Y2T4-2	PPP2R2C
478.1	101000	230544	920464	0	0	0	0	0	0	0	0	0	0	0	0	0	0	0	0	7.63485e+06	0	1663200	1270000	401049	0	1.64473e+06	302400	402889	0	0	0	0	0	7.08315e+06	0	0	0	Ectonucleotide pyrophosphatase/phosphodiesterase family member 4	Q9Y6X5	ENPP4
479.1	0	0	221424	0	0	0	0	0	0	0	0	0	0	0	0	0	0	410603	0	0	0	0	0	0	0	0	376518	0	849450	1.68129e+07	121000	0	663963	0	0	3.06285e+06	0	Probable E3 ubiquitin-protein ligase HERC1	Q15751	HERC1
480.1	0	0	0	0	0	0	0	0	0	0	0	0	0	0	0	0	0	0	0	0	0	0	0	0	0	0	0	0	1.43382e+06	0	0	0	337454	6.33056e+06	0	0	0	Isoform K of Kinesin light chain 1	Q07866-5	KLC1
480.2	0	0	0	0	0	0	0	0	0	0	0	0	0	0	0	0	0	0	0	0	0	0	0	0	0	0	0	0	0	0	0	0	0	699461	0	0	0	Isoform 3 of Kinesin light chain 4	Q9NSK0-3	KLC4
480.4	0	0	0	0	0	0	0	0	0	0	0	0	0	0	0	0	0	0	0	0	0	0	0	0	0	0	0	0	0	0	0	0	275435	0	0	0	0	Kinesin light chain 2	A8MX29	KLC2
480.6	0	202644	0	0	0	0	0	0	0	0	0	0	0	0	0	0	0	0	0	0	0	0	0	0	0	0	0	0	0	0	0	0	0	0	526000	0	0	Apoptogenic protein 1, mitochondrial	Q96IL0	APOPT1
481.1	0	249633	519706	174924	741406	612170	663778	0	2.03249e+06	0	0	0	0	0	0	0	0	0	0	0	0	1149120	770000	534732	761214	0	0	351556	5.11477e+06	2.03793e+07	215000	0	1.89704e+06	1.81063e+07	4210000	1.50985e+07	1.67804e+06	Isoform 2 of Ras-related protein Rab-35	Q15286-2	RAB35
481.1	0	0	0	0	0	0	0	0	0	0	0	0	0	0	0	0	0	0	0	0	4.36672e+06	0	0	0	0	0	0	0	0	0	0	0	0	0	0	0	0	Ras-related protein Rab-6B	Q9NRW1	RAB6B
481.11	0	0	0	0	0	0	0	0	0	0	0	0	0	0	0	0	0	0	0	0	0	0	0	0	0	0	0	0	0	0	0	0	0	0	0	550018	0	Ras-related protein Rab-13	P51153	RAB13
481.12	0	0	0	0	0	0	0	0	0	0	0	0	0	0	0	0	0	0	0	0	0	0	0	0	0	0	0	0	0	934052	152000	0	0	0	0	0	0	Isoform 2 of Ras-related protein Rab-4B	P61018-2	RAB4B
481.14	0	0	0	0	0	0	0	0	0	0	0	0	0	0	0	0	0	0	0	0	0	0	0	0	0	0	0	0	0	0	0	0	0	0	0	0	597028	Isoform 3 of Ras-related protein Rab-6A	P20340-3	RAB6A
481.15	0	0	0	0	0	0	0	0	0	0	0	0	0	0	0	0	0	0	0	0	0	0	0	0	0	0	0	0	0	0	111000	0	0	0	0	0	0	Ras-related protein Rab-39B	Q96DA2	RAB39B
481.16	0	0	0	0	0	0	0	0	0	0	0	0	0	0	0	0	0	0	0	0	0	0	0	0	0	0	0	0	0	0	0	0	297324	0	0	0	0	Isoform 3 of Ras-related protein Rab-37	Q96AX2-3	RAB37
481.17	0	0	0	0	0	0	0	0	0	0	0	0	0	0	0	0	0	0	0	0	0	495936	115000	0	0	0	0	0	0	0	0	0	1.04702e+06	0	475000	0	1.32653e+06	Ras-related protein Rab-33B	Q9H082	RAB33B
481.18	0	0	0	0	0	0	0	0	0	0	0	0	0	0	0	0	0	0	0	0	0	0	0	0	0	0	0	0	0	0	0	0	0	0	222000	0	0	Ras-related protein Rab-4A	P20338	RAB4A
481.2	0	0	0	0	0	0	0	0	0	0	0	0	0	0	0	0	0	0	0	0	0	502992	0	0	0	0	0	0	0	0	0	0	0	1.06247e+07	411000	2.43734e+06	252589	Ras-related protein Rab-3B	P20337	RAB3B
481.3	0	0	0	0	0	0	0	0	0	0	0	0	0	0	0	0	0	0	0	0	0	0	0	0	0	0	0	0	0	1.81716e+06	0	0	0	1.19528e+06	0	0	0	Ras-related protein Rab-1A	P62820	RAB1A
481.4	0	0	0	0	0	0	0	0	0	0	0	0	0	0	0	0	0	0	0	0	0	0	0	0	0	0	0	0	0	9.2556e+06	0	0	0	1.91245e+06	0	0	0	Ras-related protein Rab-1B	Q9H0U4	RAB1B
481.5	0	0	0	0	0	0	0	0	0	0	0	0	0	0	0	0	0	0	0	0	0	0	0	0	0	0	0	0	0	0	0	0	197000	0	0	0	0	Ras-related protein Rab-6A	P20340	RAB6A
481.6	0	0	0	0	0	0	0	0	0	0	0	0	0	0	0	0	0	0	0	0	0	0	0	0	0	0	0	0	0	0	821000	0	426833	0	429000	0	0	Ras-related protein Rab-8A	B4DEK7	RAB8A
481.7	0	0	0	0	0	0	0	0	0	0	0	0	0	0	0	0	0	0	0	0	0	0	0	0	0	0	0	0	0	0	0	0	0	9.73933e+06	0	0	0	Ras-related protein Rab-14	P61106	RAB14
481.9	0	0	0	0	0	0	0	0	0	0	0	0	0	0	0	0	0	0	0	0	0	0	0	0	0	0	0	0	0	0	0	0	587352	2.95279e+06	0	0	0	Ras-related protein Rab-10	P61026	RAB10
482.1	0	0	1.92145e+06	0	0	0	0	0	0	0	0	0	0	0	0	0	0	0	0	0	3.25099e+06	385056	0	1.49356e+06	0	0	149718	183556	0	0	0	0	0	1.26611e+07	3340000	0	1890000	Retinol dehydrogenase 11	Q8TC12	RDH11
483.1	185000	0	0	0	0	0	0	0	0	0	0	0	0	0	0	0	0	0	0	0	0	651168	134000	0	0	0	0	714000	1.4278e+06	1.32466e+06	0	0	0	1.1156e+07	335000	0	194299	Pyruvate dehydrogenase E1 component subunit beta, mitochondrial	P11177	PDHB
484.1	0	0	0	0	0	0	0	0	0	0	0	0	0	0	0	0	0	0	0	0	0	0	0	0	0	0	0	0	0	0	0	0	0	0	0	0	1.1393e+06	Pyruvate carboxylase, mitochondrial	P11498	PC
484.2	0	0	0	0	0	0	949889	0	0	0	0	0	0	0	0	0	0	0	0	0	0	0	0	0	0	0	0	0	0	0	0	0	0	0	0	0	0	Pyruvate carboxylase, mitochondrial	B4DN00	PC
485.1	1080000	0	0	132314	0	0	0	0	0	0	0	0	0	0	0	0	0	0	0	0	1.49084e+06	684432	631000	601573	0	0	0	374889	0	1.25672e+06	0	0	1.07438e+06	0	0	0	0	Serine/threonine-protein phosphatase 2A catalytic subunit alpha isoform	P67775	PPP2CA
486.1	0	709253	1.07967e+06	372274	826429	0	0	0	0	0	0	0	0	0	0	0	0	0	0	1.43341e+06	0	0	0	0	523986	0	549953	0	0	1.48599e+06	459000	304458	0	548944	3770000	4.70931e+06	883178	Abnormal spindle-like microcephaly-associated protein	Q8IZT6	ASPM
487.1	0	447872	188485	0	0	0	0	0	1.54042e+06	0	0	0	0	0	0	0	0	0	0	0	0	0	0	0	0	0	0	0	4.5304e+06	2.03793e+06	208000	0	0	0	226000	7.90876e+06	0	Disintegrin and metalloproteinase domain-containing protein 10	O14672	ADAM10
488.3	0	0	0	0	0	0	0	0	0	0	0	0	0	0	0	0	0	0	0	0	1.80824e+06	0	319000	354951	0	0	0	220889	0	0	0	0	0	0	0	1.51704e+06	0	AP-1 complex subunit mu-2	Q9Y6Q5	AP1M2
489.1	1110000	5.31572e+06	461147	217533	6.01967e+06	634843	0	0	2.20365e+06	0	0	0	0	0	0	0	0	0	0	0	0	1945440	1610000	0	0	183229	0	0	4.89187e+06	1.06991e+06	0	0	2.75435e+06	5.75506e+06	270000	4.27792e+06	823121	Deoxyribonuclease-2-alpha	O00115	DNASE2
490.1	3400000	1.29956e+07	1.99464e+06	242202	3.87708e+06	3.2513e+06	499741	0	1.97901e+07	3.04677e+06	0	0	0	0	0	0	0	0	0	0	0	0	467000	0	0	0	0	0	7.77156e+06	0	0	0	8.64611e+06	7.83573e+07	0	697409	0	Kallikrein-11	Q9UBX7	KLK11
491.1	0	358297	0	121101	652981	6.21239e+06	0	0	2.4069e+06	1.06428e+06	0	0	0	0	0	0	0	0	103000	0	0	510048	0	283500	0	0	0	0	783180	0	0	0	835426	2.54551e+06	0	0	0	CD109 antigen	Q6YHK3	CD109
492.1	0	0	0	125586	0	0	0	0	0	0	0	0	0	0	0	0	0	0	0	954356	0	0	0	0	0	0	0	0	0	0	0	0	857315	3.96656e+07	0	0	0	Aminopeptidase B	Q9H4A4	RNPEP
493.1	0	0	2.63513e+06	531499	0	0	0	0	0	0	0	0	0	0	0	0	0	0	0	838337	0	8981280	599000	0	456207	313076	791576	0	0	0	0	0	0	1.14658e+06	0	0	701243	Obg-like ATPase 1	J3KQ32	OLA1
494.1	0	0	0	0	0	0	0	0	0	0	0	0	0	0	0	0	0	0	0	0	0	0	0	0	0	0	0	0	1.27116e+06	2708750	324000	0	7.04093e+06	0	1220000	1.03173e+06	0	Nidogen-1	P14543	NID1
495.1	0	204112	0	128950	0	0	0	0	1.16601e+06	0	0	0	0	0	0	0	0	0	0	1.42592e+06	0	908208	0	0	909807	623267	166024	0	0	0	0	0	0	1.95229e+07	0	409818	8.44318e+06	10 kDa heat shock protein, mitochondrial	P61604	HSPE1
496.1	0	0	0	0	0	0	0	0	0	0	0	0	0	0	0	0	0	0	0	0	2.9913e+06	0	0	753695	0	0	0	880444	0	0	0	0	0	0	0	0	0	DCC-interacting protein 13-alpha	Q9UKG1	APPL1
497.1	387000	217328	378799	1.15495e+06	0	866107	698111	0	4.99565e+06	2.46246e+06	0	0	0	0	0	0	0	0	0	0	0	0	0	0	0	0	370588	0	0	0	0	0	1.86056e+07	0	0	690219	0	PDZ and LIM domain protein 7	Q9NR12	PDLIM7
498.1	0	0	0	0	0	0	0	3.0367e+06	0	0	0	0	0	0	0	0	0	0	363000	0	0	331632	148000	0	0	0	0	0	0	8.38948e+06	460000	0	0	0	1670000	6.00347e+06	0	C4b-binding protein alpha chain	P04003	C4BPA
499.1	0	0	0	0	0	0	0	0	0	0	0	0	0	0	0	0	0	0	0	0	0	0	0	0	0	0	0	0	0	0	0	0	0	1.14658e+07	0	0	0	Splicing factor 3B subunit 3	Q15393	SF3B3
500.1	0	0	0	0	0	0	0	0	0	0	0	0	0	0	0	0	0	0	0	0	0	1320480	191000	0	0	0	0	1.83556e+06	0	0	0	0	0	2.18249e+06	0	0	0	Dihydrolipoyllysine-residue acetyltransferase component of pyruvate dehydrogenase complex, mitochondrial	P10515	DLAT
501.1	0	152717	951574	995720	0	0	0	0	0	0	0	0	0	0	0	0	0	0	0	3.7276e+06	0	1149120	0	0	0	0	0	0	0	0	0	0	530806	3.22726e+06	0	438577	1.80168e+06	Isoform 2 of Glucose-6-phosphate isomerase	P06744-2	GPI
502.1	397000	509546	0	0	700594	0	1.17496e+06	0	1.71157e+06	0	0	0	0	0	0	0	0	0	0	913188	5.91527e+06	2096640	1940000	511683	1.19657e+06	898832	311294	199111	1.87361e+07	1.12935e+06	0	0	3.37454e+07	2.07182e+08	9340000	1.61411e+07	2.22561e+06	N(4)-(beta-N-acetylglucosaminyl)-L-asparaginase	P20933	AGA
503.1	0	0	0	0	0	0	0	0	0	0	0	0	0	0	0	0	0	0	0	0	0	359856	0	0	0	0	0	0	0	0	0	0	0	0	0	0	0	Nucleoside diphosphate kinase	Q32Q12	NME1-NME2
503.3	0	0	0	0	0	0	0	0	0	0	0	0	0	0	0	0	0	0	0	0	0	0	0	0	0	0	0	0	0	0	0	0	273611	0	0	0	0	Putative nucleoside diphosphate kinase	O60361	NME2P1
504.1	1180000	378855	979023	0	615571	0	0	0	0	0	0	0	0	0	0	0	0	813155	286000	1.32487e+06	4.8284e+06	4203360	503000	493244	1.27738e+06	0	756000	717111	1.77119e+07	7.17522e+06	5940000	0	0	0	5990000	9.02318e+06	0	Phospholipase D3	Q8IV08	PLD3
505.1	785000	0	1.95805e+06	670541	0	0	0	0	0	0	0	0	0	0	0	0	0	0	0	0	0	592704	463000	0	0	0	177882	211556	3.69902e+07	3.54091e+07	282000	0	1.7274e+07	4.9582e+07	8750000	1.5494e+07	0	Calpain small subunit 1	P04632	CAPNS1
506.1	300000	688695	1.84825e+06	0	0	535082	2.40715e+06	0	0	0	0	0	0	0	0	0	0	0	0	2.94166e+06	0	0	302000	0	0	0	185294	583333	0	6.63177e+06	0	0	1477500	4.51551e+06	0	1.77228e+06	0	Integrin-linked protein kinase	Q13418	ILK
507.1	0	0	0	0	0	0	0	0	0	0	0	0	0	0	0	0	0	0	0	0	0	0	0	0	0	0	0	0	0	0	0	0	0	1.9213e+07	0	0	0	26S proteasome non-ATPase regulatory subunit 1	Q99460	PSMD1
508.1	259000	0	968043	763610	2.09838e+06	0	663778	0	0	0	0	0	0	0	0	0	0	0	0	0	1.31771e+06	732816	348000	1.9822e+06	503131	549687	321671	180444	3.68095e+07	9.00086e+06	3110000	0	5.56343e+06	2.4791e+07	5040000	5.0688e+06	0	Basigin	P35613	BSG
509.1	0	571220	0	0	0	0	0	0	0	0	0	0	0	0	0	0	0	0	0	939386	0	2237760	157000	0	0	310191	0	0	0	0	0	0	0	2.19135e+07	839000	470931	0	Heterogeneous nuclear ribonucleoprotein D0	Q14103	HNRNPD
509.2	906000	0	0	0	0	0	0	0	0	0	0	0	0	0	0	0	0	0	0	898218	0	1058400	0	0	0	0	0	0	0	0	0	0	2.42602e+06	0	0	0	0	Isoform 2 of Heterogeneous nuclear ribonucleoprotein A/B	Q99729-2	HNRNPAB
509.3	0	0	0	0	0	0	0	0	0	0	0	0	0	0	0	0	0	0	0	0	0	244944	0	0	0	0	0	0	0	0	0	0	0	0	108000	0	0	Heterogeneous nuclear ribonucleoprotein D-like	O14979	HNRPDL
510.1	304000	0	0	0	0	0	0	0	0	0	0	0	0	0	0	0	0	0	0	0	0	0	108000	0	0	0	0	581778	0	0	0	0	492500	721596	0	449361	0	Isoform 2 of Septin-11	Q9NVA2-2	SEPT11-2
510.2	543000	491925	367820	0	1.76849e+06	0	0	0	0	0	0	0	0	0	0	0	0	0	0	0	5.92489e+06	223776	269000	546256	354538	212084	0	1.10289e+06	0	1.25672e+06	0	0	0	1.7398e+06	0	0	0	Septin-7	Q16181	SEPT7
510.4	0	0	0	0	0	0	0	0	0	0	0	0	0	0	0	0	0	0	0	0	0	0	0	0	0	0	0	0	0	0	0	0	0	1.84162e+07	0	0	0	Septin-14	Q6ZU15	SEPT14
511.1	0	0	0	0	0	811692	0	0	0	0	0	0	0	0	0	0	0	0	0	0	0	0	0	0	0	0	0	233333	3.51226e+07	1.66431e+06	0	0	649370	0	1710000	1.01016e+06	0	Exophilin-5	Q8NEV8	EXPH5
512.1	0	0	0	0	0	0	0	0	0	0	0	0	0	0	0	0	0	0	0	0	0	0	0	0	0	0	0	0	0	0	0	0	355694	0	0	0	0	Isoform 2 of Putative adenosylhomocysteinase 2	O43865-2	AHCYL1
512.3	126000	0	0	0	0	0	0	0	0	0	0	0	0	0	0	0	0	0	0	0	0	0	0	0	0	0	0	0	915719	0	0	0	1.91528e+07	2.09396e+07	196000	0	0	Adenosylhomocysteinase	P23526	AHCY
513.1	0	212923	0	0	363901	0	0	0	0	0	0	0	0	0	0	0	0	223819	0	1.20511e+06	0	351792	1350000	0	0	0	778235	161778	0	2.62384e+06	0	0	0	0	215000	0	0	Laminin subunit gamma-1	P11047	LAMC1
514.1	449000	0	0	0	0	1.3241e+06	0	0	0	0	0	0	0	0	0	0	0	0	0	0	1.56779e+06	1522080	645000	361866	0	210641	499553	563111	0	0	0	0	0	1.14216e+06	0	0	0	Dihydrolipoyllysine-residue succinyltransferase component of 2-oxoglutarate dehydrogenase complex, mitochondrial	P36957	DLST
515.1	0	0	0	0	0	0	0	0	0	0	0	0	0	0	0	0	0	0	0	2.69091e+06	0	0	0	714512	0	0	0	0	0	0	0	0	0	1.4609e+07	0	0	3.55037e+06	Fatty acid-binding protein, epidermal	Q01469	FABP5
516.1	858000	994128	1.31939e+06	550561	2.5303e+06	0	4.65407e+06	4.37285e+06	4.54636e+06	4.72667e+06	0	0	0	0	0	0	0	0	0	4.45366e+06	0	489888	1600000	3.71085e+06	1.03494e+06	2.32282e+06	675953	410667	3.0544e+06	2.8531e+06	0	0	9.90472e+06	0	0	2.23243e+06	1.5173e+06	Biotinidase	A6NHF2	BTD
517.1	0	0	0	0	0	0	0	0	0	0	0	0	0	0	0	0	0	0	0	546416	0	265104	0	0	0	0	0	0	0	0	0	0	607417	0	739000	3.77464e+06	0	ATP-dependent RNA helicase DDX1	Q92499	DDX1
518.1	0	0	298282	0	0	0	0	0	0	0	0	0	0	0	0	0	0	0	0	0	0	2147040	335000	0	0	0	0	297111	0	0	0	0	0	0	0	0	0	2-oxoglutarate dehydrogenase, mitochondrial	E9PCR7	OGDH
520.1	3070000	2.4376e+06	3.4586e+06	855557	3.63901e+06	4.62528e+06	766778	1.32747e+06	2.63154e+07	1.43991e+07	0	0	0	0	0	793143	0	254413	168000	0	0	0	2440000	0	1.31388e+06	0	474353	0	3.36768e+07	6.93746e+07	9980000	0	3.26509e+07	0	16800000	1.02454e+07	0	Metalloproteinase inhibitor 1	P01033	TIMP1
521.1	960000	1.45228e+06	0	217533	615571	0	553148	0	0	0	0	0	0	0	0	0	0	0	0	2.65349e+06	7.39649e+06	659232	0	3.27293e+06	748179	2.74122e+06	1.19181e+06	1.61778e+06	0	0	0	0	0	8.41124e+06	1840000	0	178402	Profilin-2	P35080	PFN2
522.1	1520000	2.64318e+06	0	0	0	8.52503e+06	0	0	0	0	0	0	0	0	0	0	0	0	0	0	0	0	0	624622	0	0	0	0	0	0	141000	0	1.42095e+06	571079	451000	3.59489e+06	1.3283e+06	Microtubule-associated serine/threonine-protein kinase 4	F8WAQ9	MAST4
523.1	0	0	0	158104	0	0	0	0	0	0	0	0	0	0	0	0	0	0	0	0	0	0	0	0	0	0	0	0	0	0	0	0	1.93352e+06	0	0	0	0	Phosphoglucomutase-1	P36871	PGM1
523.2	0	0	0	0	0	0	0	0	0	0	0	0	0	0	0	0	0	0	0	0	0	0	0	0	0	0	0	0	0	0	0	0	0	1.21299e+06	0	0	0	Isoform 3 of Phosphoglucomutase-1	P36871-3	PGM1
524.1	0	0	217764	0	0	0	0	0	0	0	0	0	0	0	0	0	0	0	0	0	1.90443e+06	613872	296000	4.10268e+06	0	337603	570706	168000	608471	0	0	0	0	1.69553e+06	0	0	2.17262e+06	Isoform 3 of V-type proton ATPase 116 kDa subunit a isoform 1	Q93050-3	ATP6V0A1
525.1	0	0	0	0	0	0	0	0	0	0	0	0	0	0	0	0	0	0	0	0	0	279216	573000	1.86926e+06	0	0	0	262889	1.20489e+07	3.77866e+07	618000	3.54819e+06	3.31981e+07	3.63011e+08	6390000	5.50018e+07	0	Calreticulin	P27797	CALR
526.1	0	0	0	0	0	0	0	0	0	0	0	0	0	0	0	0	0	0	0	0	2.40458e+06	0	543000	951915	0	0	0	2.11556e+06	5.10875e+06	0	0	0	1.30786e+07	3.85589e+07	255000	1.06768e+07	0	Proteasome subunit alpha type-3	P25788	PSMA3
527.1	0	0	0	0	0	0	0	0	0	0	0	0	0	0	0	0	0	0	0	0	0	0	596000	0	0	0	0	0	5.62083e+06	0	318000	0	499796	0	0	0	0	Isoform 2 of Dynein heavy chain 2, axonemal	Q9P225-2	DNAH2
528.1	398000	0	0	0	0	0	0	0	0	0	0	0	0	0	0	0	0	0	0	0	0	0	0	0	0	0	0	0	0	0	0	0	477907	2.99263e+06	0	0	0	Programmed cell death 6-interacting protein	Q8WUM4	PDCD6IP
529.1	0	0	0	151376	0	0	396741	0	0	0	0	0	0	0	0	0	0	0	0	0	0	0	580000	0	0	0	745624	0	0	1.29069e+07	0	0	0	0	0	0	0	Platelet-derived growth factor receptor beta	P09619	PDGFRB
529.2	0	0	0	0	0	0	0	0	0	0	0	0	0	0	0	0	0	233480	0	0	0	0	0	0	0	0	0	0	0	0	0	0	0	0	0	2.21805e+06	0	Platelet-derived growth factor receptor alpha	P16234	PDGFRA
530.1	0	0	0	0	0	0	0	0	0	0	0	0	0	0	0	0	0	0	0	0	0	5352480	0	0	0	0	0	0	0	0	0	0	0	0	0	478120	1.39895e+06	Dihydrolipoyl dehydrogenase, mitochondrial	P09622	DLD
531.1	0	0	0	0	0	0	0	0	0	0	0	0	0	0	0	0	0	0	0	0	0	148176	133000	0	0	0	0	0	4.33761e+06	3.00595e+06	0	0	749694	0	0	1.12161e+06	0	Solute carrier family 12 member 2	P55011	SLC12A2
532.1	464000	832601	221424	0	0	0	0	0	9.1997e+06	0	0	0	0	0	0	0	0	0	0	0	0	0	2030000	5.04768e+06	370179	0	0	1.24911e+06	0	0	0	0	0	0	0	0	0	Glutaminyl-peptide cyclotransferase	Q16769	QPCT
533.1	0	0	0	0	0	0	0	0	0	0	0	0	0	0	0	0	0	0	0	0	0	0	0	0	271117	0	0	0	3.02428e+07	0	853000	0	1.39906e+06	1.0669e+06	982000	2.0383e+06	1.01036e+06	Centromere protein F	P49454	CENPF
534.1	0	0	0	0	0	0	0	0	0	0	0	0	0	0	0	0	0	0	0	0	0	561456	0	0	0	0	0	0	0	0	228000	0	1231250	0	0	0	858449	Peroxisomal multifunctional enzyme type 2	P51659	HSD17B4
535.1	0	0	0	0	0	0	0	0	0	0	0	0	0	0	0	0	0	0	0	0	0	0	0	0	0	0	0	0	7.65107e+06	0	0	0	1.71463e+06	3.77178e+07	0	2.24321e+06	0	Proteasome subunit beta type-7	Q99436	PSMB7
536.1	275000	0	311091	156983	0	0	0	0	0	0	0	0	0	0	0	0	0	0	0	0	0	0	0	0	0	0	0	0	0	1477500	0	483012	2.62667e+06	6.77326e+06	3200000	1.44515e+06	0	Pericentrin	O95613	PCNT
537.1	0	0	0	0	0	0	0	0	0	0	0	0	0	0	0	0	0	0	0	0	0	0	0	0	0	0	0	0	0	0	0	0	0	987213	0	0	0	Gamma-glutamyltranspeptidase 2	P36268	GGT2
538.1	0	948607	0	0	884245	0	0	0	0	0	0	0	0	0	0	0	0	0	0	0	0	0	432000	0	0	0	0	0	1.48202e+07	0	0	0	0	3.02804e+06	213000	1.01016e+07	0	Squamous cell carcinoma antigen recognized by T-cells 3	Q15020	SART3
539.1	0	0	0	0	0	0	0	0	0	0	0	0	0	0	0	0	0	0	0	0	0	0	0	0	0	0	0	0	0	2.15681e+07	0	0	6.22009e+06	0	0	452956	0	Isoform 2 of SPARC-related modular calcium-binding protein 1	Q9H4F8-2	SMOC1
540.1	0	0	0	0	0	0	0	0	0	0	0	0	0	0	0	0	0	0	0	0	0	334656	474000	527817	0	653565	0	1.49022e+06	0	0	173000	448675	0	0	0	0	0	Echinoderm microtubule-associated protein-like 4	B5MBZ0	EML4
541.1	0	0	0	0	0	0	0	0	0	0	0	0	0	0	0	0	0	0	0	0	0	0	0	0	0	0	0	0	0	2462500	0	0	299148	1.24398e+07	0	532044	0	Nuclear pore complex protein Nup153	F6QR24	NUP153
542.1	516000	512483	543495	0	0	0	0	0	0	0	0	0	0	0	0	0	0	0	0	1.81515e+06	3.76076e+06	383040	178000	1.26768e+06	0	891618	0	695333	0	0	0	0	705917	6.46337e+06	0	0	1.03155e+06	F-actin-capping protein subunit alpha-1	P52907	CAPZA1
542.2	407000	864906	1.41455e+06	303874	0	0	0	0	0	1.21036e+06	0	0	0	0	0	0	0	0	0	845822	5.81908e+06	110880	236000	1.47282e+06	435352	145718	588494	1.99111e+06	0	1.70677e+06	0	0	538102	5.9764e+06	0	0	856682	F-actin-capping protein subunit alpha-2	P47755	CAPZA2
543.1	241000	1.24523e+06	2.48873e+06	0	0	0	2.30415e+06	0	0	0	0	0	0	0	0	0	0	0	0	4.71564e+06	1.90443e+06	1743840	566000	862024	398855	799282	693741	1.92889e+06	0	0	0	0	0	4.28973e+06	0	0	1.59325e+06	Alpha-galactosidase A	P06280	GLA
544.1	1290000	0	0	1.85016e+06	0	0	0	0	0	0	0	0	0	0	0	0	0	0	183000	0	0	0	344000	0	484883	818038	188259	0	1.28321e+07	4.22871e+06	0	0	1.82407e+06	0	3770000	7.90876e+06	0	Coagulation factor XII	P00748	F12
545.1	0	396477	0	0	523745	0	0	0	0	0	0	0	0	0	0	0	0	0	0	0	0	0	0	0	0	0	0	0	0	0	0	0	483380	4.05953e+06	0	769307	0	Kinesin-like protein KIF13B	Q9NQT8	KIF13B
546.1	0	0	232404	0	1.55763e+06	0	0	0	0	0	0	0	0	0	0	0	0	0	0	0	0	630000	1010000	912732	0	281336	698188	0	0	0	0	0	0	2.36843e+06	0	0	1.23821e+06	Src substrate cortactin	Q14247	CTTN
547.1	0	0	0	0	0	0	0	0	1.23019e+06	0	0	0	0	0	0	0	0	0	0	374257	0	1340640	740000	0	0	412626	0	0	765107	5.72319e+06	0	0	2.02472e+06	5.48944e+07	0	1.62489e+06	1.81935e+06	Palmitoyl-protein thioesterase 1	P50897	PPT1
548.1	0	0	0	246687	0	0	0	0	0	0	0	0	0	0	0	0	0	0	0	523960	0	143136	0	0	0	0	0	441778	0	0	0	0	1970000	9.60652e+06	0	0	538738	Eukaryotic translation initiation factor 5B	O60841	EIF5B
549.1	0	0	0	0	0	0	0	0	0	0	0	0	0	852629	0	0	0	840529	0	0	0	0	0	0	0	0	0	0	861498	0	0	0	3.59343e+06	0	0	2.72852e+06	0	Neural cell adhesion molecule 1	P13591	NCAM1
550.1	441000	873717	2.83642e+06	0	1.16652e+06	798088	1.72048e+06	4.08653e+06	0	0	0	0	0	0	0	0	0	0	0	2.73582e+06	1.72168e+06	981792	1740000	0	0	0	495106	416889	668716	0	0	0	4.21361e+06	5.35663e+06	0	2.68179e+06	0	Ependymin related protein 1 (Zebrafish), isoform CRA_b	A4D1W8	UCC1
551.1	0	0	0	0	0	0	0	0	0	0	0	0	0	0	0	0	0	0	0	0	0	286272	0	0	1.12357e+06	0	0	0	0	0	123000	0	235306	0	572000	535639	0	Myosin-6	P13533	MYH6
551.2	0	0	0	0	0	0	0	0	0	0	0	0	0	0	0	0	0	0	0	0	0	0	0	0	0	0	0	0	0	0	235000	0	0	1.95672e+06	0	0	0	Myosin-7	P12883	MYH7
551.3	0	0	0	0	0	0	0	0	0	0	0	0	1.14964e+06	0	0	0	0	0	0	0	0	0	0	0	0	0	0	0	2.22905e+07	4.10983e+06	0	499036	0	0	0	0	0	Myosin-2	Q9UKX2	MYH2
551.4	0	3.06902e+06	0	0	0	0	0	0	0	0	0	0	0	0	0	0	0	0	0	1.07412e+06	0	0	0	0	0	0	0	0	0	0	0	0	0	0	452000	0	0	Myosin-13	Q9UKX3	MYH13
551.5	0	0	0	0	0	0	0	0	0	0	0	0	0	0	0	0	0	0	0	0	0	0	0	0	0	0	0	0	1.91578e+06	0	0	0	0	0	0	0	0	Myosin-3	P11055	MYH3
551.6	0	0	254363	0	0	0	0	0	0	0	0	0	0	0	0	0	0	0	0	0	0	0	0	0	0	0	0	0	0	0	0	0	0	0	0	0	0	Myosin-4	Q9Y623	MYH4
551.7	284000	0	0	0	0	0	0	0	0	0	0	0	0	0	0	0	0	0	0	0	0	0	0	0	0	0	0	0	1.87963e+06	874612	126000	0	187880	0	0	0	0	Myosin-7B	A7E2Y1	MYH7B
551.9	0	0	0	0	0	0	0	0	0	0	0	0	0	0	0	0	0	0	0	0	0	0	0	0	0	0	0	0	0	0	0	0	279083	0	0	0	0	Myosin-8	P13535	MYH8
552.1	0	0	0	0	0	0	0	0	0	0	0	0	0	0	0	0	0	0	0	0	0	9213120	191000	0	0	0	0	0	903670	0	0	0	0	9.82787e+07	0	0	0	Collagen alpha-1(II) chain	P02458	COL2A1
553.1	0	0	0	0	0	0	0	0	0	0	0	0	0	0	0	0	0	0	0	0	0	204624	0	0	0	0	0	0	0	0	0	0	0	2.21791e+06	0	0	0	Carbonic anhydrase 1	P00915	CA1
554.1	0	0	0	0	0	0	0	0	0	0	0	0	0	0	0	0	0	0	0	0	0	0	0	0	0	0	0	0	0	2.92953e+06	0	0	1970000	2.53222e+07	0	0	0	Ran GTPase-activating protein 1	P46060	RANGAP1
555.1	0	0	0	0	0	0	0	0	0	0	0	0	0	0	0	0	0	0	0	0	1.27924e+06	0	0	1.08099e+06	0	708389	0	488444	0	0	0	0	0	0	0	0	0	Alanine--tRNA ligase, cytoplasmic	P49588	AARS
556.1	0	0	0	0	0	0	0	0	0	0	0	0	0	0	0	0	0	0	0	0	1.67359e+06	0	0	0	0	0	0	0	0	0	0	0	0	9.82787e+06	0	0	0	Isoform 5 of Nuclear pore complex protein Nup214	P35658-5	NUP214
557.1	1780000	0	201294	0	0	0	0	0	0	0	0	0	0	0	0	0	0	0	0	1.02172e+06	3.02015e+07	802368	0	3.36512e+06	315434	357802	570706	1.22889e+06	0	0	0	0	0	3.4309e+06	0	0	683579	Matrin-3	A8MXP9	MATR3
558.1	672000	0	0	0	0	0	0	0	0	0	0	0	0	0	0	0	0	0	0	0	0	0	148000	0	0	0	0	0	0	4.16078e+06	0	0	0	0	0	1.39122e+06	0	Target of Nesh-SH3	D3YTG3	ABI3BP
559.1	0	0	0	652600	0	630308	0	0	0	0	0	0	0	0	0	0	0	0	0	0	0	0	0	0	0	0	0	0	0	4.15228e+06	103000	718795	0	1.34137e+06	201000	0	0	Dynein heavy chain 10, axonemal	Q8IVF4	DNAH10
560.1	0	0	289132	0	0	0	0	0	0	0	0	0	0	0	0	0	0	0	0	0	0	745920	0	0	0	0	0	325111	1.68083e+06	1.5794e+06	0	0	530806	3.34679e+06	0	880748	0	Golgin subfamily B member 1	Q14789	GOLGB1
561.1	0	0	0	0	0	0	0	0	0	0	0	0	0	0	0	0	0	0	0	0	0	0	0	0	349324	0	0	0	0	0	0	0	8.20833e+06	0	0	0	0	Isoform B3 of Smoothelin	P53814-6	SMTN
561.2	0	154185	0	0	0	0	0	0	0	0	0	0	0	0	0	0	0	0	0	0	0	0	0	0	0	0	0	0	0	0	0	0	472435	0	0	0	0	Zinc finger protein 34	Q8IZ26	ZNF34
561.3	0	0	0	0	0	0	0	0	0	0	0	0	0	0	0	0	0	0	0	0	0	0	0	0	0	0	0	0	0	0	0	0	0	0	264000	0	0	Smoothelin	B5MCI0	SMTN
562.1	0	0	0	0	0	0	0	0	0	0	0	0	0	0	0	0	0	0	0	0	0	265104	126000	352646	0	0	0	0	0	0	0	0	881028	0	0	0	1.96065e+06	V-type proton ATPase subunit d 1	F5GYQ1	ATP6V0D1
563.1	0	591778	0	0	0	0	0	0	0	0	0	0	0	0	0	0	0	0	0	0	0	0	0	0	0	0	0	0	0	2.58987e+06	161000	0	0	907528	1350000	0	0	Apolipoprotein B-100	P04114	APOB
564.1	0	0	0	0	0	911453	0	0	0	0	0	0	0	0	0	0	0	0	0	1.67293e+06	1.69282e+06	0	508000	0	0	1.28549e+06	841976	595778	0	0	0	0	0	0	0	0	0	Thioredoxin reductase 1, cytoplasmic	Q16881	TXNRD1
565.1	0	0	0	0	0	0	0	0	0	0	0	0	0	0	0	0	0	0	0	0	0	0	0	0	0	0	0	0	0	0	0	0	268139	6.28629e+07	0	0	0	Phosphoacetylglucosamine mutase	O95394	PGM3
566.1	0	0	0	0	0	0	0	0	3.43384e+06	0	0	0	0	0	0	0	0	0	0	0	0	1380960	0	0	305007	0	0	0	0	0	0	0	238954	3.28924e+06	0	0	667682	Aspartate--tRNA ligase, cytoplasmic	P14868	DARS
567.1	0	0	0	0	0	0	0	0	0	0	0	0	0	0	0	0	0	0	0	0	2.93359e+06	0	0	1.37371e+06	469241	1.28405e+06	2.46071e+06	1.52911e+06	0	0	0	0	0	0	0	0	300280	Golgi resident protein GCP60	Q9H3P7	ACBD3
568.1	0	259912	345860	395821	0	0	415815	0	0	0	0	0	0	0	0	0	0	0	0	7.89683e+06	0	699552	140000	0	500524	968084	185294	0	0	0	0	290723	848194	1.44319e+07	0	0	4.57486e+06	Thioredoxin-dependent peroxide reductase, mitochondrial	P30048	PRDX3
569.1	4950000	1.48312e+07	1.23705e+07	2.44445e+06	5.20344e+07	1.03842e+07	3.43715e+06	0	9.10343e+07	6.91784e+06	0	4.48837e+06	377587	0	0	2.22425e+06	1.04674e+06	362297	1060000	2.91547e+07	0	31953600	53800000	9.4961e+06	8.7331e+06	2.07756e+07	7.29318e+06	3.45333e+07	3.24719e+07	1.7747e+06	13300000	0	2.44426e+07	1.65569e+08	24500000	6.32701e+07	6.39421e+06	Isoform LAMP-2C of Lysosome-associated membrane glycoprotein 2	P13473-3	LAMP2
570.1	0	0	0	0	0	0	0	0	0	0	0	0	0	0	0	0	0	0	0	0	0	0	0	378000	0	731473	0	4.07556e+06	0	0	0	0	0	3.05018e+06	0	0	0	Chromobox protein homolog 3	Q13185	CBX3
571.1	0	0	0	0	0	0	0	0	0	0	0	0	0	0	0	0	0	0	0	0	0	0	0	0	0	0	0	0	0	1.83414e+06	962000	0	1.21483e+06	3.07674e+06	0	0	0	Nucleosome assembly protein 1-like 1	F5H4R6	NAP1L1
571.2	0	0	0	0	0	0	0	0	0	0	0	0	0	0	0	0	0	0	0	0	0	0	0	0	0	0	0	0	1.01813e+06	1.70677e+06	0	0	4.54194e+06	4.33843e+07	0	0	0	Nucleosome assembly protein 1-like 4	F5HFY4	NAP1L4b
572.1	0	0	0	0	755009	0	0	0	0	0	0	0	0	0	0	0	0	0	0	0	0	0	0	0	0	0	0	0	0	5.36655e+06	0	0	809889	1.05362e+06	1820000	1.49907e+06	0	Isoform 4 of Citron Rho-interacting kinase	O14578-4	CIT
573.1	0	0	0	0	0	0	0	0	0	1.52339e+06	0	0	0	0	0	0	0	0	0	0	0	0	0	0	0	0	0	395111	1.75312e+06	993491	112000	0	421361	4.2853e+06	187000	805255	0	WD repeat and FYVE domain-containing protein 3	Q8IZQ1	WDFY3
574.1	0	0	0	0	0	0	0	0	0	0	0	0	0	0	0	0	0	0	0	0	1.8371e+06	0	0	0	0	0	0	0	0	0	0	0	1.2732e+06	6.68472e+06	0	0	0	Guanine nucleotide-binding protein G(I)/G(S)/G(T) subunit beta-1	P62873	GNB1
574.2	0	0	0	0	0	0	0	0	0	0	0	0	0	0	0	0	0	0	0	0	0	0	0	0	0	0	0	0	0	2.86159e+06	0	0	0	0	0	0	0	Guanine nucleotide-binding protein G(I)/G(S)/G(T) subunit beta-2	P62879	GNB2
575.1	0	0	0	0	0	0	0	0	0	0	0	0	0	0	0	0	0	0	0	0	0	1360800	117000	0	0	0	406165	0	4.69306e+06	0	0	0	0	2.39056e+07	0	4.74526e+06	0	Isoform 3 of Nuclear autoantigenic sperm protein	P49321-3	NASP
577.1	0	0	0	0	1.28896e+06	0	0	0	0	0	0	0	0	0	0	0	0	0	0	0	2.53924e+06	0	0	0	0	0	0	0	4.45208e+06	1.94453e+07	0	0	0	1.6424e+06	0	834015	0	Serine/arginine repetitive matrix protein 2	Q9UQ35	SRRM2
578.1	170000	0	0	0	0	0	0	0	0	0	0	0	0	0	0	0	0	0	0	0	0	0	439000	0	0	0	214941	0	0	1.12935e+06	0	0	0	1.47418e+06	0	2.02392e+06	0	Dynein heavy chain 8, axonemal	H0Y7V4	DNAH8
578.2	140000	0	744789	0	0	0	0	0	0	0	0	0	0	0	0	0	0	0	0	0	0	0	0	0	0	0	0	0	1.75914e+06	1.41806e+06	0	0	0	3.76735e+06	0	2.14255e+06	0	Dynein heavy chain 5, axonemal	Q8TE73	DNAH5
579.1	0	663731	0	0	0	0	0	0	0	0	0	0	0	0	0	0	0	0	0	0	0	0	0	0	0	0	0	0	0	0	396000	0	215241	978360	2350000	3.06644e+06	0	Envoplakin	K7EKI0	EVPL
580.1	0	0	0	0	0	0	0	0	0	0	0	0	0	0	0	0	0	0	0	0	1.22153e+06	0	0	0	0	0	0	0	0	0	0	0	833602	7.39303e+06	0	1.97359e+06	0	Isoform 2 of COP9 signalosome complex subunit 2	P61201-2	COPS2
581.1	0	0	0	0	0	553220	0	0	1.82924e+06	0	0	0	0	0	0	0	0	0	0	0	0	145152	0	0	0	0	0	0	6.86789e+06	0	159000	0	0	973933	201000	2.18929e+06	0	Isoform 2 of Cytoplasmic dynein 2 heavy chain 1	Q8NCM8-2	DYNC2H1
582.1	0	0	0	0	0	0	0	0	0	0	0	0	0	0	0	0	0	0	0	0	0	0	0	0	0	0	0	0	1.70492e+06	0	334000	0	2.93676e+06	1.02706e+06	0	0	0	Unconventional myosin-XVIIIb	F5GXR6	MYO18B
584.1	0	0	0	0	0	0	0	0	0	0	0	0	0	0	0	0	0	0	0	0	0	0	0	0	0	0	0	0	891621	0	0	0	0	0	0	0	0	Rab GTPase-activating protein 1	Q9Y3P9	RABGAP1
585.1	0	0	0	0	0	0	0	0	0	0	0	0	0	0	0	0	0	457299	0	0	0	103824	129000	0	0	0	0	0	0	2.97198e+06	0	0	800769	2.37285e+06	310000	0	0	U5 small nuclear ribonucleoprotein 200 kDa helicase	O75643	SNRNP200
586.1	0	0	0	0	469330	0	0	0	0	0	0	0	0	0	0	0	0	0	0	385485	0	610848	311000	977268	0	0	191224	497778	0	1.63034e+06	0	0	1.21301e+06	1.24398e+06	0	2.66741e+06	0	S-phase kinase-associated protein 1	E5RJR5	SKP1
587.1	0	0	0	0	0	0	0	0	0	0	0	0	0	0	0	0	0	0	0	0	0	0	0	0	0	464565	0	0	0	3.20974e+06	0	0	2.13417e+06	0	0	2.15334e+06	0	Chondroitin sulfate proteoglycan 4	Q6UVK1	CSPG4
588.1	0	0	0	0	0	0	0	0	0	0	0	0	0	0	0	0	0	0	0	0	0	0	0	0	0	0	0	0	0	0	0	0	0	1.21299e+06	0	0	0	Poly(U)-binding-splicing factor PUF60	Q9UHX1	PUF60
589.1	0	0	0	0	0	0	0	0	0	0	0	0	0	0	0	0	0	0	0	0	0	0	0	0	0	393870	0	196000	0	0	0	0	0	619775	0	0	1.08454e+06	V-type proton ATPase subunit B, brain isoform	P21281	ATP6V1B2
590.1	0	0	0	0	0	0	0	0	0	0	0	0	0	0	0	0	0	0	0	0	0	212688	0	0	0	0	0	0	1.02416e+06	3.65978e+07	0	0	2.02472e+06	0	2120000	2462500	263187	Serum paraoxonase/arylesterase 1	P27169	PON1
591.1	0	221733	1.47311e+06	0	0	0	0	0	0	0	0	0	0	0	0	0	0	0	0	2.08836e+06	2.40458e+06	812448	1270000	2.04673e+06	372786	334718	302400	857111	0	6.9969e+06	0	0	0	0	0	0	2.26093e+06	Nicastrin	Q92542	NCSTN
592.1	0	298092	0	0	0	0	0	0	0	0	0	0	0	0	0	0	0	0	0	0	0	0	0	0	0	0	0	199111	1.81939e+06	1.82565e+06	0	309036	0	2.11609e+06	0	4.9969e+06	0	Protein AHNAK2	Q8IVF2	AHNAK2
593.1	0	0	0	0	0	0	0	0	0	0	0	0	0	0	0	0	0	0	0	0	5.09771e+06	0	0	921951	0	0	0	689111	0	0	0	0	0	730449	0	0	0	Serine-threonine kinase receptor-associated protein	B4DNJ6	STRAP
594.1	0	0	0	0	0	0	0	0	0	0	0	0	0	0	0	0	0	0	0	0	0	0	0	0	0	0	386894	0	0	1.21427e+07	166000	0	738750	0	0	0	0	MLL cleavage product C180	E9PQG7	NULL
595.1	0	533041	0	271356	0	0	0	0	0	0	0	0	0	0	0	0	0	0	0	0	0	0	0	0	0	0	0	0	0	0	0	0	0	0	2250000	0	0	Ankyrin repeat domain-containing protein 36A	A6QL64	ANKRD36
595.3	0	0	0	419369	0	0	0	0	0	0	0	0	0	0	0	0	0	0	0	0	0	0	0	0	0	0	0	0	0	0	0	0	0	0	0	0	0	Ankyrin repeat domain-containing protein 36C	Q5JPF3	ANKRD36C
596.1	0	0	0	0	0	0	0	0	0	0	0	0	0	0	0	0	0	0	0	0	0	0	0	0	0	0	0	308000	8.01254e+06	0	496000	0	0	1.05804e+06	484000	1.686e+06	0	Telomere-associated protein RIF1	Q5UIP0	RIF1
597.1	232000	396477	0	0	0	0	0	0	0	0	0	0	0	0	0	0	0	0	0	1.67293e+06	0	281232	349000	0	0	383771	612212	0	0	0	133000	0	0	0	0	0	0	Glutamyl aminopeptidase	Q07075	ENPEP
598.1	0	0	0	0	0	0	0	0	0	0	0	0	0	0	0	0	0	0	0	378000	0	409248	0	244317	0	0	0	0	0	0	130000	0	1.29509e+06	0	0	733358	0	Calcium/calmodulin-dependent protein kinase (CaM kinase) II delta, isoform CRA_e	D6R938	CAMK2D
598.2	0	0	0	0	0	0	0	0	0	0	0	0	0	0	0	0	0	0	0	0	0	0	0	0	0	0	0	196000	0	0	0	0	0	0	0	0	0	Isoform B of Calcium/calmodulin-dependent protein kinase type II subunit alpha	Q9UQM7-2	CAMK2A
598.3	0	0	0	0	0	0	0	0	0	0	0	0	0	0	0	0	0	0	0	0	0	0	0	0	0	0	0	0	0	0	0	0	0	0	0	0	330308	Isoform 6 of Calcium/calmodulin-dependent protein kinase type II subunit gamma	Q13555-6	CAMK2G
599.1	354000	0	0	125586	0	0	0	0	0	0	0	0	0	0	0	0	0	1.06274e+06	0	0	0	658224	234000	0	299793	0	163059	0	8.73547e+06	1.40957e+07	0	0	6.36602e+06	0	0	1.3373e+06	0	Coagulation factor IX	P00740	F9
600.1	361000	0	472127	0	0	0	0	0	0	0	0	0	0	0	0	0	0	0	0	0	0	0	0	0	0	0	0	0	0	0	0	469277	352046	0	0	0	0	Ankyrin-3	Q12955	ANK3
601.1	0	0	0	0	0	0	0	0	0	0	0	0	0	0	0	0	0	0	0	576356	0	183456	0	0	0	0	0	0	0	0	0	0	0	0	114000	0	2.50822e+06	Endoplasmic reticulum resident protein 29	P30040	ERP29
602.1	0	0	796028	0	0	0	0	0	0	0	0	0	0	0	0	0	0	0	0	0	0	0	206000	0	0	0	0	0	0	0	0	0	0	3.76292e+06	0	0	4.50421e+06	L-xylulose reductase	Q7Z4W1	DCXR
603.1	0	0	0	2.19776e+06	0	0	1133000	0	0	0	0	0	0	0	0	0	0	0	0	0	0	1058400	0	0	0	0	0	0	0	0	0	0	1.35894e+06	1.15544e+06	0	0	3.81533e+06	Peroxiredoxin-5, mitochondrial	P30044	PRDX5
604.1	130000	0	0	514680	1.60184e+06	1.26515e+06	0	0	0	0	0	0	0	0	0	0	0	0	0	0	4.97267e+06	1834560	1930000	4.10268e+06	0	1.96214e+06	444706	1428000	1.59046e+06	0	269000	0	1.3334e+07	5.35663e+07	0	6.21916e+06	0	Ferritin heavy chain	P02794	FTH1
605.1	0	0	0	0	0	0	0	0	0	0	0	0	0	0	0	0	0	0	0	3.11008e+06	0	9616320	153000	0	0	1.03878e+06	0	0	1.41575e+06	0	0	0	850019	0	0	672245	0	Catechol O-methyltransferase	P21964	COMT
606.1	0	0	0	0	0	0	0	0	0	0	0	0	0	0	0	0	0	0	0	0	0	389088	177000	0	0	0	0	0	0	0	0	0	0	6.46337e+06	427000	650675	0	LanC-like protein 1	O43813	LANCL1
607.1	0	348018	301942	0	0	0	0	0	0	0	0	0	0	0	0	0	0	0	0	542673	0	3195360	0	0	0	0	0	0	0	0	0	0	0	0	0	363084	0	Vasorin	Q6EMK4	VASN
608.1	0	0	0	0	0	0	0	0	0	0	0	0	0	0	0	0	0	0	0	486535	0	0	0	0	0	0	0	760667	0	0	213000	0	957639	0	0	665055	0	Nestin	P48681	NES
609.1	0	0	296452	0	0	0	0	0	0	0	0	0	0	0	0	0	0	0	0	699861	0	2761920	619000	0	0	0	0	0	0	0	0	0	0	4.51551e+06	0	478120	249056	Protein S100-A11	P31949	S100A11
610.1	0	0	0	0	0	0	0	0	0	0	0	0	0	0	0	0	0	0	0	0	0	0	0	0	0	0	0	0	0	0	193000	0	622009	562225	305000	1.41639e+06	0	Isoform 3 of Dystrophin	P11532-4	DMD
611.1	0	0	290962	0	0	0	0	0	0	0	0	0	0	0	0	0	0	0	0	0	0	0	0	0	0	0	0	0	0	4.33909e+06	0	0	1.30056e+06	0	0	0	978561	Ras-related protein R-Ras	P10301	RRAS
612.1	0	0	0	0	0	0	0	0	1.51902e+06	0	0	0	0	0	0	0	0	0	0	0	0	136080	220000	0	0	0	0	0	0	0	0	0	0	0	0	2.55237e+06	250822	Myoferlin	Q9NZM1	MYOF
613.1	0	0	0	0	0	0	0	0	0	0	0	0	0	0	0	0	0	0	0	0	0	492912	1280000	0	0	0	0	0	0	0	0	0	0	1.54501e+07	0	1.91967e+06	0	Granulins	P28799	GRN
614.1	274000	0	0	0	0	0	0	0	0	0	0	0	0	0	0	0	0	0	0	0	0	4253760	235000	0	0	0	0	0	0	0	0	0	632954	1.87261e+07	341000	2.24681e+06	0	Heterogeneous nuclear ribonucleoprotein H3	P31942	HNRNPH3
615.1	0	296623	1.01196e+06	0	0	0	0	0	1.37996e+06	0	0	0	0	0	0	0	0	0	0	0	0	0	451000	251232	709076	0	0	0	0	0	984000	0	0	1.11117e+07	2850000	2.28635e+06	2.64953e+06	N-acylethanolamine-hydrolyzing acid amidase	Q02083	NAAA
616.1	0	0	0	0	0	0	0	0	0	0	0	0	0	418879	0	0	391450	0	505000	516475	0	722736	274000	0	0	0	0	0	0	1.50297e+06	0	0	390352	6.72899e+06	0	0	0	Thrombospondin-1	P07996	THBS1
617.1	0	0	0	211927	0	0	0	0	0	0	0	0	0	0	0	0	0	0	0	0	0	0	0	0	0	0	484729	0	0	2.72573e+06	0	0	0	4.51551e+06	0	424197	0	Isoform 2 of Anoctamin-6	Q4KMQ2-2	ANO6
618.1	650000	0	0	0	0	0	0	0	0	0	0	0	0	0	0	0	0	0	0	958099	0	0	0	0	0	0	275718	0	0	3.66828e+06	504000	0	2.29833e+06	0	1080000	0	0	Immunoglobulin-like and fibronectin type III domain-containing protein 1	Q86VF2	IGFN1
619.1	0	0	0	0	0	0	1.11011e+06	0	0	0	0	0	0	0	0	0	0	0	0	1.84883e+06	0	0	669000	0	0	702618	0	0	4.14483e+06	951034	0	0	2.38954e+06	0	0	902318	0	Phospholipid transfer protein	B3KUE5	PLTP
620.1	0	377387	0	0	700594	0	728630	0	0	0	0	0	0	0	0	0	0	0	0	0	0	0	0	670720	0	0	0	0	0	1.75772e+06	184000	0	636602	473685	952000	1.07128e+06	528140	Isoform 1 of Tudor domain-containing protein 5	Q8NAT2-1	TDRD5
621.1	450000	0	0	347605	914854	0	0	0	0	0	0	0	0	0	0	0	0	0	0	0	1.43313e+06	0	0	0	479669	0	603318	0	0	1.43504e+06	539000	0	0	0	108000	632701	203131	Midasin	Q9NU22	MDN1
622.2	799000	0	0	640266	0	0	0	0	0	0	0	0	0	0	0	0	0	0	0	0	0	0	0	0	0	0	0	0	0	0	0	0	0	0	0	0	0	HLA class II histocompatibility antigen, DRB1-11 beta chain	P20039	HLA-DRB1
622.3	0	0	0	0	0	0	0	0	0	0	0	0	0	0	0	0	0	0	0	0	0	0	0	0	0	0	0	0	0	0	0	0	0	0	0	661460	0	HLA class II histocompatibility antigen, DR beta 5 chain	Q30154	HLA-DRB5
622.6	0	0	0	0	0	0	0	0	0	0	0	0	0	0	0	0	0	0	0	0	0	0	113000	0	0	0	0	0	0	0	0	0	0	0	0	0	0	HLA class II histocompatibility antigen, DRB1-16 beta chain	Q29974	HLA-DRB1
622.7	0	0	0	0	0	0	0	2.03893e+06	0	0	0	0	0	0	0	0	0	0	0	0	0	0	0	0	0	0	0	0	0	0	0	0	0	0	0	0	0	HLA class II histocompatibility antigen, DRB1-7 beta chain	P13761	HLA-DRB1
622.9	0	0	0	0	0	0	0	0	0	0	0	0	0	0	0	0	0	0	0	0	0	0	0	0	0	0	0	0	0	0	0	0	0	0	0	434982	0	HLA class II histocompatibility antigen, DQ beta 1 chain	B0S7Y6	HLA-DQB1
623.1	0	0	0	0	0	0	0	0	3.73337e+06	0	0	0	0	0	0	0	0	0	0	0	0	2721600	0	1.47051e+06	0	0	0	401333	0	1.10388e+06	371000	0	0	0	0	0	409794	TBC1 domain family member 4	O60343	TBC1D4
624.1	0	0	0	0	0	0	0	0	0	0	0	0	0	0	0	0	0	0	0	0	0	0	0	0	383214	0	211976	0	0	0	507000	1.65964e+06	902917	0	0	417007	0	Sacsin	Q9NZJ4	SACS
625.1	0	0	0	0	0	0	0	0	0	0	0	0	0	0	0	0	0	0	0	0	0	0	0	0	0	0	0	0	0	1.44353e+06	0	0	450546	1.83276e+07	0	6.86624e+06	0	COP9 signalosome complex subunit 4	D6RAX7	COPS4
626.1	181000	784143	1.82995e+06	146891	0	0	0	0	0	0	0	0	0	0	0	0	0	0	0	2.53372e+06	0	0	267000	444841	714290	0	0	418444	0	0	392000	0	0	0	107000	2.58473e+07	1.32123e+06	Neutral amino acid transporter B(0)	Q15758	SLC1A5
627.1	0	430251	0	0	0	0	0	0	0	0	0	0	0	0	0	0	0	0	0	0	0	0	0	0	0	0	0	0	0	1.24823e+06	837000	0	0	1.63798e+06	0	5.28449e+06	0	Centromere-associated protein E	Q02224	CENPE
628.1	0	0	0	0	459127	0	0	0	0	0	0	0	0	0	0	0	0	0	0	0	0	0	0	0	0	0	0	0	0	1.01047e+06	714000	0	1.05979e+06	571079	785000	0	0	Centrosome-associated protein 350	Q5VT06	CEP350
629.1	0	199707	0	0	0	0	0	0	1.46553e+06	0	0	0	0	0	0	0	0	0	0	0	0	0	270000	0	0	0	0	0	0	0	334000	0	454194	1.04919e+06	428000	0	0	CAP-Gly domain-containing linker protein 1	P30622	CLIP1
630.1	0	0	0	0	0	0	0	0	0	0	0	0	0	0	0	0	0	0	0	0	3.9916e+06	0	0	0	0	0	0	0	0	1.49448e+07	0	881325	0	0	0	0	1.17993e+06	Isoform 7 of Calcium/calmodulin-dependent protein kinase kinase 2	Q96RR4-7	CAMKK2
631.1	0	0	0	0	0	0	0	0	0	0	0	0	0	0	0	0	0	0	0	0	0	0	0	0	0	0	0	0	0	0	569000	329639	862787	2.2976e+07	0	388248	0	Glutamine--fructose-6-phosphate aminotransferase [isomerizing] 1	Q06210	GFPT1
631.2	0	0	0	0	0	0	0	0	0	0	0	0	0	0	0	0	177802	0	0	0	0	0	0	0	0	0	0	0	0	0	0	0	0	0	2090000	0	0	Glutamine--fructose-6-phosphate aminotransferase [isomerizing] 2	O94808	GFPT2
632.1	0	0	0	0	0	0	0	0	0	0	0	0	0	0	0	0	0	0	0	0	0	0	0	0	0	0	0	0	0	0	0	0	2.84556e+06	8.45551e+06	0	0	0	Serine/threonine-protein kinase WNK1	F5H2M7	WNK1
632.2	0	0	0	0	0	0	0	0	0	0	0	0	0	0	0	0	0	0	0	0	0	0	0	0	0	0	0	0	0	2.08039e+06	0	0	0	0	0	0	0	Serine/threonine-protein kinase WNK4	K7ENT7	WNK4
632.3	0	0	0	0	0	0	0	0	0	0	0	0	0	0	0	0	0	0	0	0	0	206640	0	0	0	0	0	0	0	0	0	0	0	0	0	0	0	Serine/threonine-protein kinase WNK2	Q9Y3S1	WNK2
633.1	0	1.35536e+06	0	0	0	0	530259	0	0	3.13025e+06	0	0	0	0	0	0	0	0	0	0	0	187488	0	0	0	0	0	0	7.59083e+06	1.70677e+06	0	940843	0	0	1100000	657865	0	Probable ATP-dependent DNA helicase HFM1	A2PYH4	HFM1
634.1	448000	0	0	0	0	0	0	0	0	0	0	0	0	0	0	0	0	0	0	0	0	0	0	0	0	0	0	547556	0	0	0	0	0	1.94787e+06	1850000	1.01016e+06	0	Vigilin	Q00341	HDLBP
635.1	0	0	225084	387972	0	0	0	0	1.97901e+06	0	0	0	0	0	0	0	0	0	0	400455	0	1280160	111000	0	0	0	0	0	0	0	0	0	0	4.16578e+06	0	0	264953	Peptidyl-prolyl cis-trans isomerase B	P23284	PPIB
636.1	119000	0	0	0	0	0	0	0	0	0	0	0	0	0	0	0	0	0	0	0	0	432432	0	0	0	0	0	0	0	0	136000	0	0	8.63258e+06	0	0	0	Amine oxidase [flavin-containing] A	P21397	MAOA
637.1	0	0	0	0	0	0	0	0	0	0	0	0	0	0	0	0	0	0	0	0	0	2681280	0	0	0	0	0	0	0	0	0	0	0	0	0	449361	0	CCA tRNA nucleotidyltransferase 1, mitochondrial	Q96Q11	TRNT1
638.1	0	0	0	0	0	0	0	0	0	0	0	0	0	0	0	0	0	0	0	0	0	0	0	0	0	0	0	0	0	0	0	0	0	7.48157e+06	0	0	197832	Isoform 2 of Ferrochelatase, mitochondrial	P22830-2	FECH
639.1	0	0	0	0	0	0	1.80822e+06	0	0	0	0	0	0	0	0	0	0	0	0	0	0	0	0	0	0	0	0	0	0	1.00198e+06	249000	0	0	796854	0	0	0	Dynein heavy chain 3, axonemal	Q8TD57	DNAH3
639.2	0	318650	0	0	0	0	0	0	0	0	0	0	0	0	0	0	0	0	0	0	0	334656	0	4.03354e+06	0	0	0	0	0	0	123000	0	0	0	1360000	0	0	Dynein heavy chain 7, axonemal	Q8WXX0	DNAH7
639.3	0	0	0	0	0	0	0	0	0	0	0	0	0	262729	0	0	0	0	0	0	0	0	0	0	505738	0	0	0	0	1.1803e+06	136000	0	0	0	0	0	0	Dynein heavy chain 12, axonemal	Q6ZR08	DNAH12
640.1	0	431719	1.95805e+06	478798	0	1.39212e+06	1.45344e+06	1.0238e+06	2.13947e+06	1.21036e+06	0	0	0	0	0	0	0	0	0	0	0	0	0	0	677793	0	0	0	2.81343e+06	0	0	0	1.0306e+07	0	0	3.19945e+06	217262	Destrin	P60981	DSTN
641.1	0	0	0	0	0	0	0	0	0	0	0	0	0	0	0	0	0	0	0	0	0	0	0	0	0	0	0	0	2.25315e+06	0	0	0	5.61815e+06	1.1156e+07	0	0	0	N(G),N(G)-dimethylarginine dimethylaminohydrolase 1	O94760	DDAH1
642.1	0	0	0	0	0	0	0	0	0	0	0	0	0	0	0	0	0	0	0	0	0	0	0	0	372786	0	0	0	0	0	0	0	456019	7.34876e+06	0	5.82372e+06	0	NSFL1 cofactor p47	J3QK90	NSFL1C
643.1	0	0	0	168196	0	0	0	0	0	2.80679e+06	255552	0	0	0	0	0	0	0	0	0	0	0	0	0	0	0	0	0	0	1.83414e+06	2340000	0	5.87352e+06	1.83276e+07	1580000	5.0688e+06	0	Retinal dehydrogenase 1	P00352	ALDH1A1
644.1	0	0	0	0	0	0	0	0	0	0	0	0	0	0	0	0	0	0	0	0	0	759024	0	0	0	0	0	0	0	0	0	0	0	3.4309e+06	3120000	0	0	Exportin-2	P55060	CSE1L
645.1	0	0	0	0	0	0	0	0	0	0	0	0	0	0	0	0	0	0	0	0	0	0	0	0	0	0	0	0	0	891595	0	0	452370	464831	0	0	0	Protein-methionine sulfoxide oxidase MICAL3	Q7RTP6	MICAL3
646.1	0	0	0	0	0	0	0	0	0	0	0	0	0	0	0	0	0	0	0	0	0	490896	0	0	0	0	0	0	0	0	0	0	251722	1.60699e+07	359000	1.42717e+06	351505	Single-stranded DNA-binding protein, mitochondrial	Q04837	SSBP1
647.1	0	0	0	0	0	0	0	0	0	0	0	0	0	0	0	0	0	0	0	0	0	1643040	0	0	0	0	0	0	0	0	118000	0	0	0	0	0	0	2,4-dienoyl-CoA reductase, mitochondrial	Q16698	DECR1
648.1	0	0	0	0	0	0	0	0	0	0	0	0	0	0	0	0	0	0	0	0	0	1421280	0	0	0	0	0	0	0	2.81914e+06	0	0	4.10417e+06	2.16479e+06	0	7.01004e+06	0	Far upstream element-binding protein 2	Q92945	KHSRP
648.2	0	0	0	0	0	0	0	0	0	0	0	0	0	0	0	0	0	0	0	0	0	704592	0	0	0	0	0	0	0	0	0	0	0	548944	0	0	0	Far upstream element-binding protein 1	B4DT31	FUBP1
648.3	0	0	0	0	0	0	0	0	0	0	0	0	0	0	0	0	0	0	0	0	0	0	0	0	0	0	0	0	0	0	0	0	0	699461	0	0	0	Far upstream element-binding protein 3	Q96I24	FUBP3
649.1	0	0	0	0	0	0	0	0	0	0	0	0	0	0	0	0	0	0	0	0	0	0	0	700683	0	0	0	228667	0	0	0	0	0	1.08018e+06	0	0	0	26S proteasome non-ATPase regulatory subunit 6	C9IZE4	PSMD6
650.1	0	0	0	0	0	0	0	0	2.99525e+06	0	0	0	0	0	0	0	0	0	0	0	0	142128	0	0	701255	0	269788	0	1.10248e+06	0	233000	0	636602	0	0	0	0	Vacuolar protein sorting-associated protein 13C	Q709C8	VPS13C
651.1	0	0	0	0	0	0	0	0	0	0	0	0	0	0	0	0	0	0	0	0	0	0	0	2835000	0	0	0	0	6.38593e+06	1.81716e+06	0	0	1.63072e+06	3.53272e+06	1680000	503285	846084	Isoform 4 of Dynein heavy chain 14, axonemal	Q0VDD8-4	DNAH14
652.1	0	0	3.33051e+06	0	0	0	0	0	0	0	0	0	0	0	0	0	0	0	0	3.58164e+06	0	0	0	269671	0	0	152682	171111	0	866121	440000	0	0	956225	0	0	1.66567e+06	Isoform 2 of Elongation factor G, mitochondrial	Q96RP9-2	GFM1
653.1	226000	625552	435528	0	0	0	0	0	0	0	0	0	0	0	0	0	0	0	0	1.28745e+06	1.01954e+06	1653120	372000	659195	305007	300092	0	578667	0	0	0	0	0	5.22382e+06	0	4.49361e+06	0	Interleukin enhancer-binding factor 2	Q12905	ILF2
654.1	0	0	0	0	0	0	0	0	0	0	0	0	0	0	0	0	0	0	0	0	0	0	0	0	0	0	0	0	0	0	0	0	253546	3.78506e+07	0	0	0	26S proteasome non-ATPase regulatory subunit 5	Q16401	PSMD5
655.1	0	0	0	0	0	0	0	0	0	0	0	0	0	0	0	0	0	0	0	0	0	0	0	0	0	0	0	0	1.51214e+06	1.05293e+06	848000	0	0	2.78899e+07	8890000	4.06223e+06	531673	Dehydrogenase/reductase SDR family member 7	Q9Y394	DHRS7
656.1	0	0	0	0	1.05089e+06	0	0	0	0	0	0	0	0	0	0	0	0	0	0	0	0	0	0	0	0	0	704118	1680000	0	0	0	0	0	1.54058e+06	0	0	506944	Isoform 3 of Protein scribble homolog	Q14160-3	SCRIB
657.1	0	1.85022e+06	0	0	0	0	0	0	0	0	0	0	0	0	0	0	0	0	0	1.34733e+06	0	0	0	0	664759	0	0	0	1.03018e+06	0	156000	0	662139	818989	0	0	711841	Alstrom syndrome protein 1	Q8TCU4	ALMS1
658.1	0	0	0	0	0	0	0	0	0	0	0	0	0	0	0	0	0	0	0	0	0	138096	0	0	0	0	0	0	0	0	0	1.68253e+06	0	1.31038e+07	0	0	0	Absent in melanoma 1 protein	Q9Y4K1	AIM1
659.1	0	0	0	0	0	0	0	0	0	0	0	0	0	0	0	0	0	0	0	0	0	0	0	0	683007	0	0	0	0	1.19728e+07	0	0	1.93352e+06	0	362000	0	0	Complement component C6	P13671	C6
660.1	0	0	0	187258	622373	0	0	0	1.27298e+06	0	0	0	0	0	0	0	0	0	0	0	0	0	0	1512000	1.51721e+06	0	0	779333	0	0	0	0	0	4.12593e+06	0	0	0	Eukaryotic translation initiation factor 5A-1	I3L504	EIF5A
661.1	0	0	0	0	0	0	0	0	0	0	0	0	0	0	0	0	0	0	0	0	0	0	0	0	0	0	0	183556	0	0	0	0	445074	0	0	0	0	Scaffold attachment factor B2	Q14151	SAFB2
663.1	0	0	0	0	0	0	0	0	0	0	0	0	0	0	0	0	0	0	0	0	0	0	0	0	0	0	0	0	0	0	0	0	0	0	0	0	2.17262e+06	Methylmalonate-semialdehyde dehydrogenase [acylating], mitochondrial	Q02252	ALDH6A1
664.1	0	0	576434	0	952264	0	774407	0	0	0	0	0	0	0	0	0	0	0	0	0	1.06763e+06	1501920	0	1.09251e+06	0	0	0	0	0	0	0	0	0	4.9582e+06	317000	1.67881e+06	0	Xin actin-binding repeat-containing protein 2	J3KNB1	XIRP2
665.1	0	0	0	0	0	0	0	0	0	0	0	0	0	0	0	0	0	0	0	0	0	0	0	0	0	229397	0	0	0	0	126000	0	3.28333e+06	2.1338e+06	0	0	0	Nucleoprotein TPR	P12270	TPR
666.1	0	0	0	0	0	0	0	0	0	0	0	0	0	0	0	0	0	0	0	0	0	0	0	0	0	0	0	0	0	0	0	0	4.50546e+06	1.74422e+07	0	873558	0	Proteasome subunit alpha type-2	P25787	PSMA2
667.1	0	0	0	0	0	0	0	0	0	0	0	0	0	0	0	0	0	0	0	1.26499e+06	3.02015e+06	2812320	0	608488	0	344817	618141	1.41711e+06	0	0	0	0	0	3.59912e+07	0	0	0	Hsp90 co-chaperone Cdc37	Q16543	CDC37
668.1	712000	204112	461147	0	1.92153e+06	652981	0	0	0	0	0	0	0	0	0	0	0	0	0	0	0	0	349000	2173500	3024000	0	0	0	2.74716e+07	1.60487e+06	603000	0	0	0	285000	1.06049e+07	0	Fibromodulin	Q06828	FMOD
669.1	0	0	0	0	0	0	0	0	0	0	0	0	0	0	0	0	0	0	0	0	0	793296	314000	0	0	177458	0	343778	0	5.13728e+06	0	0	1.11816e+07	0	0	2.41217e+06	0	Immunoglobulin superfamily containing leucine-rich repeat protein	O14498	ISLR
670.1	0	226138	318411	0	0	0	0	0	0	0	0	0	0	0	0	0	0	0	0	1.17143e+06	0	2005920	196000	0	0	0	0	0	0	0	0	0	0	8.63258e+06	0	0	2.57888e+06	Heme-binding protein 2	Q9Y5Z4	HEBP2
671.1	0	0	0	0	0	0	0	0	0	0	0	0	0	0	0	0	0	0	0	0	1.38504e+06	0	0	2.18502e+06	0	0	0	0	0	0	0	0	0	2.05411e+06	0	0	0	Protein transport protein Sec16A	J3KNL6	SEC16A
672.1	0	1.74743e+06	1.2773e+06	1.11346e+06	418316	0	598926	0	0	0	0	0	0	0	0	0	0	0	0	0	0	0	0	0	0	0	0	0	1.45792e+06	0	0	0	2.60843e+07	9.82787e+06	7740000	2.01673e+06	0	Heat shock protein beta-6	K7EP04	HSPB6
673.1	0	0	0	0	0	0	0	0	0	0	0	0	0	0	0	0	0	0	0	0	0	0	0	1.59037e+06	0	0	0	0	0	0	0	0	0	0	0	0	2.0843e+06	Reticulon-1	Q16799	RTN1
674.1	559000	358297	0	0	499939	0	0	0	0	0	0	0	0	0	0	0	0	0	0	0	0	0	0	0	0	0	0	502444	0	0	0	0	0	6.59618e+06	4760000	0	0	Very long-chain-specific acyl-CoA dehydrogenase, mitochondrial	P49748	ACADVL
675.1	0	0	263513	0	0	0	0	0	0	0	0	0	0	0	0	0	0	0	0	5.46416e+06	0	1340640	0	0	0	0	0	0	0	0	0	0	468787	2.97935e+06	0	0	0	Alcohol dehydrogenase [NADP(+)]	P14550	AKR1A1
676.1	0	0	0	0	0	0	0	0	0	0	0	0	0	0	0	0	0	0	0	0	0	1451520	741000	0	0	165916	0	0	855474	0	0	0	5.65463e+06	8.10135e+06	0	6.29106e+06	215495	Ganglioside GM2 activator	P17900	GM2A
677.1	0	0	0	122222	0	0	0	0	0	0	0	0	0	0	0	0	0	581285	0	0	0	0	0	0	0	0	0	0	0	0	0	0	0	1.68667e+06	248000	0	0	Plasma serine protease inhibitor	P05154	SERPINA5
678.1	406000	0	0	0	0	0	0	0	0	0	0	0	0	0	0	0	0	0	0	0	0	0	0	0	0	0	0	0	0	985000	1300000	0	0	2.94393e+06	0	1.56018e+07	0	Regulator of nonsense transcripts 2	Q9HAU5	UPF2
679.1	0	0	0	0	0	0	0	0	0	0	0	0	0	0	0	0	0	0	0	0	0	0	1210000	0	0	0	0	0	0	0	261000	0	373935	3.78063e+06	0	0	0	Rootletin	Q5TZA2	CROCC
680.1	0	383261	0	0	1.04749e+06	0	0	0	0	0	0	0	0	0	0	0	0	0	0	0	0	117936	0	0	0	0	412094	0	2.47606e+06	1.3756e+06	0	0	3447500	8.63258e+06	2570000	2.61349e+06	0	60 kDa SS-A/Ro ribonucleoprotein	P10155	TROVE2
681.1	0	0	0	0	0	0	0	0	0	0	0	0	0	0	0	0	0	0	0	0	0	0	0	0	0	0	0	0	6.26544e+06	2.19927e+06	110000	0	1.98824e+06	1.10674e+06	0	621916	0	Zinc finger protein 638	Q14966	ZNF638
682.1	0	183554	188485	0	0	0	0	0	0	0	0	0	0	0	0	0	0	0	0	374257	1.00031e+06	225792	0	663805	273724	1.03445e+06	395788	1.50578e+06	0	0	0	0	0	0	0	0	581131	Translin	Q15631	TSN
683.1	0	0	0	0	0	0	0	0	0	0	0	0	0	0	0	0	0	0	0	0	0	1249920	0	0	0	0	0	0	0	917069	0	0	1.41183e+06	2.07182e+06	982000	1.34808e+06	0	Ras-related protein Rab-11B	Q15907	RAB11B
684.1	0	0	0	0	0	0	0	0	0	0	0	0	0	0	0	0	0	0	0	0	0	1199520	0	0	0	0	0	0	6.50642e+06	0	179000	0	0	2.15151e+06	776000	0	0	Testis-expressed sequence 15 protein	Q9BXT5	TEX15
685.1	0	0	0	0	0	0	0	0	0	0	0	0	0	0	0	0	0	0	0	0	1.38504e+06	0	0	1.91074e+06	0	0	0	0	0	0	0	0	0	0	0	0	0	Golgin subfamily A member 5	Q8TBA6	GOLGA5
686.1	0	0	0	0	0	0	0	0	0	0	0	0	0	0	0	0	0	0	0	875762	0	672336	0	0	0	0	0	0	0	0	0	0	0	2.10281e+07	0	0	0	Isoform 2 of Electron transfer flavoprotein subunit beta	P38117-2	ETFB
687.1	0	0	0	0	0	0	0	0	0	0	0	0	0	0	0	0	0	0	0	0	0	0	0	0	0	0	0	0	3.13875e+06	0	211000	0	0	0	0	0	0	Laminin subunit alpha-4	Q16363	LAMA4
688.1	0	0	0	0	0	0	0	0	0	0	0	0	0	0	0	0	0	0	0	0	0	0	0	0	0	0	0	0	0	1.24823e+07	141000	0	3.06444e+06	1.00935e+06	0	3.50861e+06	0	Coiled-coil domain-containing protein 168	Q8NDH2	CCDC168
689.1	0	0	0	0	0	0	0	0	0	0	0	0	0	0	0	0	0	0	0	1.49329e+06	0	182448	157000	0	0	418397	965012	432444	0	2.64082e+06	0	0	335630	925236	0	855584	0	Endoglin	P17813	ENG
690.1	4860000	0	0	134557	0	0	0	0	0	0	0	0	0	0	0	0	0	0	0	0	0	0	860000	0	0	0	0	0	0	0	0	0	0	0	0	0	0	Protein tyrosine phosphatase, receptor type, C	B1ALS2	NULL
691.1	0	0	0	0	0	0	0	0	0	0	0	0	0	0	0	0	0	0	0	0	0	0	0	0	0	0	0	0	1.83746e+06	0	0	0	0	0	0	4.63741e+06	0	Keratin, type II cuticular Hb3	P78385	KRT83
691.2	0	0	0	0	0	0	0	0	0	0	0	0	0	0	0	0	0	0	0	0	0	0	0	0	0	0	0	0	0	0	0	0	943046	447124	0	1.42358e+06	0	Keratin, type II cuticular Hb5	P78386	KRT85
692.1	0	0	0	0	0	0	0	0	0	0	0	0	0	0	0	0	0	0	0	0	0	848736	0	0	0	0	0	0	0	0	0	0	0	4.36499e+06	0	0	189000	3-hydroxyacyl-CoA dehydrogenase type-2	Q99714	HSD17B10
694.1	0	0	0	0	0	0	0	0	0	0	909466	301739	3.52274e+06	998864	0	0	1.16288e+06	1.19961e+06	527000	0	0	0	0	0	0	0	0	0	5.35575e+08	4.56836e+07	4130000	3.63976e+06	1.89704e+07	1.93458e+08	45500000	3.19226e+08	0	Protein SET	Q01105	SET
695.1	0	0	0	0	0	0	0	0	0	0	0	0	0	0	0	0	0	0	0	0	0	0	0	0	0	0	0	0	0	0	394000	0	487028	1.04919e+06	0	941861	0	Isoform 4 of Protein CASC4	Q6P4E1-4	CASC4
696.1	0	1.67401e+06	3605000	3.22936e+06	0	0	2.30796e+06	3.35773e+06	0	0	0	0	0	0	0	0	0	0	0	988040	0	1562400	0	0	2.12462e+06	952214	1.17699e+06	0	2.5363e+07	5.62129e+07	0	0	0	5.71079e+06	1860000	1.66443e+07	0	Corticosteroid-binding globulin	P08185	SERPINA6
697.1	1270000	370045	305602	294904	550953	0	0	876306	0	0	0	0	0	0	0	0	0	0	0	0	2.8855e+06	0	278000	832061	323255	336160	185294	1.04222e+06	0	0	0	0	0	0	0	0	203131	PDZ and LIM domain protein 5	Q96HC4	PDLIM5
697.2	0	0	0	0	0	0	0	0	0	0	0	0	0	0	0	0	0	0	0	0	0	0	0	0	0	0	0	0	0	0	0	0	0	0	3510000	0	0	PDZ and LIM domain protein 5	F5H0X8	PDLIM5
698.1	0	0	497746	163711	0	0	0	0	0	0	0	0	0	0	0	0	0	0	0	0	0	3810240	0	0	0	0	0	0	0	0	0	0	0	0	0	0	0	Annexin A1	P04083	ANXA1
699.1	0	0	0	0	0	0	0	0	0	0	0	0	0	0	0	0	0	0	0	0	0	0	0	366476	0	0	0	0	0	0	0	0	0	1.07575e+07	0	0	0	Methylcrotonoyl-CoA carboxylase beta chain, mitochondrial	Q9HCC0	MCCC2
700.1	190000	399413	0	0	0	0	0	0	0	0	0	0	0	0	0	0	0	0	0	0	0	0	0	615402	0	0	428400	0	1.84951e+06	2.28418e+06	0	0	0	0	0	0	0	Isoform 2 of Cadherin EGF LAG seven-pass G-type receptor 3	Q9NYQ7-2	CELSR3
701.1	0	0	0	0	0	0	0	0	0	0	0	0	430322	0	0	0	0	0	0	0	0	0	0	304244	0	0	0	0	0	5.64677e+07	963000	6.7759e+06	2.31657e+07	9.07528e+07	1300000	1.5458e+08	0	Isoform 3 of Nucleophosmin	P06748-3	NPM1
702.1	213000	0	0	0	0	0	0	0	0	0	0	0	0	0	0	0	0	0	0	0	0	243936	781000	0	0	1.03301e+06	0	1.78889e+06	819327	0	0	0	0	5.62225e+06	0	0	0	Vacuolar protein sorting-associated protein 29	F8VXU5	VPS29
703.1	0	251102	0	0	0	0	0	0	0	0	0	0	0	0	0	0	0	0	0	995525	1.48122e+06	0	0	1.68256e+06	0	0	0	1498000	0	0	0	0	917509	2.8067e+07	0	567993	0	Wiskott-Aldrich syndrome protein family member 2	Q9Y6W5	WASF2
704.1	146000	637299	779558	0	0	2.46682e+06	0	1.66585e+06	0	0	0	0	0	0	0	0	0	0	0	0	0	333648	901000	0	354538	647794	1.03913e+06	175778	0	7.49789e+06	0	0	0	0	0	3.63084e+06	464551	Plexin domain-containing protein 2	Q6UX71	PLXDC2
705.1	0	0	0	0	0	0	0	0	0	0	0	0	0	0	0	0	0	0	0	0	0	0	0	274280	0	0	0	1.52133e+06	0	0	0	0	0	0	0	0	0	Band 4.1-like protein 2	O43491	EPB41L2
705.2	0	0	0	0	0	0	0	0	0	0	0	0	0	0	0	0	0	0	0	0	0	0	0	0	0	0	220871	0	0	0	0	0	257194	0	0	0	0	Band 4.1-like protein 3	Q9Y2J2	EPB41L3
705.3	0	0	0	0	0	0	0	0	0	0	0	0	0	0	0	0	0	0	0	0	0	0	0	0	0	0	0	0	0	0	0	0	0	0	259000	632701	0	Band 4.1-like protein 1	Q9H4G0	EPB41L1
705.4	4570000	0	0	0	0	0	0	0	0	0	0	0	0	0	0	0	0	0	0	0	0	0	0	0	0	0	0	0	0	0	107000	0	0	0	0	0	0	Protein 4.1	P11171	EPB41
706.1	0	0	0	0	0	0	0	0	0	0	0	0	0	0	0	0	0	0	0	0	0	2247840	0	0	0	0	0	0	0	0	0	0	0	4.14807e+06	0	0	1.5226e+06	Fructose-1,6-bisphosphatase 1	P09467	FBP1
707.1	2040000	2.79002e+06	2.43383e+06	783793	1.93514e+06	0	0	2.62892e+06	1.39065e+06	0	0	0	0	0	0	0	0	0	0	2.50378e+06	0	968688	545000	2.06287e+06	1.05579e+06	2.35168e+06	1.35932e+06	1.54311e+06	0	0	0	0	0	0	0	0	2.0843e+06	Bleomycin hydrolase	Q13867	BLMH
708.1	0	0	0	0	0	0	0	0	0	0	0	0	0	0	0	0	0	0	0	0	0	367920	0	0	0	0	0	0	0	0	0	0	2.8638e+06	2.46582e+07	0	488905	0	Myristoylated alanine-rich C-kinase substrate	P29966	MARCKS
709.1	134000	0	0	0	639377	0	0	0	0	0	0	0	0	0	0	0	0	0	0	0	0	0	0	0	0	0	0	0	0	0	0	0	8.91972e+06	0	0	0	0	Limbic system-associated membrane protein	F5H5G1	LSAMP
710.1	0	0	704530	0	0	0	0	0	0	0	0	0	0	0	0	0	0	0	0	0	0	0	511000	0	0	0	0	264444	1.88566e+07	0	0	0	0	0	223000	8.59179e+06	0	Transmembrane protein 63A	O94886	TMEM63A
711.1	0	350955	933274	187258	0	0	0	0	0	0	0	0	0	0	0	0	0	0	0	4.9402e+06	0	1391040	1070000	1.03489e+06	0	686748	303882	857111	1.09645e+06	5.00991e+06	274000	0	627481	2.07182e+07	0	6.00347e+06	471617	Transmembrane emp24 domain-containing protein 10	P49755	TMED10
712.1	0	0	0	858921	0	0	0	4.40756e+06	0	0	0	0	0	0	0	0	0	0	0	0	0	375984	0	0	0	0	0	0	1.95193e+06	985000	325000	0	0	460404	508000	449361	0	Baculoviral IAP repeat-containing protein 6	Q9NR09	BIRC6
713.1	0	0	0	721000	0	0	854519	0	0	0	0	0	0	0	0	0	0	0	0	0	0	0	0	0	0	0	0	0	0	3.08237e+06	0	0	1379000	889820	0	0	0	Collagen alpha-2(VI) chain	P12110	COL6A2
714.1	0	303965	0	0	931858	0	0	0	0	0	0	0	0	0	0	0	0	0	0	0	0	0	0	0	0	0	0	0	0	3.66828e+06	1170000	931687	1.36441e+06	0	508000	0	0	Multiple PDZ domain protein	F5H1U9	MPDZ
715.1	404000	0	0	0	0	0	0	0	0	0	0	0	0	0	0	0	0	0	0	0	0	305424	0	0	0	0	0	0	1.1085e+06	0	0	0	0	3.60798e+06	0	0	0	Isoform 5 of Afadin	P55196-5	MLLT4
716.1	0	0	0	0	0	0	0	0	0	0	0	0	0	0	0	0	0	0	0	0	0	0	0	0	0	0	0	0	1.52419e+06	0	0	0	0	1.53173e+06	0	0	0	Rho GDP-dissociation inhibitor 1	J3QQX2	ARHGDIA
716.2	456000	0	0	0	0	0	0	0	0	0	0	0	0	0	0	0	0	0	0	0	0	0	0	0	0	0	0	0	0	0	0	0	0	0	0	0	0	Rho GDP-dissociation inhibitor 1	P52565	ARHGDIA
717.1	0	0	0	0	0	0	0	0	0	0	0	0	0	0	0	0	0	0	0	0	0	0	0	0	0	0	0	0	0	0	0	684458	0	0	0	1.51345e+06	0	Eukaryotic translation initiation factor 3 subunit E	P60228	EIF3E
718.1	0	0	0	0	0	0	0	0	0	0	0	0	0	0	0	0	0	0	0	0	0	118944	0	0	0	0	0	0	0	0	0	0	0	1.14216e+07	0	0	0	Cytoplasmic dynein 1 intermediate chain 2	Q13409	DYNC1I2
719.1	0	0	0	0	0	0	0	0	0	0	0	0	0	0	0	0	0	0	0	400455	2.19298e+06	0	0	811317	0	0	182329	880444	3.95205e+06	3.93151e+06	0	0	0	0	0	0	404495	Protein phosphatase 1 regulatory subunit 21	Q6ZMI0	PPP1R21
720.1	0	0	433698	356575	0	0	0	0	0	0	0	0	0	0	0	0	0	0	0	935644	0	2227680	0	0	625655	0	0	0	0	0	0	0	3.22861e+06	3.82047e+06	0	0	602327	Proteasome activator complex subunit 1	Q06323	PSME1
721.1	0	2.26138e+06	1.19679e+06	960960	1.27195e+06	0	1.81204e+06	5.5268e+06	7.79835e+06	1.95119e+06	0	0	0	0	0	0	0	0	0	782198	0	119952	0	0	1.20699e+06	294321	283129	0	0	0	0	0	802593	0	0	0	0	Transthyretin	P02766	TTR
722.1	0	0	459317	0	0	0	1.40767e+06	0	0	0	0	0	0	0	0	0	0	0	0	0	0	0	255000	513988	800317	0	0	0	8.01254e+06	0	0	0	0	0	211000	2.51283e+06	0	Tumor-associated calcium signal transducer 2	P09758	TACSTD2
723.1	0	0	0	0	0	0	0	0	0	0	0	0	0	0	0	0	0	0	0	0	0	4788000	0	0	0	0	0	0	0	0	0	0	0	0	0	0	0	Neural cell adhesion molecule 2	O15394	NCAM2
724.1	0	276065	0	884711	0	0	0	0	0	0	0	0	0	0	0	0	0	0	0	1134000	0	0	0	0	0	0	0	0	0	0	0	0	3.90352e+06	0	0	0	0	Transgelin-2	P37802	TAGLN2
725.1	0	0	0	0	0	0	0	0	0	0	0	0	0	0	0	0	0	0	0	0	1.44275e+06	0	0	0	620441	0	0	0	753058	0	343000	0	0	0	0	0	992692	Uveal autoantigen with coiled-coil domains and ankyrin repeats	Q9BZF9	UACA
726.1	0	0	0	0	0	0	0	0	0	0	0	0	0	0	0	0	0	0	0	0	7.50229e+06	0	1150000	0	0	0	0	0	0	0	0	0	1.08897e+06	1.52288e+06	0	0	0	T-complex protein 1 subunit alpha	P17987	TCP1
727.1	0	190896	0	0	0	0	0	0	0	0	0	0	0	0	0	0	0	0	0	0	2.67389e+06	691488	369000	0	0	313076	174918	0	3.01223e+06	4.24569e+06	463000	0	875556	0	661000	1.33011e+07	0	Isoform 6 of Inactive tyrosine-protein kinase 7	Q13308-6	PTK7
728.1	209000	0	0	926199	0	0	0	0	0	0	0	0	0	0	0	0	0	0	0	0	0	111888	0	880463	0	0	0	188222	0	2.84461e+06	149000	0	4.76083e+06	0	0	4925000	0	Myomegalin	F8WAP3	PDE4DIP
729.1	595000	201175	0	253415	0	0	0	0	0	0	0	0	0	0	0	0	0	0	0	1.11529e+06	0	398160	667000	0	0	220740	1.00504e+06	0	1.25911e+06	7.42996e+06	0	0	0	5.62225e+06	456000	4.60146e+06	0	HLA class II histocompatibility antigen, DR alpha chain	P01903	HLA-DRA
729.2	0	0	0	0	0	0	0	0	0	0	0	0	0	0	0	0	0	0	0	0	0	0	0	0	0	0	0	0	0	2.94651e+06	210000	0	0	0	0	0	0	HLA class II histocompatibility antigen, DQ alpha 1 chain	P01909	HLA-DQA1
730.1	0	0	0	0	0	0	0	0	0	0	0	0	0	0	0	0	884707	0	0	0	0	0	0	0	0	0	0	0	0	0	0	1.35289e+06	0	3.01034e+06	0	0	0	Histone H1.3	P16402	HIST1H1D
730.3	0	0	0	743426	0	0	0	0	0	0	0	0	0	0	0	0	0	0	0	0	0	0	0	0	0	0	0	0	0	0	0	0	0	0	0	0	0	Histone H1.2	P16403	HIST1H1C
730.4	169000	0	0	0	0	0	0	0	0	0	0	0	0	0	0	0	0	0	0	0	0	0	0	0	0	0	0	0	0	0	0	0	499796	0	0	0	0	Histone H1.1	Q02539	HIST1H1A
730.5	0	0	0	0	0	0	0	0	0	0	0	0	0	0	0	0	0	0	0	0	0	0	0	0	0	0	0	0	0	0	0	0	0	0	139000	0	0	Histone H1t	P22492	HIST1H1T
731.1	0	0	0	0	0	0	0	0	0	0	0	0	0	0	0	0	0	0	0	0	0	0	502000	0	0	0	0	0	0	5.83358e+06	0	0	0	8.8982e+06	0	0	340907	V-type proton ATPase catalytic subunit A	P38606	ATP6V1A
732.1	228000	1.17328e+06	0	0	0	0	0	0	0	0	0	0	0	0	0	0	0	0	0	0	0	1975680	0	0	0	0	0	0	0	4186250	0	0	0	978360	0	0	0	Isoform 4 of Unconventional myosin-IXa	B2RTY4-4	MYO9A
732.2	0	0	0	0	0	0	0	0	0	0	0	0	0	0	0	0	0	0	0	0	0	0	0	246622	0	0	0	0	0	0	929000	0	0	0	0	0	0	Unconventional myosin-IXb	Q13459	MYO9B
733.1	0	0	0	0	0	612170	0	0	0	0	0	0	0	0	0	0	0	0	0	0	0	0	0	0	328469	1.02868e+06	0	0	0	8.49138e+06	0	0	0	0	216000	532044	0	Isoform 2 of Integrin alpha-3	P26006-1	ITGA3
734.1	0	0	0	0	0	0	0	0	0	0	0	0	0	0	0	0	0	0	0	0	0	0	0	0	0	0	0	0	0	0	0	0	224361	0	0	0	0	Isoform 2 of Serine/threonine-protein kinase ATR	Q13535-2	ATR
735.1	0	0	0	0	0	0	0	0	0	0	0	0	0	0	0	0	0	0	0	0	0	0	0	0	0	0	0	0	0	0	0	0	738750	2.24447e+07	0	2.86513e+06	0	Protein phosphatase 1G	O15355	PPM1G
736.1	0	0	0	465342	0	0	0	0	0	0	0	0	0	351957	0	0	0	0	0	0	0	0	0	0	0	0	0	0	0	1.39259e+06	1790000	0	1.00689e+06	7.88e+06	0	0	0	G protein-regulated inducer of neurite outgrowth 1	Q7Z2K8	GPRIN1
737.1	0	0	0	0	0	0	0	0	0	0	0	0	0	0	0	0	0	0	0	385485	1.05802e+06	1118880	0	0	0	0	0	0	0	0	0	0	0	0	0	0	1.14283e+06	Arginine--tRNA ligase, cytoplasmic	P54136	RARS
738.1	0	0	0	0	0	0	0	0	0	0	0	0	0	0	0	0	0	0	0	0	0	0	0	0	0	0	0	0	0	0	0	0	0	7.79146e+06	0	366679	0	ATP-dependent (S)-NAD(P)H-hydrate dehydratase	Q8IW45	CARKD
739.1	204000	0	0	0	0	0	0	0	0	0	0	0	0	0	0	0	0	0	0	0	0	0	0	0	0	0	0	0	0	0	0	0	0	4.51551e+06	601000	0	0	Isoform 5 of Protein piccolo	Q9Y6V0-5	PCLO
740.1	0	0	0	0	0	0	0	0	0	0	0	0	0	0	0	0	0	0	0	696119	0	0	0	0	0	0	0	0	0	0	0	0	357519	0	0	0	0	Thioredoxin reductase 2, mitochondrial	D3YTF9	TXNRD2
740.2	0	0	0	0	0	0	0	0	0	0	0	0	0	0	0	0	0	0	0	0	0	0	0	0	0	0	0	0	0	0	0	0	512565	0	0	0	0	Isoform 2 of Thioredoxin reductase 2, mitochondrial	Q9NNW7-2	TXNRD2
741.1	0	0	0	0	0	0	0	0	0	0	0	0	0	0	0	0	0	0	0	0	0	292320	0	0	0	0	0	2.13111e+06	0	0	0	0	0	637483	0	2.25759e+06	0	Isoform 4 of Ankyrin repeat and FYVE domain-containing protein 1	Q9P2R3-4	ANKFY1
742.1	0	0	0	0	0	0	904111	0	0	0	0	0	0	0	0	0	0	0	0	0	1.63511e+06	163296	0	0	1.47029e+06	389542	607765	0	0	0	0	0	1.26226e+07	4.86966e+07	0	0	6.04093e+06	Sialic acid synthase	Q9NR45	NANS
743.1	0	0	0	0	0	0	0	0	0	0	0	0	0	0	0	0	0	0	0	0	0	0	0	0	0	0	0	0	0	0	0	0	0	2.85539e+07	0	0	0	26S protease regulatory subunit 10B	P62333	PSMC6
744.1	0	0	0	0	0	0	0	0	0	0	0	0	0	0	0	0	0	0	0	0	0	0	0	0	0	0	0	0	0	0	1360000	0	0	2.03198e+07	0	0	392131	Na(+)/H(+) exchange regulatory cofactor NHE-RF1	O14745	SLC9A3R1
745.1	277000	0	0	128950	0	0	1.61748e+06	0	0	0	0	0	276334	0	0	0	0	0	0	0	0	0	0	0	0	0	0	0	7.53058e+06	2.42853e+06	0	0	1.37535e+06	0	0	0	0	Transformation/transcription domain-associated protein	Q9Y4A5	TRRAP
746.1	0	0	0	498981	0	0	0	0	0	0	0	0	0	0	0	0	0	0	0	407941	0	831600	0	0	0	0	0	0	0	0	0	0	569111	1.30596e+06	0	0	280850	Phosphoribosylaminoimidazolecarboxamide formyltransferase	F5GWY2	ATIC
747.1	0	0	0	0	0	0	0	0	0	0	0	0	0	0	0	0	0	0	0	0	0	0	0	0	0	0	0	992444	0	0	0	0	0	0	0	9.38266e+06	0	Eukaryotic translation initiation factor 5	P55010	EIF5
748.1	0	0	435528	0	0	0	0	0	0	0	0	0	219380	0	0	0	222252	0	127000	0	0	0	0	0	0	278450	167506	393556	0	0	2910000	0	2.44426e+06	6.64045e+06	3580000	2.36544e+06	0	Centrosomal protein of 290 kDa	J3KNF5	CEP290
749.1	0	0	0	0	0	0	0	0	0	0	0	0	0	0	0	0	0	0	0	0	0	225792	0	0	0	0	0	402889	0	1.53694e+06	0	0	259019	0	0	1.22586e+06	0	Apoptotic chromatin condensation inducer in the nucleus	E7EQT4	ACIN1
750.1	0	0	0	0	0	0	0	0	0	0	0	0	0	0	0	0	0	0	0	3.67895e+06	0	0	213000	0	513559	0	0	0	0	0	162000	0	297324	0	0	0	0	ATP-binding cassette sub-family A member 8	C9JQE6	ABCA8
750.2	0	0	0	0	0	0	0	0	0	0	0	0	0	0	0	0	0	0	0	0	0	0	0	0	0	157260	0	0	0	0	0	0	271787	0	0	0	0	ATP-binding cassette sub-family A member 10	Q8WWZ4	ABCA10
750.3	0	0	0	0	0	0	0	0	0	0	0	0	0	0	0	0	0	0	0	0	0	0	0	239707	0	0	0	0	837401	0	0	0	193352	0	0	0	0	ATP-binding cassette sub-family A member 9	Q8IUA7	ABCA9
751.1	258000	0	0	0	0	0	0	0	0	0	0	0	0	0	0	0	0	0	0	0	0	0	0	0	0	0	0	348444	0	0	0	0	0	0	810000	0	0	Serine/threonine-protein kinase 10	O94804	STK10
751.2	0	0	0	0	0	0	1.02237e+06	0	0	0	0	0	0	0	0	0	0	0	0	0	1.38504e+06	0	0	0	0	0	243106	0	0	3.02293e+06	0	0	0	0	0	0	0	STE20-like serine/threonine-protein kinase	Q9H2G2	SLK
752.1	0	2.73128e+06	1.49141e+06	1.61468e+06	0	0	427259	0	1.2088e+06	0	0	0	0	0	0	0	0	0	0	2.37653e+06	0	549360	933000	0	0	0	0	0	0	0	0	0	601944	0	0	0	1.85467e+06	Carbonyl reductase [NADPH] 1	P16152	CBR1
753.1	789000	201175	384289	0	1.58144e+06	0	0	0	0	0	0	0	0	0	0	0	0	0	0	0	1.48122e+06	754992	1050000	1.57884e+06	315434	679534	260894	228667	0	2.62384e+06	0	0	8.09889e+06	4.39598e+07	663000	0	494579	Cathepsin L1	P07711	CTSL1
754.1	0	0	0	0	0	0	0	0	0	0	0	0	0	0	0	0	0	0	0	0	0	0	0	0	0	0	0	0	0	0	0	0	0	0	1170000	0	0	Isoform sGi2 of Guanine nucleotide-binding protein G(i) subunit alpha-2	P04899-4	GNAI2
754.2	227000	0	0	197350	0	0	0	0	0	0	0	0	0	0	0	0	0	0	0	0	0	0	0	0	0	0	0	0	0	0	0	0	0	0	0	0	0	Guanine nucleotide-binding protein G(k) subunit alpha	P08754	GNAI3
754.3	0	0	0	0	0	0	0	0	0	0	0	0	0	0	0	0	0	0	0	0	0	0	0	0	0	0	0	0	9.15719e+06	0	0	0	321037	0	0	0	0	Isoform Gnas-2 of Guanine nucleotide-binding protein G(s) subunit alpha isoforms short	P63092-2	GNAS
754.5	0	0	0	0	0	0	0	0	0	0	0	0	0	0	0	0	0	0	0	0	0	0	0	0	0	0	0	0	0	1.70677e+06	0	0	0	0	0	0	0	Guanine nucleotide-binding protein subunit alpha-13	Q14344	GNA13
754.6	0	0	0	562896	0	0	0	0	0	0	0	0	0	0	0	0	0	0	0	0	0	0	0	0	0	0	0	0	0	1.1803e+06	0	0	0	0	0	0	0	Guanine nucleotide-binding protein subunit alpha-12	Q03113	GNA12
755.1	1070000	0	0	350969	1.15972e+06	0	0	0	0	1.69033e+06	0	763777	0	0	0	0	0	249582	124000	0	1.19267e+06	0	0	0	831600	538145	0	382667	3.33153e+06	3.48147e+07	12200000	0	2.22537e+07	4.91393e+06	0	2.01314e+07	0	Nipped-B-like protein	Q6KC79	NIPBL
756.1	0	0	0	0	0	0	0	0	4.70682e+06	0	0	0	0	0	0	0	0	0	0	0	0	0	382000	0	0	0	0	0	3.54239e+06	0	344000	0	295500	0	0	0	0	Hydrocephalus-inducing protein homolog	Q4G0P3	HYDIN
756.2	0	0	0	0	0	0	469222	0	1.40135e+06	0	0	0	0	0	0	0	0	0	0	0	0	0	0	0	0	0	0	0	0	0	0	0	0	0	0	0	0	Isoform 6 of Hydrocephalus-inducing protein homolog	Q4G0P3-8	HYDIN
756.3	0	0	0	0	0	0	0	0	0	0	0	0	0	0	0	0	0	0	0	0	0	0	0	0	0	0	0	0	0	2.05491e+06	0	0	0	0	0	0	0	Hydrocephalus-inducing protein homolog	B5MD83	HYDIN
757.1	0	0	0	202956	0	1.71861e+06	2.63985e+06	0	1.51902e+06	0	0	0	0	0	0	0	0	1.13842e+06	0	374257	0	0	2090000	866634	0	0	167506	854000	1.58443e+06	9.93491e+06	0	0	0	0	1380000	0	911439	Isoform 5 of Minor histocompatibility antigen H13	Q8TCT9-5	HM13
758.1	651000	255507	0	385729	1.39439e+06	0	0	0	0	0	0	0	0	0	0	0	0	0	0	0	0	2308320	2150000	5.7161e+06	0	1.97656e+06	444706	1.33467e+06	680765	0	0	0	1.15829e+06	1.46975e+07	247000	1.68241e+06	651785	Prostaglandin E synthase 3	Q15185	PTGES3
759.1	0	174743	1.47677e+06	0	0	0	522630	0	0	0	0	0	0	0	0	0	0	0	0	1.4596e+06	0	273168	0	0	0	194771	0	0	0	3.48147e+06	0	0	6.29306e+06	3.4973e+07	0	0	545804	D-dopachrome decarboxylase	P30046	DDT
760.1	0	0	0	0	0	0	0	0	0	0	0	0	0	0	0	0	0	0	0	0	0	0	0	0	0	0	0	0	0	0	2010000	0	0	2.04969e+06	126000	3.1635e+06	0	Desmoplakin	P15924	DSP
761.1	0	0	0	0	0	0	0	0	0	0	0	0	0	0	0	0	0	0	0	0	0	0	0	0	0	0	0	0	1.1326e+06	0	220000	0	0	1.53616e+06	1690000	553613	0	Isoform 4 of Myotubularin-related protein 5	O95248-4	SBF1
762.1	0	0	0	0	0	834365	0	0	0	0	0	0	0	0	0	0	0	0	0	0	0	0	0	0	0	0	0	0	2.06639e+07	0	106000	0	0	0	2420000	0	0	Zinc finger protein 318	Q5VUA4	ZNF318
763.1	0	0	0	0	0	0	0	0	0	0	0	0	0	0	0	0	0	0	0	0	0	230832	0	0	0	0	0	0	0	0	0	0	0	2.89966e+06	0	0	388598	Phosphatidylinositol-binding clathrin assembly protein	Q13492	PICALM
764.1	0	0	0	0	0	0	0	0	0	0	0	0	0	0	0	0	0	0	0	0	0	610848	0	0	0	0	0	0	0	2.30966e+06	595000	0	0	0	0	0	0	Collagen alpha-1(III) chain	P02461	COL3A1
765.1	131000	0	0	0	0	0	0	0	0	0	0	0	0	0	0	0	0	0	0	0	0	0	0	0	0	0	0	0	0	0	0	6.75301e+06	0	4.2676e+06	681000	0	0	Isoform 4 of E3 ubiquitin-protein ligase UBR3	Q6ZT12-4	UBR3
766.1	0	0	0	0	0	0	0	0	0	0	0	0	0	0	0	0	0	0	0	0	0	473760	0	0	0	0	0	0	0	993491	389000	0	0	8.18989e+06	155000	959836	0	Isoform 7 of Protein PRRC2C	Q9Y520-7	PRRC2C
767.1	5010000	1.16887e+06	1.30475e+07	3.25179e+06	629175	766346	5.87481e+06	5.03225e+06	5.97981e+06	4.40321e+06	0	0	0	0	0	0	0	613490	308000	6.69921e+06	2.40458e+06	3245760	2810000	0	3.59752e+06	1.67359e+06	1.70471e+06	561556	5.47021e+06	2.84461e+07	0	0	1.50486e+06	8.58831e+06	229000	1.37684e+06	1.1181e+07	Ig kappa chain V-III region SIE	P01620	NULL
768.1	0	0	0	167075	0	0	0	0	0	0	0	0	0	0	0	0	0	0	0	0	0	0	0	0	0	0	0	0	0	0	0	0	0	0	0	0	1.37776e+06	Isoform 2 of cAMP-dependent protein kinase catalytic subunit beta	P22694-2	PRKACB
768.2	0	0	0	0	0	0	0	0	0	0	0	0	0	0	0	0	0	0	0	0	0	0	0	0	0	0	0	365556	0	0	0	0	0	0	0	0	0	cAMP-dependent protein kinase catalytic subunit alpha	P17612	PRKACA
769.1	0	0	0	0	0	0	0	1.96952e+06	0	0	0	0	0	0	0	0	0	0	0	0	0	0	0	0	0	0	0	0	0	6.52138e+06	238000	0	233481	469258	1430000	0	0	Msx2-interacting protein	Q96T58	SPEN
771.1	0	0	0	0	0	0	0	0	0	0	0	0	0	0	0	0	0	0	0	0	0	0	0	0	0	0	0	948889	3.23514e+06	0	0	0	0	2.6429e+07	0	3.84653e+06	0	Proteasome subunit beta type-2	P49721	PSMB2
772.1	0	0	0	0	0	0	0	0	1.47623e+06	0	0	0	0	0	0	0	0	0	0	0	0	0	0	0	0	0	0	0	825352	0	0	0	870083	3.28924e+06	0	420602	0	AP-3 complex subunit beta-1	O00203	AP3B1
773.1	0	0	0	0	0	0	0	0	0	0	0	0	0	0	0	0	0	0	0	0	0	0	0	0	0	0	0	0	0	0	448000	0	0	0	0	0	0	Nuclear pore complex protein Nup155	O75694	NUP155
774.1	0	0	816157	205199	0	0	0	0	0	0	0	0	0	0	0	0	0	0	0	0	0	0	0	0	263297	0	0	0	0	0	0	0	0	0	0	0	0	Dynein heavy chain 17, axonemal	Q9UFH2	DNAH17
774.2	0	0	0	0	0	0	0	0	0	0	0	0	0	0	0	0	0	0	0	0	0	0	0	0	0	0	0	0	0	3.17578e+06	0	254096	844546	0	0	0	0	Dynein heavy chain 9, axonemal	Q9NYC9	DNAH9
775.1	0	0	0	0	0	0	492111	0	0	0	0	0	0	0	0	0	0	0	0	0	0	0	0	0	0	0	0	0	2.25917e+06	5.01841e+06	216000	0	0	0	0	0	0	PHD finger protein 3	Q92576	PHF3
776.1	0	0	0	0	0	0	0	0	0	0	0	0	0	0	0	0	0	0	0	0	0	328608	0	0	680400	0	0	0	0	0	0	0	233481	854404	0	1.27619e+07	0	Isoform 2 of Dolichyl-diphosphooligosaccharide--protein glycosyltransferase subunit 2	P04844-2	RPN2
777.1	0	0	0	0	0	0	0	0	0	0	0	0	0	0	0	0	0	0	0	0	0	386064	0	0	0	0	0	0	0	0	245000	0	0	544517	0	0	2.45523e+06	Nicotinamide phosphoribosyltransferase	P43490	NAMPT
778.1	0	0	0	0	0	0	0	0	0	0	0	0	0	0	0	0	0	0	0	0	0	0	0	0	0	0	0	0	0	0	0	0	0	6.81753e+06	199000	0	0	Splicing factor 3B subunit 2	Q13435	SF3B2
779.1	0	0	0	0	0	0	0	0	0	0	0	0	0	0	0	0	0	0	0	0	0	0	0	0	0	0	0	0	0	2.53043e+06	637000	0	0	2.62076e+06	1320000	0	0	Ryanodine receptor 2	H7BY35	RYR2
780.1	0	0	0	0	0	0	0	0	0	0	0	0	0	0	0	0	0	0	0	0	0	0	0	0	0	0	0	0	2.22905e+06	3.99944e+06	364000	0	939398	0	0	6.25511e+06	0	Paternally-expressed gene 3 protein	Q9GZU2	PEG3
781.1	2330000	1.87959e+06	1.81897e+06	1.22222e+06	0	0	1.12919e+06	0	0	0	0	0	0	0	0	0	0	0	137000	0	0	384048	665000	0	868097	719931	1.36821e+06	0	1.6507e+06	0	0	0	0	464831	0	0	0	Ig heavy chain V-III region VH26	P01764	NULL
781.2	126000	1.67401e+06	9.99152e+06	782672	0	1.70047e+06	1.40385e+06	7.46161e+06	4.0115e+06	0	0	0	0	0	0	0	0	0	0	2.43267e+06	0	325584	335000	0	6.49117e+06	6.62221e+06	1.83812e+06	0	4.69908e+06	3.60884e+07	0	0	0	1.69996e+07	0	0	1.63211e+06	Ig heavy chain V-III region TIL	P01765	NULL
782.1	182000	0	265343	0	0	0	0	0	0	0	0	0	0	0	0	0	0	0	0	845822	0	131040	0	253537	422317	0	0	0	1.60853e+06	1.23974e+07	0	0	3.41102e+06	0	4480000	0	0	Neuroplastin	Q9Y639	NPTN
783.1	0	0	0	0	0	0	0	0	0	0	0	0	0	0	0	0	0	0	0	0	0	0	0	0	0	0	0	0	0	0	0	0	3.26509e+06	3.00591e+07	2620000	0	0	Succinyl-CoA ligase [ADP/GDP-forming] subunit alpha, mitochondrial	P53597	SUCLG1
784.1	0	0	0	0	0	507874	0	0	0	0	0	0	0	0	0	0	0	0	0	0	0	0	0	0	0	0	0	0	6.26544e+06	2.49647e+06	0	0	0	0	139000	0	0	Protein SFI1 homolog	A8K8P3	SFI1
785.1	0	0	0	0	0	0	0	0	0	0	0	0	0	0	0	0	0	0	0	0	0	0	0	0	0	0	0	0	5.20514e+06	0	0	0	0	1.22627e+07	0	0	0	Adenine phosphoribosyltransferase	P07741	APRT
785.2	0	0	219594	0	0	0	0	0	0	0	0	0	0	0	0	0	0	0	0	0	0	0	0	0	0	0	0	0	0	0	0	0	0	0	0	0	0	Adenine phosphoribosyltransferase	H3BSW3	APRT
786.1	0	0	0	0	0	0	0	0	0	0	0	0	0	0	0	0	0	0	0	0	3.35679e+06	3155040	0	585439	0	0	0	0	0	0	0	0	0	0	0	0	1.02802e+06	Isoform 3 of Protein PRRC1	Q96M27-3	PRRC1
787.1	0	0	0	0	0	0	0	0	0	0	0	0	0	0	0	0	0	0	0	0	0	0	0	0	0	0	0	0	0	1.05293e+07	148000	0	0	0	418000	668650	0	Chromodomain-helicase-DNA-binding protein 7	Q9P2D1	CHD7
789.1	0	0	0	0	0	0	0	0	0	0	0	0	0	0	0	0	0	0	0	0	0	0	0	0	0	0	0	0	0	1.14634e+06	0	0	388528	0	0	1.77228e+06	0	Isoform 12 of Sorbin and SH3 domain-containing protein 1	Q9BX66-12	SORBS1
789.2	0	314244	0	0	0	0	0	0	0	0	0	0	0	0	0	0	0	0	0	0	0	395136	0	0	0	0	0	0	0	0	0	0	0	0	0	0	0	Isoform 11 of Sorbin and SH3 domain-containing protein 1	Q9BX66-11	SORBS1
790.1	150000	302497	0	0	0	0	0	0	1.45484e+06	0	0	0	0	0	0	0	0	0	0	0	0	0	0	253537	0	281336	0	0	0	4.45797e+06	100000	270120	0	0	0	0	0	Hemicentin-1	Q96RW7	HMCN1
791.1	0	0	596563	0	561156	0	0	0	0	0	0	0	0	0	0	0	0	0	0	1.1078e+06	0	0	0	0	0	0	0	1.20867e+06	0	0	0	0	291852	0	0	0	0	Vacuolar protein sorting-associated protein 26B	Q4G0F5	VPS26B
792.1	0	0	0	0	0	0	0	0	0	0	0	0	0	0	0	0	0	0	0	0	0	0	0	0	0	0	0	0	0	0	0	0	388528	6.06494e+06	410000	1.0569e+06	0	Phosphoglucomutase-2	Q96G03	PGM2
793.1	0	1.163e+06	1.01196e+06	187258	0	0	0	0	0	0	0	0	0	0	0	0	0	0	0	3.96713e+06	0	2640960	145000	0	0	0	157129	0	0	0	306000	0	576407	5.48944e+07	0	0	3.23243e+06	Thioredoxin	P10599	TXN
794.1	121000	0	0	0	0	0	0	0	0	0	0	0	0	0	0	0	0	222209	0	1.00301e+06	0	0	418000	0	0	0	0	0	0	0	0	0	0	0	0	0	0	Laminin subunit beta-2	P55268	LAMB2
795.1	0	0	0	0	0	1.10644e+06	0	0	0	0	0	0	0	0	0	0	0	0	0	0	0	0	246000	0	0	0	0	0	0	1.71526e+06	0	0	0	553371	0	0	0	Contactin-1	Q12860	CNTN1
796.1	0	0	0	0	0	0	0	0	0	0	0	0	0	0	0	0	0	0	0	0	0	0	0	0	0	0	152682	0	0	0	502000	0	0	0	0	3.81058e+06	0	Isoform 3 of Cytoskeleton-associated protein 5	Q14008-3	CKAP5
797.1	210000	0	0	0	0	0	0	0	0	0	0	0	0	0	0	0	0	0	0	0	0	715680	0	0	0	0	0	819778	1.1326e+07	0	0	0	0	1.81948e+06	0	0	0	Eukaryotic peptide chain release factor subunit 1	P62495	ETF1
798.1	0	0	0	0	0	0	0	0	0	0	0	0	0	0	0	0	0	0	0	0	0	0	0	0	0	0	0	0	1.93385e+06	5.00991e+06	0	0	5.78231e+06	0	0	9.38266e+06	0	SPARC-like protein 1	Q14515	SPARCL1
799.1	0	822322	0	151376	0	0	0	0	0	0	0	0	0	0	0	0	0	0	0	0	0	0	0	0	0	269794	0	519556	0	0	0	0	0	0	0	0	480449	Insulin-degrading enzyme	P14735	IDE
800.1	0	528635	0	0	0	0	0	0	0	0	0	0	0	0	0	0	0	0	0	0	0	0	0	0	675186	0	0	0	0	0	0	274699	857315	0	0	2.34027e+06	0	Transmembrane protein 131	Q92545	TMEM131
801.1	0	0	0	0	0	0	0	0	0	0	0	0	0	0	0	0	0	0	0	0	0	0	0	0	0	1.4716e+06	0	617556	3.39177e+07	2.64931e+07	702000	1.64819e+06	3.61167e+06	0	8820000	6.97409e+06	0	Isoform 4 of Probable helicase senataxin	Q7Z333-4	SETX
802.1	0	0	0	0	0	0	492111	0	1.44414e+06	0	0	0	0	0	0	0	0	183564	0	0	0	0	7080000	0	0	0	0	0	0	0	109000	0	246250	0	0	0	0	Small subunit processome component 20 homolog	O75691	UTP20
803.1	0	0	0	0	0	0	0	1.42291e+06	0	1.29384e+06	0	0	0	0	0	0	0	0	0	0	0	0	0	0	0	0	0	0	0	8.26211e+06	715000	0	319213	517955	0	0	0	Isoform 2 of Cyclin-dependent kinase 12	Q9NYV4-2	CDK12
803.2	0	0	0	0	0	0	0	0	0	0	0	0	0	0	0	0	0	0	0	0	0	192528	0	230488	518772	0	0	0	0	0	0	0	242602	0	0	0	0	Cyclin-dependent kinase 13	Q14004	CDK13
804.1	0	0	0	0	0	0	0	0	0	0	0	0	0	0	0	0	0	0	0	0	0	0	0	0	0	0	0	0	0	5.19672e+06	0	0	578231	4.86966e+06	0	0	0	Glutathione S-transferase omega-1	P78417	GSTO1
805.1	0	0	0	0	0	0	0	0	0	0	0	0	0	0	0	0	0	0	0	0	0	612864	0	0	0	0	0	0	0	942543	217000	618072	437778	2.18249e+06	0	0	0	Sickle tail protein homolog	Q5T5P2	KIAA1217
806.1	0	0	0	0	425118	0	0	0	0	0	0	0	0	0	0	0	0	0	0	0	0	0	0	0	0	155817	0	0	0	0	0	0	673083	5.09101e+06	0	0	0	Protein canopy homolog 3	Q9BT09	CNPY3
807.1	0	0	0	167075	0	0	0	0	1.16601e+06	0	0	0	0	0	0	0	0	0	0	0	0	0	0	0	0	0	0	0	0	1.73224e+06	0	0	0	1.84162e+06	174000	801661	0	HEAT repeat-containing protein 7B2	Q7Z745	MROH2B
808.1	0	0	0	0	0	0	0	0	0	0	0	0	0	0	0	0	0	0	0	0	0	0	0	0	0	0	0	0	7.53058e+06	5.74017e+06	274000	0	3.8488e+06	0	0	0	0	Chromodomain-helicase-DNA-binding protein 1	O14646	CHD1
809.1	0	0	5.98393e+06	0	0	0	0	0	0	0	0	0	0	0	0	0	0	0	0	0	0	0	0	426402	0	0	0	0	1.13862e+06	0	0	0	321037	1.74422e+06	406000	1.25821e+06	577598	CWF19-like protein 2	Q2TBE0	CWF19L2
810.1	102000	0	0	0	0	0	0	0	0	0	0	0	0	0	0	0	0	0	0	0	0	0	0	0	789890	277008	357247	0	0	0	0	0	0	9.42944e+06	0	0	0	Myosin-9	P35579	MYH9
810.2	512000	0	0	0	999877	784484	0	0	0	0	0	0	0	0	0	0	0	0	0	0	2.16412e+06	0	270000	0	0	0	0	0	951865	0	0	0	0	2.1338e+06	0	2.02392e+06	0	Myosin-14	G8JLL9	MYH14
810.3	0	0	0	0	0	0	0	0	0	0	0	0	0	0	0	0	0	0	0	0	0	106848	0	0	0	0	0	0	1.05428e+06	0	0	0	0	0	1010000	0	0	Myosin-10	P35580	MYH10
811.1	0	3.06902e+06	0	2.78084e+06	0	0	0	0	0	0	0	0	0	0	0	0	0	0	0	0	0	0	0	0	0	0	0	0	2.18086e+06	5.55336e+06	344000	0	539926	0	217000	456551	0	Isoform 2 of Urea transporter 1	Q13336-2	SLC14A1
812.1	801000	425845	312921	690725	0	0	0	0	0	0	0	0	0	0	0	0	0	0	0	1.23879e+06	0	577584	1050000	0	0	0	0	852444	0	0	0	0	0	0	0	0	219028	Calcineurin B homologous protein 1	Q99653	CHP1
812.3	0	0	0	0	0	0	0	0	0	0	0	0	0	0	0	0	0	0	0	0	0	0	0	0	0	0	0	0	0	0	122000	0	0	0	0	0	0	Calcineurin B homologous protein 1	H0YKE7	CHP1
813.1	0	0	0	0	0	0	0	0	0	0	0	0	0	0	0	0	0	0	0	0	0	0	0	0	0	0	0	0	0	0	197000	0	470611	0	5660000	4.24197e+06	0	Myosin-15	Q9Y2K3	MYH15
814.1	0	0	0	0	0	0	927000	0	0	0	0	0	0	0	0	0	0	0	0	0	0	0	0	0	0	0	870141	0	4.98826e+06	4.68724e+06	0	0	0	0	144000	0	0	Serine/threonine-protein kinase SMG1	I3L0C1	SMG1
815.1	0	331866	0	1.31193e+06	0	485201	0	0	0	0	0	0	0	0	0	0	0	0	0	0	0	167328	414000	0	784676	181786	157129	0	6.86789e+06	4.51741e+06	0	0	186056	0	1050000	1.13239e+06	598794	Carboxypeptidase N subunit 2	P22792	CPN2
816.1	0	0	0	0	0	1.15632e+06	0	0	0	0	0	0	0	0	0	0	180669	0	0	0	0	0	0	0	0	0	0	0	0	2.33513e+06	315000	0	364815	5.8436e+06	10000000	2.30792e+06	0	Trans-Golgi network integral membrane protein 2	O43493	TGOLN2
817.1	0	0	0	0	0	0	0	0	0	0	0	0	0	0	0	0	0	0	0	0	0	0	0	0	291972	0	0	245778	1.46394e+07	1.75772e+06	0	0	0	0	0	0	0	Centromere protein J	Q9HC77	CENPJ
818.1	0	650515	0	0	0	0	0	0	0	1.47122e+06	0	0	0	0	0	0	0	0	0	1.32861e+06	0	142128	351000	0	0	0	0	0	0	1.68129e+06	0	0	403120	0	0	0	0	Lipopolysaccharide-binding protein	P18428	LBP
819.1	0	0	0	0	0	0	0	0	0	0	0	0	0	0	0	0	0	0	0	0	0	178416	0	0	0	0	0	220889	0	0	0	0	0	2.18692e+06	0	0	0	Replication protein A 70 kDa DNA-binding subunit	P27694	RPA1
820.1	0	0	0	0	0	0	0	0	0	0	0	0	0	0	0	0	0	0	0	0	0	0	0	0	0	0	0	0	650642	3.07388e+06	2430000	0	3.50222e+06	1.83276e+07	1650000	5.0688e+06	332075	Aldehyde dehydrogenase X, mitochondrial	P30837	ALDH1B1
821.1	0	0	0	0	0	0	0	0	0	0	0	0	0	0	0	0	0	0	0	0	0	0	0	0	0	0	0	0	0	0	0	0	0	540090	0	0	743636	Delta(3,5)-Delta(2,4)-dienoyl-CoA isomerase, mitochondrial	Q13011	ECH1
822.1	0	0	0	0	0	0	0	0	0	0	0	0	0	0	0	0	0	0	0	0	0	0	0	0	0	0	0	0	0	6.29211e+06	0	251807	1.67268e+06	0	182000	2.73931e+06	0	MAX gene-associated protein	Q8IWI9	MGA
823.1	126000	1.67401e+06	1.00098e+07	1.74924e+06	0	1.70047e+06	1.40385e+06	7.46161e+06	4.0115e+06	0	0	0	0	0	0	0	0	0	0	2.43267e+06	0	325584	335000	0	6.51724e+06	6.62221e+06	1.83812e+06	0	4.69908e+06	3.60884e+07	0	0	0	1.69996e+07	0	0	1.63211e+06	Ig heavy chain V-III region TUR	P01779	NULL
824.1	368000	2.73128e+06	0	0	3.39754e+06	0	0	0	1.40135e+07	0	0	0	0	0	0	0	0	0	0	0	0	0	137000	0	0	0	0	0	0	0	0	0	0	0	0	2.86872e+06	0	CD177 antigen	Q8N6Q3	CD177
825.1	0	0	0	0	0	0	0	0	0	0	0	0	0	0	0	0	0	0	0	482792	0	340704	0	0	0	1.1239e+06	413576	0	0	0	0	0	0	0	253000	0	0	Isoform 2 of Nucleobindin-2	P80303-2	NUCB2
826.1	0	279002	0	0	0	0	0	0	0	0	0	0	0	0	0	0	0	0	0	0	0	545328	316000	237402	0	0	0	0	0	0	0	0	0	0	0	0	0	Eukaryotic translation initiation factor 4 gamma 2	P78344	EIF4G2
827.1	0	0	0	0	0	0	0	0	0	0	0	0	0	0	0	0	0	0	0	0	0	0	0	0	0	0	0	0	0	0	0	0	0	3.66996e+07	0	0	0	Isoform 2 of Eukaryotic translation initiation factor 3 subunit B	P55884-2	EIF3B
828.1	0	0	0	0	0	0	0	0	0	0	0	0	0	0	0	0	0	0	0	0	0	0	0	0	0	0	0	0	1.12055e+06	0	776000	0	0	3.85146e+06	0	0	0	Isoform 5 of Histone-lysine N-methyltransferase MLL5	Q8IZD2-5	KMT2E
829.1	0	0	0	0	0	0	0	0	0	0	0	0	0	0	0	0	0	0	0	0	0	640080	0	387220	0	0	0	0	0	3.87207e+06	0	0	0	0	0	0	0	Isoform 2 of GMP reductase 2	Q9P2T1-2	GMPR2
829.2	0	0	0	0	0	0	0	0	0	0	0	0	0	0	0	0	0	0	0	0	0	472752	0	0	0	0	0	0	0	0	0	0	0	0	0	510474	0	GMP reductase 1	P36959	GMPR
830.1	0	0	376970	0	0	0	0	0	0	0	0	0	0	0	0	0	0	0	0	0	0	0	0	0	0	0	0	0	0	0	489000	0	439602	0	1640000	2.47328e+06	867280	Filamin-A-interacting protein 1	Q7Z7B0	FILIP1
831.2	0	0	0	0	0	0	0	0	0	0	0	0	0	0	0	0	0	0	0	0	0	0	0	0	0	0	0	0	0	0	245000	0	0	0	0	0	0	Isoform 2 of Ubiquitin thioesterase OTUB1	Q96FW1-2	OTUB1
833.1	0	0	0	667177	0	0	0	0	0	0	0	0	0	0	0	0	0	0	0	0	0	233856	0	0	0	0	0	0	0	0	0	0	0	4.60404e+06	0	0	220794	Delta-1-pyrroline-5-carboxylate synthase	P54886	ALDH18A1
834.1	154000	0	0	191743	0	0	0	0	0	0	0	0	0	0	0	0	0	0	0	1.07412e+06	0	1088640	588000	0	0	0	262376	196000	0	1.12935e+06	0	0	0	0	0	0	264953	C-type mannose receptor 2	Q9UBG0	MRC2
835.1	0	0	276322	154740	0	0	0	0	0	0	0	0	0	0	0	0	0	0	0	0	0	191520	0	0	318041	0	0	177333	2.10856e+06	4.52591e+06	0	0	0	1.06247e+07	3050000	1.30135e+06	190766	Vascular endothelial growth factor receptor 1	P17948	FLT1
836.1	0	0	0	0	0	0	0	0	0	0	0	0	0	0	0	0	0	0	0	0	0	0	0	0	0	0	0	160222	0	0	0	0	525333	1.56272e+07	0	1.66803e+06	0	Eukaryotic translation initiation factor 3 subunit F	B3KSH1	EIF3F
838.1	277000	0	0	0	738005	1.16539e+06	530259	0	0	0	0	0	0	0	0	0	0	0	0	1.32861e+06	0	1229760	962000	562390	0	0	468424	430889	0	0	0	0	0	1.42991e+06	1050000	0	618224	ATPase ASNA1	O43681	ASNA1
839.1	0	364171	2.26914e+06	0	0	0	0	0	0	0	0	0	0	0	0	0	0	0	0	1.97608e+07	0	718704	0	454061	1.53546e+06	4.91977e+06	3.55765e+06	2.84667e+06	4.07856e+07	3.20974e+06	999000	0	627481	0	1090000	1.64286e+07	0	Lipid phosphate phosphohydrolase 1	O14494	PPAP2A
840.1	0	0	0	0	0	0	0	0	0	0	0	0	0	0	0	0	0	0	0	0	1.19267e+06	0	164000	0	0	0	0	0	0	0	0	0	0	0	0	0	0	Splicing factor 3A subunit 1	Q15459	SF3A1
840.2	0	0	0	0	0	0	0	0	0	0	0	0	0	0	0	0	0	0	0	0	0	0	0	0	0	160145	0	0	0	0	0	0	0	0	0	0	0	Splicing factor 3A subunit 1	E9PAW1	SF3A1
841.1	0	0	0	0	1.42159e+06	721000	0	0	0	0	0	0	0	0	0	0	0	0	0	793426	0	0	0	0	0	0	0	0	0	0	0	0	0	0	0	0	0	Ankyrin repeat domain-containing protein 20A3	Q5VUR7	ANKRD20A3
841.2	0	0	0	0	346896	0	0	0	0	0	0	0	0	0	0	0	0	0	0	0	0	0	0	0	0	0	0	0	0	0	0	0	0	0	0	0	0	Ankyrin repeat domain-containing protein 20B	Q5CZ79	ANKRD20A8P
842.1	0	0	649632	197350	0	0	1545000	0	0	0	0	0	0	0	0	0	0	0	0	0	0	0	0	0	276331	0	0	0	0	1.5794e+06	114000	0	0	0	0	406223	0	Isoform 6 of A-kinase anchor protein 9	Q99996-6	AKAP9
843.1	984000	0	0	0	0	0	0	0	0	0	0	0	0	0	0	0	0	0	0	0	1.79863e+06	0	0	0	0	0	0	0	1.45792e+06	0	0	0	0	672899	0	0	0	Microtubule-associated protein 2	P11137	MAP2
843.2	0	0	0	0	0	0	0	0	0	0	0	0	0	0	0	0	0	0	0	0	0	0	0	401049	0	0	0	0	0	0	197000	0	240778	1.04476e+06	0	985000	0	Isoform 4 of Microtubule-associated protein 2	P11137-4	MAP2
844.1	653000	804701	2.06784e+06	372274	999877	1.12911e+06	415815	1.89143e+06	1.08043e+06	1.55469e+06	0	0	0	0	0	0	0	183564	0	778455	0	1532160	1210000	1.53966e+06	1.71273e+06	652122	1.21849e+06	404444	1.17477e+07	0	2140000	0	2.5537e+06	9.3409e+06	2870000	2.02752e+07	404495	Leukocyte surface antigen CD47	Q08722	CD47
845.1	0	0	0	0	0	0	0	0	0	0	0	0	0	0	0	0	0	0	0	0	2.09679e+06	279216	0	0	0	0	0	0	0	0	0	0	1.05614e+06	1.51402e+07	0	3.17069e+06	0	COP9 signalosome complex subunit 6	Q7L5N1	COPS6
846.1	0	0	0	0	0	0	0	0	0	0	0	0	0	0	0	0	0	0	0	0	3.79924e+06	0	0	1.77015e+07	3.93641e+06	0	0	0	0	0	0	0	0	1.82391e+06	0	0	0	Growth/differentiation factor 15	Q99988	GDF15
847.1	0	0	852756	0	0	0	0	0	0	0	0	0	0	0	0	0	0	0	0	400455	0	0	0	299634	0	0	0	0	0	0	0	0	353870	0	123000	0	0	ADP-ribosyl cyclase 1	P28907	CD38
848.1	0	223202	0	0	0	0	0	0	0	0	0	0	0	0	0	0	0	0	0	0	0	0	100000	0	0	819481	0	0	4.37979e+06	0	0	0	0	734876	0	0	0	Kunitz-type protease inhibitor 1	O43278	SPINT1
849.1	0	0	0	0	0	0	0	0	0	0	0	0	0	0	0	0	0	0	0	0	0	896112	0	0	0	0	0	0	0	0	0	0	0	730449	0	0	708308	Putative pre-mRNA-splicing factor ATP-dependent RNA helicase DHX15	O43143	DHX15
849.2	0	0	0	0	0	0	0	0	0	0	0	0	0	0	0	0	0	0	0	0	0	0	0	0	0	0	0	0	0	0	0	0	0	867685	0	0	0	ATP-dependent RNA helicase DHX8	Q14562	DHX8
850.1	109000	396477	232404	0	0	652981	0	0	0	0	0	0	0	0	0	0	0	0	0	426653	0	211680	552000	0	0	0	366141	745111	0	0	0	0	0	0	0	0	990925	Isoform 6 of Calpastatin	P20810-6	CAST
851.1	0	0	0	0	0	0	0	0	0	0	0	0	0	0	0	0	0	0	0	0	0	1048320	174000	0	0	157260	0	0	0	0	0	0	481556	1.00492e+06	0	0	1.71336e+06	Elongation factor Tu, mitochondrial	P49411	TUFM
852.1	0	0	0	0	0	0	0	0	0	0	0	0	0	0	0	0	0	0	0	0	0	0	0	0	0	0	0	0	0	2.2672e+06	0	0	456019	0	184000	1.9017e+06	0	Biorientation of chromosomes in cell division protein 1-like 1	Q8NFC6	BOD1L1
853.1	0	0	0	0	0	0	0	0	0	0	0	0	0	0	0	0	0	0	0	0	0	0	0	0	0	0	0	0	6.26544e+06	1.32466e+07	156000	0	260843	2.14708e+06	0	2.59551e+06	0	Cytochrome c	P99999	CYCS
854.1	0	0	0	0	0	0	0	0	0	0	0	0	0	0	0	0	0	0	0	0	0	0	0	0	0	0	0	0	0	0	0	0	0	1.14658e+07	3180000	2.70695e+06	0	40S ribosomal protein S6	P62753	RPS6
856.1	0	0	316581	0	0	1.23794e+06	640889	0	0	0	0	0	0	0	0	0	0	0	0	0	0	0	0	0	0	0	0	0	0	3.47297e+06	545000	0	0	0	0	0	0	Rho GTPase-activating protein 21	Q5T5U3	ARHGAP21
857.1	0	0	0	0	0	0	0	0	0	0	0	0	0	0	0	0	0	0	0	0	0	0	0	0	0	0	0	0	0	0	236000	0	0	6.02067e+06	0	2.20367e+06	0	Signal recognition particle 72 kDa protein	O76094	SRP72
858.1	0	0	226914	313966	0	0	0	0	0	0	0	0	0	0	0	0	0	0	0	0	0	260064	904000	0	0	0	0	0	0	1.16332e+06	0	0	0	0	0	0	217262	Epidermal growth factor receptor	P00533	EGFR
858.2	0	0	0	0	0	0	0	0	0	0	0	0	0	0	0	0	0	0	0	0	0	0	0	0	0	0	0	0	0	1.00198e+07	0	0	0	0	0	0	0	Receptor tyrosine-protein kinase erbB-4	Q15303	ERBB4
859.1	0	0	0	0	0	0	0	0	0	0	0	0	0	0	0	0	0	0	0	0	0	0	0	0	0	0	0	0	0	0	0	0	1.75841e+07	0	0	0	0	Leukocyte elastase inhibitor	P30740	SERPINB1
860.1	369000	0	0	0	2.58132e+06	0	0	0	0	0	0	0	0	0	0	0	0	0	0	0	0	602784	135000	0	0	253924	0	0	1.14465e+07	0	0	0	0	9.51798e+06	0	0	0	N-alpha-acetyltransferase 38, NatC auxiliary subunit	O95777	NAA38
861.1	884000	0	0	0	0	0	488296	0	5.86214e+06	0	0	0	0	0	0	0	0	0	0	0	0	106848	0	0	0	0	0	0	3.1267e+06	1.15483e+06	0	0	0	4.47124e+06	384000	0	0	Isoform 2 of Myosin-11	P35749-2	MYH11
862.1	0	0	0	0	0	0	0	0	0	0	0	0	0	0	0	0	0	0	0	0	0	0	0	0	1.41815e+06	0	0	0	0	2.44552e+06	0	0	321037	1.14216e+06	0	0	0	Dynein heavy chain domain-containing protein 1	Q96M86	DNHD1
863.1	0	0	0	0	0	0	0	0	0	0	0	0	0	0	0	0	0	0	0	0	0	0	0	0	0	0	0	0	0	0	0	0	598296	2.77571e+06	0	0	0	Actin-related protein 3	P61158	ACTR3
863.2	0	0	0	0	0	0	0	0	0	1.06428e+06	0	0	0	0	0	0	0	0	0	0	0	0	0	0	0	0	0	0	0	0	0	0	0	0	0	0	0	Actin-related protein 3B	Q9P1U1	ACTR3B
864.1	0	0	0	0	0	0	0	0	0	0	0	0	0	0	0	0	0	0	0	0	0	0	0	0	0	0	0	0	0	0	0	0	1.51216e+06	2.0187e+07	162000	0	0	Heterogeneous nuclear ribonucleoprotein A3	P51991	HNRNPA3
865.1	0	0	0	123344	0	0	0	1.56173e+06	0	1.17906e+06	0	0	0	0	0	0	0	0	0	0	0	210672	0	0	0	0	176400	0	0	0	0	0	1.1893e+06	1.28382e+07	0	560803	0	Ubiquitin-conjugating enzyme E2 N	P61088	UBE2N
866.1	0	0	916805	0	0	0	0	0	0	0	0	0	0	0	0	0	0	0	0	0	0	0	0	2.7428e+06	0	0	0	239556	0	0	0	0	0	0	0	0	0	Anoctamin-7	Q6IWH7	ANO7
867.1	655000	0	0	0	0	0	0	0	1.48693e+06	0	0	0	0	0	0	0	0	0	0	0	0	0	0	0	0	0	0	0	0	0	402000	0	0	0	0	0	0	Isoform H7 of Myeloperoxidase	P05164-3	MPO
868.1	0	0	0	0	0	0	0	0	0	0	0	0	0	0	0	0	0	0	0	0	0	825552	469000	0	0	0	0	359333	0	0	190000	0	0	0	344000	0	0	Peroxidasin homolog	Q92626	PXDN
869.1	0	0	0	0	0	0	0	1.90878e+06	0	0	0	0	0	0	0	0	0	0	0	0	0	171360	0	0	0	0	0	368667	0	1.39259e+07	345000	0	1.00506e+07	2.95721e+06	0	6.00347e+06	0	Kinetochore-associated protein 1	P50748	KNTC1
870.1	134000	0	0	0	0	0	0	0	0	0	0	0	0	0	0	0	0	0	0	0	0	0	0	0	0	0	0	0	1.77722e+06	1.80866e+06	201000	0	454194	0	0	3.25697e+07	0	Centrosomal protein of 192 kDa	E9PF99	CEP192
871.1	0	0	0	0	0	0	0	0	0	0	0	0	0	0	0	0	0	0	0	0	0	0	0	0	0	0	0	0	0	0	0	0	284556	0	247000	0	0	Mucin-19	Q7Z5P9	MUC19
872.1	0	0	0	0	0	0	0	0	0	0	0	0	0	0	0	0	0	0	0	0	0	0	0	281195	0	0	0	1.06244e+06	0	1.34164e+06	0	0	379407	0	0	0	0	Isoform 3 of Sorting nexin-1	Q13596-3	SNX1
873.1	0	0	0	0	0	0	0	0	0	0	0	0	0	0	0	0	0	0	0	696119	0	0	0	0	0	0	0	0	0	0	271000	0	350222	1.19971e+06	0	2.62068e+06	0	GRIP and coiled-coil domain-containing protein 2	Q8IWJ2	GCC2
873.2	288000	0	0	0	0	0	0	2.73303e+06	0	0	0	0	0	0	0	0	0	0	0	696119	0	0	0	0	1.32691e+06	0	0	0	0	0	153000	0	1.21666e+06	0	0	2.03111e+06	0	Unconventional myosin-Ib	O43795	MYO1B
873.4	0	0	0	0	0	0	0	0	0	0	0	0	0	0	0	0	0	0	0	0	0	0	0	0	0	0	0	0	0	0	0	0	0	0	0	1.33011e+06	0	RanBP2-like and GRIP domain-containing protein 4	J3KNY6	RGPD4
873.5	0	0	0	0	0	0	0	0	0	0	0	0	0	0	0	0	0	0	0	0	0	0	0	0	0	0	0	0	0	0	0	0	0	0	0	5.28449e+07	0	RANBP2-like and GRIP domain-containing protein 8	O14715	RGPD8
873.6	0	0	0	0	0	0	0	0	0	0	0	0	0	0	0	0	0	0	0	0	0	0	0	0	0	0	0	0	2.86162e+07	0	0	0	0	584360	0	0	0	Unconventional myosin-Ia	G3V342	MYO1A
875.1	0	0	0	0	0	0	0	0	0	0	0	0	0	0	0	0	0	0	0	0	0	0	0	0	0	0	0	0	0	1.01897e+06	0	0	6.47546e+06	0	0	575182	0	Isoform 2 of Synaptopodin-2	Q9UMS6-2	SYNPO2
876.1	0	0	1.55363e+06	161468	0	0	0	0	0	0	736592	0	0	0	0	0	0	0	0	0	0	0	0	0	0	0	289059	0	0	0	0	0	0	0	0	413412	0	Isoform 3 of LIM and senescent cell antigen-like-containing domain protein 1	P48059-3	LIMS1
876.2	0	0	437358	0	0	0	0	0	0	0	0	0	0	0	0	0	0	0	0	0	0	0	0	0	0	0	0	0	0	0	0	929398	0	0	0	0	0	LIM and senescent cell antigen-like-containing domain protein 2	Q7Z4I7	LIMS2
877.1	0	1.82086e+06	0	0	860439	0	0	0	0	0	0	0	0	0	0	0	0	0	0	0	0	0	0	433317	0	0	0	0	4.87379e+06	0	105000	0	3.59343e+06	2.59863e+06	0	1.57456e+06	0	Peripheral-type benzodiazepine receptor-associated protein 1	O95153	BZRAP1
878.1	0	0	0	142406	0	0	0	0	0	0	0	0	0	0	0	0	0	0	0	0	0	0	0	269671	0	0	0	0	8.13303e+06	0	351000	0	319213	0	0	4.45766e+06	0	Isoform 2 of Microtubule-associated tumor suppressor 1	Q9ULD2-2	MTUS1
879.1	0	0	0	0	0	0	0	0	0	0	0	0	0	0	0	0	0	0	0	0	0	765072	159000	0	0	0	0	0	0	0	107000	0	0	2.47025e+06	0	0	181935	Nuclear pore glycoprotein p62	P37198	NUP62
880.1	0	0	607543	0	0	0	0	0	0	0	0	0	0	0	0	0	0	0	0	0	0	0	0	449451	1.68927e+06	0	0	0	813303	0	468000	0	0	0	0	0	0	Striated muscle preferentially expressed protein kinase	Q15772	SPEG
881.1	0	0	0	0	578160	0	0	0	0	0	0	0	0	0	0	0	0	0	0	0	0	149184	0	0	0	0	0	0	0	0	184000	0	0	4.55978e+06	0	460146	0	Glutamine--tRNA ligase	P47897	QARS
882.1	0	0	0	0	0	0	0	0	0	0	0	0	0	0	0	0	0	0	0	0	0	0	0	0	0	0	0	0	0	0	0	0	1.58147e+06	0	681000	0	0	Spondin-1	Q9HCB6	SPON1
883.1	0	0	0	0	0	0	0	0	0	0	0	0	0	0	0	0	0	0	0	1.1602e+06	0	359856	0	0	0	0	0	0	0	0	0	0	432306	540090	0	0	0	Zinc finger RNA-binding protein	Q96KR1	ZFR
884.1	0	0	0	387972	0	0	0	0	0	0	0	0	0	0	0	0	0	0	0	0	0	0	0	0	0	0	0	0	1.28924e+06	6.53836e+06	0	0	2.71787e+06	1.7398e+06	1280000	2.05987e+06	0	Coronin-1A	P31146	CORO1A
885.1	0	449340	0	0	0	0	0	5.61356e+06	0	0	0	0	0	0	0	0	0	0	0	0	0	0	0	0	0	0	0	0	0	0	0	0	0	0	242000	0	0	SMARCA4 isoform 2	Q9HBD4	SMARCA4
885.2	0	0	0	0	0	0	0	0	0	0	0	0	0	0	0	0	0	0	0	0	0	0	0	0	0	0	0	0	0	0	0	0	0	827843	456000	0	0	Probable global transcription activator SNF2L2	P51531	SMARCA2
886.1	0	0	618523	574109	0	0	0	0	0	0	0	0	0	0	0	0	0	0	0	0	0	453600	323000	0	482276	0	0	0	0	942543	1330000	1.35976e+06	0	9.25236e+06	800000	0	861981	CD9 antigen	P21926	CD9
887.1	0	0	0	0	0	0	0	0	0	0	0	0	0	0	0	0	0	0	0	0	0	0	0	0	0	0	0	0	2.33147e+06	0	0	0	0	0	0	0	0	Isoform 2 of Neural cell adhesion molecule L1-like protein	O00533-2	CHL1
888.1	0	0	0	0	0	0	0	0	0	0	0	0	0	0	0	0	0	0	0	0	0	0	0	0	0	243824	0	0	0	0	0	0	2.18889e+06	0	0	0	0	Gamma-synuclein	O76070	SNCG
889.1	211000	0	0	0	0	743673	0	0	0	0	0	0	0	0	0	0	0	0	0	0	0	0	0	0	0	0	0	0	680765	0	200000	0	242602	0	0	1.48828e+06	0	Cadherin EGF LAG seven-pass G-type receptor 1	Q9NYQ6	CELSR1
890.1	0	0	0	0	0	0	0	0	0	0	0	0	0	0	0	0	0	0	0	0	0	0	1900000	0	0	0	0	0	0	1.20578e+06	0	0	0	0	0	0	0	Latent-transforming growth factor beta-binding protein 2	Q14767	LTBP2
891.1	0	0	312921	0	0	0	0	0	0	0	0	0	0	0	0	0	0	0	0	0	0	0	0	0	0	0	0	0	0	0	0	0	0	3.55928e+06	0	0	662383	Helicase SKI2W	Q15477	SKIV2L
892.1	955000	0	0	0	0	0	0	0	0	0	0	0	0	0	0	0	0	0	0	0	0	0	0	0	0	0	440259	412222	1.06031e+07	1.62185e+06	0	0	1.05431e+06	0	0	0	0	Nucleosome-remodeling factor subunit BPTF	Q12830	BPTF
893.1	0	0	0	0	0	0	0	0	0	0	0	0	0	0	0	0	0	0	0	0	0	0	0	0	0	0	0	0	5.60275e+06	3.77866e+06	0	0	215241	0	304000	0	323243	Myomesin-1	A8MX12	MYOM1
894.1	0	0	0	0	0	0	0	0	0	0	0	0	0	0	0	0	0	0	0	0	0	191520	0	0	0	0	0	0	0	0	0	0	1.39542e+06	4.73685e+06	602000	481715	0	Heterogeneous nuclear ribonucleoprotein A1	P09651	HNRNPA1
895.1	0	0	0	0	0	0	0	0	0	0	0	0	0	0	0	0	0	0	0	0	0	1118880	0	0	0	147160	0	0	0	0	0	0	0	0	0	0	0	Aldo-keto reductase family 1 member C3	P42330	AKR1C3
895.2	0	0	0	0	0	0	0	0	0	0	0	0	0	0	0	0	0	0	0	0	0	0	0	0	0	0	0	0	0	0	0	0	0	1.2484e+06	0	0	0	3-oxo-5-beta-steroid 4-dehydrogenase	P51857	AKR1D1
896.1	0	0	0	0	0	0	0	0	0	0	0	0	0	0	0	0	0	0	0	0	0	0	0	977268	0	0	0	0	0	0	0	0	0	5.09101e+06	254000	0	0	Isoform 5 of Ubiquitin-associated protein 2-like	Q14157-5	UBAP2L
897.1	128000	0	0	0	0	0	0	0	0	0	0	0	0	0	0	0	0	0	0	692376	990687	135072	0	0	0	0	0	0	0	0	206000	0	0	0	396000	1.99157e+06	0	Spectrin beta chain, non-erythrocytic 5	Q9NRC6	SPTBN5
898.1	0	0	0	0	0	0	0	0	0	0	0	0	0	0	0	0	0	0	0	976812	0	0	0	0	0	0	0	0	0	0	0	0	0	0	0	0	690645	Isoform 2 of Mannose-1-phosphate guanyltransferase beta	Q9Y5P6-2	GMPPB
899.1	0	0	0	1.60347e+06	0	0	0	0	0	0	0	0	0	0	0	0	0	0	0	0	0	0	341000	0	0	310191	357247	0	0	4.16078e+06	0	0	0	571079	0	0	0	Plexin-A4	Q9HCM2	PLXNA4
899.2	0	0	0	0	0	0	0	0	0	0	0	0	0	0	0	0	0	0	0	0	0	0	0	288110	0	0	413576	0	0	0	0	0	0	0	0	0	0	Plexin-A2	O75051	PLXNA2
899.3	0	0	0	0	0	0	0	0	0	0	0	0	0	0	0	0	0	0	0	0	0	0	328000	0	0	0	0	0	0	0	0	0	0	0	0	0	0	Plexin-A1	Q9UIW2	PLXNA1
899.4	0	0	0	0	0	0	0	0	0	0	0	0	0	0	0	0	0	0	0	0	0	0	0	0	284152	0	0	0	0	1.40957e+06	0	0	0	0	0	0	0	Plexin-A3	P51805	PLXNA3
900.1	0	0	0	319572	612170	0	0	0	0	0	0	0	0	0	0	0	0	0	0	0	0	190512	0	0	0	0	0	0	0	0	0	0	350222	0	410000	0	0	Transcriptional regulator ATRX	P46100	ATRX
901.1	0	0	0	0	0	0	0	0	0	0	0	0	0	0	0	0	0	0	0	0	0	0	0	0	0	0	0	0	0	0	0	0	0	615348	0	452956	0	Glycogen [starch] synthase, muscle	P13807	GYS1
902.1	116000	0	587414	284812	0	0	0	0	0	0	0	0	0	0	0	0	0	0	0	0	0	0	1350000	0	0	0	0	0	0	0	0	0	0	0	0	0	1.23468e+06	Multiple inositol polyphosphate phosphatase 1	Q9UNW1	MINPP1
902.2	0	0	0	0	0	0	0	0	0	0	0	0	0	0	0	0	0	0	0	0	0	0	0	0	0	0	0	0	1.16875e+06	0	0	0	0	0	0	0	0	Isoform 4 of Multiple inositol polyphosphate phosphatase 1	Q9UNW1-4	MINPP1
903.1	9320000	186491	0	2.19776e+06	0	748208	0	0	0	0	0	0	0	0	0	0	0	0	0	0	0	0	0	0	2.00992e+06	0	0	0	0	0	1010000	0	1.10721e+06	0	5820000	0	0	Neutrophil defensin 3	P59666	DEFA3
905.1	0	0	0	0	0	0	0	0	0	0	0	0	0	0	0	0	0	0	0	0	0	582624	0	0	0	0	0	0	0	0	0	0	0	7.08315e+06	0	0	0	Proliferating cell nuclear antigen	P12004	PCNA
906.1	119000	0	0	0	0	0	0	0	0	0	0	0	0	0	0	0	0	0	0	1.91994e+06	1.63511e+06	492912	899000	1.49356e+06	0	1.70244e+06	677435	1.17444e+06	0	0	0	0	0	0	0	0	0	Transportin-1	Q92973	TNPO1
907.1	0	0	0	0	0	0	0	0	0	0	0	0	0	0	434561	0	0	0	0	0	0	230832	118000	0	0	0	0	0	1.77119e+06	0	0	0	0	0	0	0	325009	T-complex protein 1 subunit zeta	B4DPJ8	CCT6A
908.1	0	0	0	0	0	0	0	0	0	0	455986	0	0	0	0	0	0	0	0	0	2.07756e+06	0	0	0	0	0	238659	0	0	0	0	0	930278	0	0	0	408028	Glycogenin-1	P46976	GYG1
909.1	0	0	0	0	0	0	0	0	0	0	0	0	0	0	0	0	883273	0	0	0	0	0	0	0	0	0	0	0	0	0	0	0	342926	9.29663e+06	0	0	0	Eukaryotic translation initiation factor 3 subunit G	O75821	EIF3G
910.1	0	0	1.05771e+06	0	0	0	0	0	0	0	0	0	0	0	0	0	0	0	0	0	0	499968	0	0	0	0	0	0	1.89771e+06	0	0	0	0	0	0	0	0	Treslin	Q7Z2Z1	TICRR
911.1	17900000	4.97798e+06	907655	0	1.82971e+07	0	3.85296e+06	0	0	9.18205e+06	0	0	0	0	0	0	0	2.67295e+06	1570000	2.15572e+06	0	746928	325000	0	0	6.34809e+06	6552000	575556	0	0	0	0	1.32428e+06	0	1580000	0	1.2965e+07	Synaptic vesicle membrane protein VAT-1 homolog	Q99536	VAT1
912.1	293000	0	0	0	0	0	0	0	0	0	0	0	0	0	0	0	0	0	0	946871	1.55817e+06	587664	0	0	0	0	0	410667	0	0	0	0	0	0	0	0	0	Probable aminopeptidase NPEPL1	Q8NDH3	NPEPL1
913.1	0	0	0	0	0	0	0	0	0	0	0	0	0	0	0	0	0	0	0	0	0	0	0	0	0	0	0	0	2.0182e+06	0	0	0	0	1.17315e+07	1940000	1.49188e+07	0	60S ribosomal protein L4	P36578	RPL4
914.1	0	0	0	0	0	0	0	0	0	0	0	0	0	0	0	0	0	0	0	0	0	0	0	0	0	0	0	186667	0	0	1200000	0	0	1.99213e+06	0	0	0	Tripeptidyl peptidase II	Q5VZU9	TPP2
915.1	0	710721	0	0	0	0	0	1.83937e+06	0	0	0	0	0	0	0	0	0	0	0	0	0	649152	206000	1.5581e+06	0	604511	278682	622222	0	0	0	0	0	0	0	0	208430	Prefoldin subunit 2	Q9UHV9	PFDN2
916.1	0	0	0	0	0	0	0	0	0	0	0	0	0	0	0	0	0	0	0	0	0	0	0	0	0	176015	0	0	3.14477e+06	1.91905e+06	0	0	202472	1.27054e+06	206000	0	0	Neuron navigator 2	Q8IVL1	NAV2
917.1	0	0	0	188379	0	0	0	0	0	0	0	0	0	0	0	0	0	0	0	0	0	0	0	0	383214	0	0	0	0	2.36909e+06	357000	0	0	0	0	3.57332e+06	0	Multiple C2 and transmembrane domain-containing protein 1	Q6DN14	MCTP1
917.2	0	0	0	0	0	0	0	0	0	0	0	0	0	0	0	0	0	0	0	0	0	0	0	0	0	0	0	0	0	0	0	0	288204	0	0	0	0	Unconventional myosin-Ih	Q8N1T3	MYO1H
918.1	0	0	0	0	0	0	0	0	0	0	0	0	0	0	0	0	0	0	0	0	0	852768	0	0	0	0	0	0	0	0	0	0	0	2.04526e+06	0	0	0	6-phosphogluconolactonase	O95336	PGLS
919.1	0	0	376970	0	0	0	511185	0	0	0	0	0	0	0	0	0	0	0	0	0	0	0	0	0	0	0	0	0	0	7141250	104000	0	0	2.06297e+06	0	0	0	ATPase family AAA domain-containing protein 5	Q96QE3	ATAD5
920.1	0	0	0	0	0	0	0	0	0	0	0	0	0	0	0	0	0	0	0	0	0	1249920	228000	0	0	0	164541	0	0	0	0	0	0	0	0	0	0	Exportin-T	O43592	XPOT
921.1	0	0	0	0	0	1.16086e+06	0	0	0	0	0	0	0	0	0	0	0	0	0	729802	0	0	0	0	0	0	0	1.97556e+06	0	0	0	0	859139	0	0	0	0	Isoform 2 of KN motif and ankyrin repeat domain-containing protein 2	Q63ZY3-2	KANK2
921.2	0	0	0	0	0	0	0	0	0	0	0	0	0	0	0	0	0	0	0	0	0	0	0	0	0	0	0	0	0	0	0	0	0	1.31038e+06	0	0	0	KN motif and ankyrin repeat domain-containing protein 1	Q14678	KANK1
922.1	0	0	0	123344	0	0	0	0	0	0	0	0	0	0	0	0	0	0	0	0	0	0	0	0	0	0	0	0	0	8.83103e+06	186000	0	2.38954e+06	0	0	0	0	Probable G-protein coupled receptor 179	Q6PRD1	GPR179
923.1	0	0	514216	0	1.36378e+06	0	0	0	0	0	0	0	0	0	0	0	0	0	0	0	0	0	0	0	0	0	0	0	0	5.47694e+06	0	0	423185	0	0	0	0	Protein dopey-2	Q9Y3R5	DOPEY2
924.1	201000	0	0	0	0	0	0	0	0	0	0	0	0	0	0	0	0	0	0	0	0	0	0	0	0	0	0	0	0	0	0	0	0	0	491000	0	0	Cyclin-dependent kinase 11B	J3QKR5	CDK11B
924.3	0	0	0	0	0	0	0	0	0	0	0	0	508371	0	0	0	0	0	0	0	0	0	0	0	0	0	0	0	0	0	0	0	0	0	0	0	0	Cyclin-dependent kinase 11A	G8JLH1	CDK11A
925.1	0	0	0	0	0	0	0	0	0	0	0	0	0	0	0	0	0	0	0	1.0105e+06	0	471744	0	0	0	0	0	563111	0	0	0	0	0	8.23416e+06	0	0	0	Regulation of nuclear pre-mRNA domain-containing protein 1B	Q9NQG5	RPRD1B
927.1	283000	0	0	0	0	0	0	0	0	0	0	0	0	0	0	0	0	0	0	0	0	0	0	0	0	155817	0	331333	0	0	0	0	0	1.31038e+06	0	0	0	Chloride intracellular channel protein 6	Q96NY7	CLIC6
928.1	0	0	589244	0	0	0	0	0	0	0	0	0	0	0	0	0	0	0	0	845822	0	349776	0	698378	0	0	0	157111	0	0	0	0	0	0	0	0	429224	Isoform 2 of Mannose-1-phosphate guanyltransferase alpha	Q96IJ6-2	GMPPA
929.1	0	0	314751	0	0	0	0	0	0	0	0	0	0	0	0	0	0	0	0	0	0	0	0	0	0	0	0	0	5.89193e+06	0	282000	0	0	0	0	0	0	Ankyrin repeat domain-containing protein 11	Q6UB99	ANKRD11
930.1	0	0	391609	0	0	0	0	0	0	0	0	0	0	0	0	0	0	0	0	0	0	631008	0	0	0	0	0	214667	1.52419e+06	1.91056e+06	0	0	0	0	0	0	0	DNA polymerase theta	O75417	POLQ
931.1	0	0	0	239960	0	0	804926	0	0	0	0	0	0	0	0	0	0	0	0	0	0	0	0	0	0	0	0	0	837401	0	0	0	0	0	0	0	0	Beta-Ala-His dipeptidase	Q96KN2	CNDP1
933.1	0	0	0	0	0	0	0	0	0	0	0	0	0	0	0	0	0	0	367000	0	0	0	0	850500	0	0	0	0	0	0	589000	0	0	0	0	0	0	Isoform 2 of Protein ELYS	Q8WYP5-2	AHCTF1
934.1	0	0	0	0	0	0	0	0	0	0	0	0	0	0	0	0	0	0	0	0	0	0	0	0	0	0	0	0	0	0	0	0	0	1.47418e+07	0	0	0	Tumor protein D52	F5H0B0	TPD52
935.1	0	343613	0	0	0	0	0	0	0	0	0	0	0	0	0	0	0	0	0	0	0	0	0	0	763821	0	0	0	0	0	0	0	0	0	0	0	0	Histone-lysine N-methyltransferase ASH1L	Q9NR48	ASH1L
936.1	0	0	0	0	462528	0	0	0	0	0	0	0	0	0	0	0	0	0	0	0	2.02947e+07	0	0	0	0	160145	0	2.34889e+06	656667	0	0	0	0	0	570000	0	0	U6 snRNA-associated Sm-like protein LSm3	P62310	LSM3
937.1	0	0	0	0	0	0	0	0	0	0	0	0	0	0	0	0	0	0	0	0	0	590688	388000	730646	0	178901	308329	0	0	0	0	0	0	1.30596e+06	0	0	0	Splicing factor 3A subunit 3	Q12874	SF3A3
938.1	0	0	0	0	0	0	0	0	0	0	0	0	0	0	0	0	0	0	0	0	0	319536	284000	0	0	0	0	261333	0	0	0	0	0	1.83276e+06	0	0	0	Double-strand break repair protein MRE11A	B3KTC7	MRE11A
940.1	0	0	0	0	0	0	0	1.19733e+06	0	0	0	0	0	0	0	0	0	0	0	0	0	0	0	0	0	0	235694	0	0	0	0	0	0	0	0	2.89029e+06	0	Tetratricopeptide repeat protein 40	Q8IYW2	TTC40
940.2	0	0	0	0	0	544151	0	0	0	0	0	0	0	0	0	0	0	0	0	0	0	0	0	0	0	0	0	0	0	0	0	0	0	0	0	0	302047	Isoform 3 of Tetratricopeptide repeat protein 40	Q8IYW2-3	TTC40
941.1	0	0	0	0	0	702862	0	0	0	0	0	0	0	0	0	0	0	0	0	0	0	0	0	0	0	799282	480282	0	0	0	0	0	1.24402e+06	0	0	0	0	Serine/threonine-protein kinase MRCK beta	Q9Y5S2	CDC42BPB
942.1	0	0	0	0	0	0	0	0	0	0	0	0	0	0	0	0	0	0	0	0	0	0	0	0	0	554015	0	0	0	0	0	0	0	1.00935e+06	0	0	349738	SWI/SNF complex subunit SMARCC1	Q92922	SMARCC1
942.2	0	0	0	0	0	0	0	0	0	0	0	0	0	0	0	0	0	0	0	0	0	139104	0	0	0	0	0	0	0	0	0	0	0	3.22283e+06	0	0	0	SWI/SNF complex subunit SMARCC2	F8VXC8	SMARCC2
943.1	0	0	0	0	0	3.35106e+06	0	0	0	0	0	0	0	0	0	0	0	0	0	0	0	320544	113000	0	0	0	0	0	0	0	0	0	0	0	189000	0	0	Phosphatidylinositol-glycan-specific phospholipase D	P80108	GPLD1
944.1	0	0	0	1.03272e+06	0	0	0	0	0	0	0	0	0	0	0	0	0	0	0	0	0	0	0	0	0	0	0	0	0	1.04444e+07	0	0	3.02796e+06	0	858000	0	0	Selenoprotein P	P49908	SEPP1
945.1	4770000	7.03379e+06	8.17987e+06	3.37513e+06	1.85692e+06	8.11692e+06	8.54519e+06	1.5357e+07	1.32647e+07	9.04641e+06	0	982538	0	0	0	0	0	0	271000	845822	4.86687e+06	2005920	1880000	0	6.07407e+06	5.54015e+06	2.09012e+06	0	2.21098e+06	5.5194e+07	0	0	0	1.1156e+07	690000	5.85967e+06	676514	Ig heavy chain V-III region BRO	P01766	NULL
946.1	0	0	644142	213048	0	0	0	0	0	0	0	0	0	0	0	0	0	0	0	1.71784e+06	0	509040	1020000	696073	544841	796397	1.22591e+06	371778	0	0	0	0	851843	2.12052e+06	0	0	2.50822e+06	Sodium/potassium-transporting ATPase subunit beta-3	P54709	ATP1B3
947.1	269000	152717	0	0	0	0	0	0	0	0	0	0	0	0	0	0	0	0	461000	0	0	262080	220000	0	0	0	0	0	0	0	0	0	2.24361e+06	0	211000	0	0	Complement C1s subcomponent	P09871	C1S
948.1	2530000	0	0	123344	0	0	0	0	0	0	0	0	0	0	0	0	0	0	0	984297	0	298368	0	0	0	0	0	0	2.25315e+06	0	0	0	0	0	0	0	775430	N(G),N(G)-dimethylarginine dimethylaminohydrolase 2	O95865	DDAH2
949.1	0	0	0	0	0	0	0	0	0	0	0	288538	0	0	0	0	0	0	0	0	0	0	187000	0	0	0	0	0	0	0	0	0	0	0	0	0	0	T-complex protein 1 subunit gamma	P49368	CCT3
950.1	0	0	0	0	0	0	0	0	0	0	0	0	0	0	0	0	0	0	0	3.05768e+06	0	0	136000	0	0	0	0	0	0	2.8531e+06	0	0	0	0	0	0	0	Isoform 2 of Integrin alpha-V	P06756-2	ITGAV
951.1	0	0	1.07052e+06	0	0	984006	0	1.06718e+06	0	0	0	0	0	0	0	0	0	0	0	2.85558e+06	0	0	0	0	0	0	0	0	0	0	0	0	0	0	0	0	0	Palladin	Q8WX93	PALLD
951.2	0	0	0	0	0	0	0	0	0	0	0	0	0	0	0	0	0	0	0	0	0	0	0	0	0	226511	0	0	1.63865e+06	0	0	0	0	0	0	0	0	Myopalladin	F5GWA6	MYPN
952.1	175000	511014	195805	0	0	0	0	0	0	0	0	0	0	0	0	0	0	0	0	879505	1.60626e+06	0	0	1.00032e+06	0	151489	0	1.03133e+06	0	0	0	0	0	0	0	0	1.08807e+06	NIF3-like protein 1	Q9GZT8	NIF3L1
953.1	0	0	0	182773	0	0	0	0	0	0	0	0	0	0	0	0	0	0	0	0	0	0	0	0	0	877191	265341	706222	0	0	0	0	0	0	0	0	0	Glutathione peroxidase 3	P22352	GPX3
954.1	0	0	876546	495617	0	0	0	0	0	0	0	0	0	0	0	0	0	0	0	0	0	132048	508000	0	276331	0	0	0	0	9.51034e+06	1830000	0	417713	0	4130000	3.45469e+06	0	CD151 antigen	P48509	CD151
955.1	0	0	0	0	0	0	0	0	0	0	0	0	0	0	0	0	0	0	0	0	0	0	0	0	0	0	0	0	0	0	206000	0	1.14369e+06	6.59618e+06	0	3.06285e+06	0	Sister chromatid cohesion protein PDS5 homolog B	Q9NTI5	PDS5B
955.2	0	0	455657	0	0	0	0	0	0	0	0	0	0	0	0	0	0	0	0	0	0	145152	0	0	0	0	0	0	0	0	0	0	0	2.07625e+06	0	0	0	Sister chromatid cohesion protein PDS5 homolog A	Q29RF7	PDS5A
956.1	0	0	0	0	0	0	0	0	0	0	0	0	0	0	0	0	0	0	0	0	0	0	0	0	0	0	0	0	0	8.91595e+06	0	0	238954	0	0	0	0	FRAS1-related extracellular matrix protein 1	C9JT55	FREM1
957.1	0	0	393439	0	0	0	0	0	0	0	0	0	0	0	0	0	0	0	0	0	3.92427e+06	0	0	368780	0	0	0	206889	0	0	0	0	0	0	202000	0	0	Isoform 2 of Leucine-rich repeat flightless-interacting protein 1	Q32MZ4-2	LRRFIP1
958.1	0	0	0	0	0	0	0	0	0	0	0	0	0	0	0	0	0	0	0	0	0	315504	0	0	0	0	0	0	8.07278e+06	0	0	0	1.27503e+06	3.27153e+07	0	550018	0	Signal recognition particle 9 kDa protein	P49458	SRP9
959.1	0	0	0	0	0	0	0	0	0	0	0	0	0	0	0	0	0	0	0	0	0	0	0	0	0	0	0	457333	0	0	0	0	0	0	0	0	0	Serrate RNA effector molecule homolog	Q9BXP5	SRRT
960.1	0	174743	849096	0	0	0	0	0	0	0	0	0	0	0	0	0	0	0	0	374257	0	0	0	0	0	0	0	0	620520	1.85961e+06	0	0	0	4.55978e+07	1020000	0	0	5'-3' exoribonuclease 1	Q8IZH2	XRN1
961.1	0	0	0	0	0	0	0	0	0	0	0	0	0	0	0	0	0	0	0	0	0	0	1070000	0	0	0	0	0	0	0	0	0	415889	0	0	0	0	Isoform 2 of Latent-transforming growth factor beta-binding protein 4	Q8N2S1-2	LTBP4
962.1	0	0	0	0	0	0	0	0	0	0	0	0	0	0	0	0	0	0	0	0	0	0	0	0	0	0	0	0	0	0	0	0	0	7.21596e+06	0	0	0	Soluble calcium-activated nucleotidase 1	K7EN15	CANT1
963.1	0	0	0	0	0	0	0	0	0	0	0	0	0	0	0	0	0	0	0	0	0	0	0	0	0	0	0	0	0	0	0	0	0	6.50764e+06	0	0	0	Eukaryotic translation initiation factor 3 subunit H	B3KS98	EIF3S3
964.1	0	0	0	0	0	0	0	0	0	0	0	0	0	0	0	0	0	0	0	0	0	126000	0	0	0	0	0	0	3.89783e+06	891595	0	0	0	3.5947e+06	0	3.33606e+06	0	Isoform 2 of DNA (cytosine-5)-methyltransferase 1	P26358-2	DNMT1
965.1	0	0	228744	0	0	0	0	0	0	0	0	0	0	0	0	0	0	0	0	0	0	187488	0	772134	0	0	0	273778	0	9.34052e+06	0	0	0	504674	0	0	0	DmX-like protein 1	F5H269	DMXL1
966.1	0	0	0	0	0	0	0	0	0	0	0	0	0	0	0	0	0	0	0	0	0	0	0	0	0	0	0	0	0	0	0	0	1.24767e+06	0	0	0	0	E3 SUMO-protein ligase RanBP2	P49792	RANBP2
966.2	0	0	0	0	0	0	0	0	0	0	0	0	0	0	0	0	0	0	0	0	0	0	0	0	0	0	0	0	0	0	163000	0	0	0	0	0	0	RANBP2-like and GRIP domain-containing protein 1	F8VYC4	RGPD1
967.1	0	0	230574	779308	0	0	0	0	0	0	0	0	0	0	0	0	0	0	0	0	0	347760	0	0	531807	0	0	0	0	0	277000	0	0	0	0	790876	0	Zinc finger protein 438	Q7Z4V0	ZNF438
968.1	0	220265	0	0	0	0	0	0	3.75476e+06	0	0	0	0	0	0	0	0	0	0	0	0	0	0	0	0	0	0	0	1.62058e+06	0	214000	0	0	0	1280000	0	0	Laminin subunit alpha-5	O15230	LAMA5
969.1	0	0	274492	0	0	0	0	0	0	0	0	0	0	0	0	0	0	0	0	0	5.03038e+06	0	0	0	0	0	0	0	0	0	0	0	0	0	0	0	0	PR domain zinc finger protein 2	Q13029	PRDM2
970.1	0	0	587414	197350	0	0	0	0	0	0	0	0	0	0	0	0	0	0	0	0	0	131040	0	0	0	0	0	0	0	0	0	0	0	1.40778e+06	755000	528449	0	GMP synthase [glutamine-hydrolyzing]	P49915	GMPS
971.1	0	0	0	0	0	0	0	0	0	0	0	0	0	0	0	0	0	0	0	0	0	0	0	0	0	0	0	0	0	0	0	0	0	2.2002e+07	0	0	0	Copine-3	O75131	CPNE3
972.1	0	0	0	225383	0	0	0	0	0	0	0	0	0	0	0	0	0	0	0	0	0	0	0	0	0	0	0	0	1.31936e+06	0	0	0	0	0	157000	0	0	Breast cancer type 2 susceptibility protein	P51587	BRCA2
973.1	0	0	0	137921	0	0	0	0	0	0	0	0	0	0	0	0	0	0	0	0	0	249984	0	0	0	0	0	0	2.86765e+07	6.70819e+06	0	0	1.05614e+07	3.88245e+07	0	1.29776e+06	452187	Histidine triad nucleotide-binding protein 1	P49773	HINT1
974.1	0	0	0	0	0	0	0	0	0	0	0	0	0	0	0	0	0	0	0	0	0	0	0	0	0	0	0	0	0	0	0	0	583704	659618	0	0	0	Vascular endothelial growth factor receptor 3	P35916	FLT4
974.2	0	214391	0	0	0	0	0	0	0	0	0	0	0	0	0	0	0	0	0	0	0	0	0	0	0	0	0	0	5.98229e+06	3.54091e+06	0	0	0	0	257000	1.02095e+06	0	Vascular endothelial growth factor receptor 2	P35968	KDR
975.1	0	0	0	0	0	0	0	0	0	0	0	0	0	0	0	0	0	0	0	0	0	423360	0	0	0	0	0	0	0	0	0	0	465139	911955	232000	377464	0	E3 ubiquitin-protein ligase RBBP6	Q7Z6E9	RBBP6
976.1	0	0	488596	0	0	0	0	0	0	0	0	0	0	0	0	0	0	0	0	0	0	0	0	0	0	0	0	0	0	0	0	0	1.45014e+06	0	163000	0	0	Bromodomain adjacent to zinc finger domain protein 1A	Q9NRL2	BAZ1A
977.1	690000	0	2.54363e+06	2.02956e+06	0	0	2.99844e+06	0	0	0	0	0	0	0	437804	0	0	0	290000	0	0	0	151000	0	1.13139e+06	0	803435	0	2.43991e+06	0	0	0	753343	1.44319e+06	676000	0	1.39365e+06	Golgi-associated plant pathogenesis-related protein 1	Q9H4G4	GLIPR2
978.2	0	0	0	0	0	0	0	0	0	0	0	0	0	0	0	0	0	0	0	0	0	0	0	301939	0	0	0	0	0	0	0	0	0	0	0	0	0	Chromosome 1 open reading frame 123	B1ARP7	C1orf123
979.1	193000	0	0	143527	1.21754e+06	0	0	971745	0	0	0	0	0	0	0	0	0	0	0	0	6.63664e+06	214704	0	567000	503131	823809	0	1.74222e+06	0	0	0	0	0	0	0	0	959131	PITH domain-containing protein 1	Q9GZP4	PITHD1
980.1	0	0	0	996841	0	0	0	0	0	0	0	0	0	0	0	0	0	0	0	0	0	0	0	0	0	0	0	0	0	0	0	0	0	0	0	2.49845e+07	0	Structural maintenance of chromosomes protein 3	Q9UQE7	SMC3
981.1	0	0	311091	0	0	0	0	0	0	0	0	0	0	0	0	0	0	0	0	0	0	0	0	0	0	0	0	0	0	0	394000	0	0	0	123000	0	0	Serine/threonine-protein kinase mTOR	P42345	MTOR
982.1	0	0	0	0	0	0	0	0	0	0	0	0	0	0	0	0	0	0	0	0	0	0	0	0	0	0	0	0	0	0	0	0	0	0	0	0	1.35303e+06	Aconitase 2, mitochondrial	A2A274	ACO2
983.1	0	0	0	0	0	0	0	0	0	0	0	0	0	0	0	0	0	0	0	0	0	0	0	0	0	0	311294	0	0	0	150000	0	304620	0	0	0	0	Brefeldin A-inhibited guanine nucleotide-exchange protein 2	Q9Y6D5	ARFGEF2
983.2	0	0	0	0	0	0	0	0	0	0	0	0	0	0	0	0	0	0	0	0	0	0	0	0	0	0	0	0	0	0	0	0	0	0	0	679434	0	Brefeldin A-inhibited guanine nucleotide-exchange protein 1	Q9Y6D6	ARFGEF1
984.1	0	0	794198	0	0	0	0	0	0	0	0	0	0	0	0	0	0	0	207000	0	0	0	0	0	0	0	0	0	0	1.43504e+06	0	0	0	0	0	0	206664	Kinesin-like protein KIF21B	O75037	KIF21B
985.1	0	158591	0	0	0	0	0	0	0	0	0	0	0	0	0	0	0	0	0	0	0	0	0	0	0	0	0	0	0	1.74073e+06	0	709639	2.22537e+06	2.17807e+06	181000	1.42717e+06	0	Serine/arginine repetitive matrix protein 1	E9PCT1	SRRM1
986.1	150000	331866	896675	0	0	2.20835e+06	637074	0	0	0	0	0	0	0	0	0	0	0	0	0	0	0	0	0	0	0	0	0	0	0	109000	0	244426	3.02804e+06	0	0	0	EF-hand calcium-binding domain-containing protein 6	Q5THR3	EFCAB6
987.1	0	0	0	0	387708	0	0	0	0	0	0	0	0	0	0	0	0	0	0	0	0	0	424000	361866	0	846893	0	0	3.02428e+06	0	0	0	1.56141e+06	2.16479e+06	1640000	902318	0	NHL repeat-containing protein 3	Q5JS37	NHLRC3
988.1	0	0	667931	0	0	711931	0	0	0	0	0	0	0	0	0	0	0	0	0	0	0	131040	0	0	0	145718	0	0	843425	0	440000	0	0	0	0	409818	0	Probable E3 ubiquitin-protein ligase MYCBP2	J3KPZ3	MYCBP2
989.1	133000	0	0	0	0	0	0	0	1.30507e+06	0	0	0	0	0	0	0	0	0	0	0	0	0	0	0	0	0	0	178889	0	0	0	0	470611	0	0	0	0	Protein CIP2A	Q8TCG1	KIAA1524
991.1	0	0	0	0	0	0	0	0	0	0	0	0	0	0	0	0	0	0	0	0	0	0	0	0	0	0	0	0	674740	2.40306e+06	216000	0	220713	0	0	0	0	C2 domain-containing protein 3	Q4AC94	C2CD3
992.1	0	0	0	0	0	0	0	0	9.2318e+06	0	0	0	0	0	0	0	0	265684	0	0	0	0	0	0	0	0	0	0	0	4.00793e+06	510000	0	0	0	0	0	392131	Isoform 3 of Spectrin beta chain, erythrocytic	P11277-3	SPTB
993.1	0	0	0	0	0	0	0	0	3.46593e+06	0	0	0	0	0	0	0	0	0	0	0	0	167328	0	0	0	0	0	0	0	3.49845e+06	0	0	0	0	0	0	0	Isoform 2 of LisH domain and HEAT repeat-containing protein KIAA1468	Q9P260-2	KIAA1468
994.1	0	0	0	354333	0	0	0	0	0	0	0	0	0	0	0	0	0	0	0	0	0	0	0	0	0	0	0	0	0	0	0	0	0	1.02263e+07	386000	496095	0	26S protease regulatory subunit 6A	P17980	PSMC3
995.1	0	1.04993e+06	0	0	0	0	0	0	0	0	0	0	0	0	0	0	0	0	0	4.7905e+06	0	0	0	2.85805e+06	0	0	544024	3.87333e+06	0	0	0	0	0	517955	0	0	1.22938e+06	Myc box-dependent-interacting protein 1	O00499	BIN1
996.1	0	0	0	0	0	0	0	0	0	0	0	0	0	0	0	0	0	0	0	0	0	0	0	0	0	0	0	0	0	3.02293e+06	0	0	0	0	615000	1.03533e+06	0	Erythrocyte band 7 integral membrane protein	P27105	STOM
997.1	0	0	0	239960	0	0	0	0	0	0	0	0	0	0	0	0	0	0	0	602554	0	215712	0	0	0	0	0	0	0	0	0	0	0	1.60256e+07	0	0	0	Biglycan	P21810	BGN
998.1	0	0	0	0	0	0	0	0	3.50872e+06	0	0	0	0	0	0	0	0	0	0	0	0	0	0	0	0	0	0	0	0	1.43504e+06	213000	0	364815	1.50517e+06	635000	2.38341e+06	0	Ryanodine receptor 3	Q15413	RYR3
999.1	0	182086	0	689603	0	0	0	0	0	0	0	0	0	0	0	0	0	0	0	0	0	0	0	0	0	0	335012	0	0	0	105000	0	0	0	0	460146	0	Protocadherin Fat 1	Q14517	FAT1
1000.1	6390000	0	0	3.81244e+06	0	0	0	4.07786e+06	0	1.23123e+07	0	0	0	0	0	0	0	0	0	0	0	1764000	0	0	0	0	1.29706e+06	0	8.55474e+07	1.29069e+07	0	0	0	796854	0	0	3.02047e+06	Protein MRVI1	Q9Y6F6	MRVI1
1002.1	0	0	0	0	0	0	0	0	0	0	0	0	0	0	0	0	0	0	0	0	0	385056	0	0	0	0	0	0	0	0	0	0	2955000	0	0	873558	0	SPARC	P09486	SPARC
1004.1	0	0	0	140163	0	0	0	0	0	0	0	0	0	0	0	0	0	0	0	0	0	0	0	0	0	0	0	0	1.39165e+06	0	0	0	0	0	0	0	0	ADP-ribosylation factor 3	P61204	ARF3
1004.2	0	0	0	0	0	0	0	0	0	0	0	0	0	0	0	0	0	0	0	0	0	122976	0	0	0	0	0	0	1.3555e+06	2.53043e+06	0	0	0	5.66652e+06	0	417007	0	ADP-ribosylation factor 4	P18085	ARF4
1005.1	0	0	0	0	0	0	0	0	0	0	0	0	0	0	0	0	0	0	0	0	0	787248	0	0	0	196214	0	0	5.3678e+06	0	0	0	488852	3.17856e+06	0	909507	0	Vesicular integral-membrane protein VIP36	Q12907	LMAN2
1006.1	0	0	0	0	0	0	3.15104e+06	0	0	0	0	0	0	0	0	0	0	0	0	0	0	0	0	0	0	0	0	0	0	0	0	0	209769	788000	0	0	0	Isoform 5B of Cutaneous T-cell lymphoma-associated antigen 5	O15320-4	CTAGE5
1006.2	0	0	0	0	0	0	0	0	0	0	0	0	0	0	0	0	0	0	0	0	0	0	0	0	0	0	0	0	2.39774e+06	0	0	0	0	0	1090000	2.05628e+06	0	Protein cTAGE-2	Q96RT6	CTAGE1
1007.1	0	353892	565454	0	380906	0	0	0	0	0	0	0	0	0	0	0	0	0	0	0	0	0	564000	516293	0	0	343906	0	1.14465e+06	8.91595e+06	0	0	0	885393	0	2.26478e+06	0	Isoform 3 of KDEL motif-containing protein 2	Q7Z4H8-3	KDELC2
1008.1	0	0	0	0	0	0	0	0	0	0	0	0	0	0	0	0	0	265684	0	0	0	0	0	0	0	0	0	186667	0	0	147000	0	0	0	253000	7.11788e+06	0	Matrilin-2	J3KN08	MATN2
1009.1	0	0	0	0	0	0	0	0	0	0	0	0	0	0	0	0	0	0	0	0	0	0	0	0	0	0	0	0	1.62058e+07	1.07841e+06	0	0	547222	1.45647e+06	0	4.34982e+06	0	Isoform 3 of SURP and G-patch domain-containing protein 2	Q8IX01-3	SUGP2
1010.1	171000	0	0	0	2.45548e+06	0	0	0	0	0	0	0	0	0	0	0	0	0	0	0	3.45298e+06	0	0	2835000	0	2.8855e+06	1.09249e+06	0	0	0	0	0	468787	0	0	0	0	Eukaryotic translation initiation factor 6	P56537	EIF6
1011.1	0	0	0	0	0	0	0	0	0	0	0	0	0	0	0	0	233723	294668	0	0	0	0	0	0	0	0	0	0	0	0	115000	0	0	1.34137e+06	653000	470931	0	E3 ubiquitin-protein ligase HERC2	O95714	HERC2
1012.1	398000	348018	0	0	0	0	0	0	0	0	0	0	0	0	0	0	0	0	0	0	0	0	0	1.07638e+06	2.20283e+06	0	207529	294000	8.73547e+07	0	127000	0	1.46473e+06	0	0	1.59613e+06	0	Centriolar coiled-coil protein of 110 kDa	O43303	CCP110
1013.1	370000	0	0	0	0	0	0	0	0	0	0	0	0	0	0	0	0	0	0	0	0	0	543000	301939	0	363573	0	225556	988012	2.51345e+06	0	0	1.32245e+06	6.72899e+06	3840000	2.48766e+06	390364	Reticulon-4	Q9NQC3	RTN4
1014.1	0	0	0	0	0	0	0	0	0	0	0	0	0	0	0	0	0	0	0	0	0	0	0	0	0	0	0	0	2.69896e+06	3.99095e+07	159000	0	1.04519e+07	5.66652e+06	631000	1.95922e+06	0	Putative RNA-binding protein 15	Q96T37	RBM15
1015.1	0	0	0	0	0	0	0	0	0	0	0	0	0	0	0	0	0	0	0	0	2.58733e+06	385056	375000	0	0	0	0	0	0	0	0	0	0	0	0	0	0	Molybdopterin molybdenumtransferase	F5H039	GPHN
1016.1	0	0	1.23156e+06	0	353698	0	0	0	0	0	0	0	0	0	0	0	0	0	0	0	0	0	0	230488	265903	0	0	0	1.0844e+06	0	0	0	0	2.60306e+06	0	0	0	Neuron navigator 3	Q8IVL0	NAV3
1017.1	0	0	378799	0	0	0	0	0	0	0	0	0	0	0	0	0	0	0	0	0	0	0	0	0	0	0	0	0	0	2.05491e+06	116000	0	0	1.8549e+06	0	0	196065	DBF4-type zinc finger-containing protein 2	Q9HCK1	ZDBF2
1018.1	0	0	0	0	0	0	0	0	0	0	0	0	0	0	0	0	0	0	0	0	0	0	0	0	0	0	0	0	0	0	370000	0	0	0	0	0	0	ADP/ATP translocase 3	P12236	SLC25A6
1018.2	0	0	0	0	0	0	0	0	0	0	0	0	0	0	0	0	0	0	0	0	0	0	0	0	0	0	0	0	0	0	0	0	0	0	0	1.58535e+06	0	ADP/ATP translocase 2	P05141	SLC25A5
1018.3	2910000	0	0	0	0	0	0	0	0	0	0	0	0	0	0	0	0	0	0	0	0	0	0	0	0	0	0	0	0	0	0	0	0	0	0	0	0	ADP/ATP translocase 1	P12235	SLC25A4
1019.1	0	0	0	395821	0	0	0	1.8307e+06	0	0	0	0	0	0	0	0	0	0	0	0	0	0	0	0	0	0	0	225556	0	951034	235000	936265	0	482539	0	0	0	Vacuolar protein sorting-associated protein 13D	J3KP14	VPS13D
1020.1	0	0	0	0	0	0	0	0	0	0	0	0	0	0	0	0	0	223819	0	0	0	0	0	0	0	0	0	166444	1.86758e+06	0	0	0	501620	2.90852e+06	0	0	0	Hemicentin-2	Q8NDA2	HMCN2
1021.1	0	0	333051	0	0	0	0	0	0	0	0	0	0	0	0	0	0	0	0	1.5644e+06	0	460656	1210000	0	0	0	155647	301778	0	0	0	0	0	0	0	0	453953	Isoform 2 of Extended synaptotagmin-1	Q9BSJ8-2	ESYT1
1022.1	0	0	459317	201835	965868	0	0	0	0	0	0	0	0	0	0	0	0	0	0	0	0	0	0	0	0	0	0	0	0	0	241000	0	1723750	0	0	0	0	FYVE, RhoGEF and PH domain-containing protein 6	Q6ZV73	FGD6
1023.1	0	0	607543	0	0	0	0	0	0	0	0	0	0	0	0	0	0	0	0	0	0	414288	0	0	0	0	751553	0	0	0	0	0	0	0	0	0	0	Protein Hook homolog 3	Q86VS8	HOOK3
1024.1	0	0	0	0	0	0	0	0	0	0	0	0	0	0	0	0	0	0	0	0	0	0	275000	262756	0	0	0	0	0	0	387000	0	2.80907e+06	0	0	0	0	Lysine-specific demethylase 5A	P29375	KDM5A
1024.2	0	0	0	0	0	0	0	0	0	0	0	0	0	0	0	0	0	0	142000	0	0	0	0	0	0	324618	0	0	0	0	0	0	1.1893e+07	3.60355e+06	0	0	0	Isoform 2 of Lysine-specific demethylase 5B	Q9UGL1-2	KDM5B
1025.1	0	0	327561	0	0	0	537889	0	0	0	0	0	0	0	0	0	0	0	0	0	0	0	0	0	0	0	330565	0	0	0	0	0	0	7.79146e+06	0	4.31387e+06	0	60S ribosomal protein L7	P18124	RPL7
1026.1	0	0	0	0	0	0	0	0	0	0	591278	0	0	0	0	0	0	0	0	0	0	0	0	0	0	0	0	0	0	0	0	0	0	5.26809e+06	0	4.27792e+06	0	Nuclear pore complex protein Nup93	H3BVG0	NUP93
1027.1	0	0	0	0	0	0	0	0	0	0	0	0	0	0	0	0	0	0	0	0	0	115920	0	0	0	0	0	0	0	1.12935e+06	0	0	716861	686180	0	0	0	Epoxide hydrolase 1	P07099	EPHX1
1028.1	0	0	0	0	0	0	0	0	0	0	0	0	0	0	0	0	0	0	0	0	0	655200	0	0	0	0	0	0	3.27731e+06	0	0	0	0	3.55043e+07	333000	0	0	mRNA export factor	P78406	RAE1
1030.1	0	0	647802	327421	0	0	0	0	0	0	0	0	0	0	0	0	0	0	0	0	0	103824	0	0	0	0	0	0	0	0	0	0	200648	0	0	1.39841e+06	0	Isoform 2 of Protein SOGA1	O94964-2	SOGA1
1031.1	1090000	0	215934	0	1.22094e+06	1.99975e+06	534074	1.22336e+06	1.1874e+06	0	0	0	339617	277600	0	0	0	0	358000	0	0	0	861000	1.81163e+06	1.12097e+06	999824	250518	368667	1.41575e+07	3.01444e+07	1740000	0	0	0	1000000	683029	0	Isoform 11 of CD44 antigen	P16070-11	CD44
1032.1	0	0	0	0	0	0	0	0	2.99525e+06	0	0	0	0	0	0	0	0	0	0	0	0	0	0	0	0	0	0	0	0	1.11237e+06	0	0	0	0	0	600347	263187	Isoform 3 of Histone-lysine N-methyltransferase MLL3	Q8NEZ4-3	KMT2C
1033.1	0	0	0	0	0	0	0	0	0	0	0	0	0	0	0	0	0	0	0	0	0	408240	0	0	0	577099	0	0	0	0	0	574578	0	4.47124e+07	0	1.66443e+06	0	Cysteine-rich secretory protein 3	J3KPA1	CRISP3
1034.1	0	0	0	0	0	0	0	0	0	0	0	0	0	0	0	0	0	0	0	0	0	388080	0	0	0	0	0	0	0	0	0	0	0	0	0	0	0	Heme-binding protein 1	Q9NRV9	HEBP1
1035.1	2340000	823790	1.18947e+06	1.07309e+06	2.05417e+06	0	1.34281e+06	1.96084e+06	3.64779e+06	5.05013e+06	0	0	0	0	0	0	0	0	0	1.74404e+06	0	0	2340000	961134	844634	1.38071e+06	3.14259e+06	2.97111e+06	2.15073e+06	1.59638e+07	602000	0	1.65626e+07	1.43876e+07	6780000	3.55894e+06	268486	Myosin light chain kinase 2, skeletal/cardiac muscle	Q9H1R3	MYLK2
1036.1	0	256976	0	0	0	0	0	0	0	0	0	0	0	0	0	0	0	0	0	0	0	0	0	0	0	0	0	0	0	0	0	0	1.26044e+06	5.4009e+06	0	0	227860	UPF0378 protein KIAA0100	Q14667	KIAA0100
1037.1	0	0	353180	0	0	0	0	0	0	0	0	0	0	0	0	0	0	0	211000	0	0	0	0	0	0	0	0	0	0	0	0	0	1576000	7.70292e+06	1330000	0	0	UPF0568 protein C14orf166	Q9Y224	C14orf166
1038.1	230000	0	0	0	0	0	0	0	0	0	0	0	0	0	0	0	0	0	0	0	0	0	0	0	0	0	0	0	0	1.55392e+06	0	0	0	1.87261e+06	0	0	0	Inositol 1,4,5-trisphosphate receptor type 1	Q14643	ITPR1
1038.2	560000	2.42291e+06	464807	0	3.94509e+06	1.63245e+06	579852	0	0	0	0	0	0	0	0	0	0	0	0	0	2.09679e+06	0	186000	4.24098e+06	0	0	0	0	0	0	0	0	0	743730	0	1.32292e+06	0	Inositol 1,4,5-trisphosphate receptor type 2	Q14571	ITPR2
1038.3	0	0	0	0	0	0	0	0	0	0	0	0	0	0	0	0	0	0	0	0	0	0	0	0	0	0	0	0	0	0	341000	0	291852	0	1140000	0	0	Inositol 1,4,5-trisphosphate receptor type 3	Q14573	ITPR3
1039.1	654000	0	0	0	0	0	0	0	0	0	0	0	0	0	0	0	0	0	0	0	0	0	0	806707	0	0	714494	0	0	3.43901e+06	0	0	0	1.31481e+07	917000	0	0	Periaxin	Q9BXM0	PRX
1040.1	0	0	0	0	0	0	0	0	0	0	0	0	0	0	0	0	0	0	0	0	0	0	0	0	0	0	0	227111	0	0	0	0	0	0	0	0	0	Alpha-ketoglutarate-dependent dioxygenase FTO	Q9C0B1	FTO
1041.1	0	0	0	0	0	0	0	0	0	0	0	0	0	0	0	0	0	0	0	0	0	0	0	0	0	0	0	0	0	0	0	0	370287	1.8549e+06	0	0	0	Nuclear pore complex protein Nup98-Nup96	P52948	NUP98
1042.1	0	0	0	0	0	0	0	0	0	0	0	0	0	0	0	0	0	0	0	0	0	0	0	0	0	0	0	0	0	976509	0	0	0	0	0	0	0	Voltage-dependent P/Q-type calcium channel subunit alpha-1A	O00555	CACNA1A
1043.1	0	0	0	200714	0	0	0	0	0	0	0	0	0	0	0	0	0	0	0	1.73655e+06	0	472752	0	0	0	0	0	0	0	0	322000	0	0	681753	0	0	0	Apolipoprotein A-IV	P06727	APOA4
1044.1	277000	0	0	362182	911453	0	0	0	0	0	0	0	0	0	0	0	0	0	0	0	0	0	176000	0	0	189000	0	0	0	0	0	0	1.08715e+06	4.2853e+06	0	2.1785e+06	0	Microcephalin	Q8NEM0	MCPH1
1045.1	0	0	0	0	0	0	0	0	0	0	0	0	0	0	0	0	0	0	0	0	1.02916e+06	140112	195000	0	0	0	0	0	0	0	0	0	0	0	0	0	0	Pyruvate dehydrogenase phosphatase regulatory subunit, mitochondrial	Q8NCN5	PDPR
1046.1	0	0	221424	0	0	0	0	0	0	0	0	0	0	0	0	0	0	0	0	0	0	301392	0	0	0	0	0	0	0	0	111000	0	0	6.77326e+06	0	7.15383e+06	0	Ankyrin repeat domain-containing protein 12	Q6UB98	ANKRD12
1047.1	0	0	0	0	0	0	0	0	0	0	0	0	0	0	0	0	0	0	0	0	0	0	0	0	0	0	0	0	0	7.71017e+06	0	0	0	1.46533e+06	1650000	3.63084e+06	0	60S ribosomal protein L3	P39023	RPL3
1048.1	0	0	0	0	0	0	469222	0	0	0	0	0	0	0	0	0	0	0	0	0	0	0	0	0	0	0	0	0	0	0	187000	0	0	0	0	0	0	Polycomb protein SCMH1	Q96GD3	SCMH1
1049.1	0	0	0	0	0	0	3.66222e+06	0	0	0	0	0	0	0	0	0	0	0	0	0	0	146160	0	0	1.26174e+06	0	0	0	0	2.53043e+06	0	0	2.17065e+06	0	0	0	0	von Willebrand factor A domain-containing protein 1	Q6PCB0	VWA1
1050.1	0	0	0	0	0	0	0	0	0	0	0	0	0	0	0	0	0	0	0	0	0	0	0	0	0	0	0	0	0	0	920000	0	1.44102e+06	1.15101e+06	0	1.18631e+06	0	Isoform 2 of Nebulin-related-anchoring protein	Q86VF7-2	NRAP
1051.1	0	0	0	0	0	0	0	0	0	0	0	0	0	0	0	0	0	0	0	0	0	0	164000	0	0	0	0	0	3.6689e+06	0	0	0	0	796854	0	661460	0	Guanylate cyclase soluble subunit alpha-3	Q02108	GUCY1A3
1052.1	0	0	0	0	0	0	0	0	0	0	0	0	0	0	0	0	0	0	0	0	0	0	0	0	0	235168	0	275333	0	0	0	0	0	0	0	0	0	Tumor susceptibility gene 101 protein	F5H442	TSG101
1053.1	0	0	0	0	0	0	4.65407e+06	0	0	0	0	0	0	0	0	0	0	0	0	0	0	0	0	0	0	0	0	0	988012	1.91056e+06	0	0	0	0	0	0	0	Probable ATP-dependent RNA helicase DDX60	Q8IY21	DDX60
1054.1	0	0	0	0	0	535082	0	0	0	0	0	0	0	0	0	0	0	0	0	0	0	0	502000	0	456207	243824	0	0	0	0	0	0	0	690607	397000	560803	0	Fibrillin-1	P35555	FBN1
1055.1	0	0	0	0	1.49301e+06	0	0	0	0	0	0	0	0	0	0	0	0	0	0	0	0	0	278000	0	0	354916	0	0	0	0	0	0	0	0	0	0	0	Amidophosphoribosyltransferase	Q06203	PPAT
1056.1	0	0	0	0	0	0	0	0	0	0	0	0	0	0	0	0	0	0	0	0	0	0	0	1.6065e+06	0	1.15708e+06	0	1.57111e+06	0	0	0	0	0	0	0	0	270252	Isoform 3 of DCC-interacting protein 13-beta	Q8NEU8-3	APPL2
1057.1	0	0	241553	0	0	0	0	0	0	0	0	0	0	0	0	0	0	0	0	0	0	841680	0	0	0	209198	0	0	0	0	0	0	0	0	0	0	0	Histone-binding protein RBBP7	E9PC52	RBBP7
1058.1	0	0	0	0	0	0	0	0	0	0	0	0	0	0	0	0	0	0	0	0	0	191520	0	0	318041	0	0	177333	2.10856e+06	2.25022e+06	0	0	0	9.03101e+06	0	0	0	Mast/stem cell growth factor receptor Kit	P10721	KIT
1058.2	0	0	0	0	0	0	0	0	0	0	0	0	0	0	0	0	0	0	0	0	0	0	0	0	0	0	225318	0	0	0	0	0	0	0	0	0	0	Macrophage colony-stimulating factor 1 receptor	P07333	CSF1R
1059.1	0	0	0	0	0	0	0	0	0	0	0	0	0	0	0	0	0	0	0	0	0	906192	0	1.67334e+06	0	154374	0	0	0	0	0	0	2.88204e+06	6.19775e+06	0	0	570533	Protein SEC13 homolog	B4DXJ1	SEC13
1060.1	0	0	0	0	0	0	0	0	0	0	0	0	0	0	0	0	0	0	0	0	0	0	0	0	0	0	0	0	632569	0	0	0	1.13093e+06	473685	0	905912	0	Chromodomain-helicase-DNA-binding protein 3	Q12873	CHD3
1060.2	0	0	0	0	0	0	0	0	0	0	0	0	0	0	0	0	0	0	0	0	0	157248	0	0	0	0	0	0	0	0	0	0	0	575506	0	0	0	Isoform 2 of Chromodomain-helicase-DNA-binding protein 4	Q14839-2	CHD4
1060.3	0	0	0	0	0	0	0	0	0	0	0	0	0	0	0	0	0	0	0	0	0	0	0	0	0	0	0	0	2.79535e+06	0	0	0	0	672899	0	0	0	Chromodomain-helicase-DNA-binding protein 5	Q8TDI0	CHD5
1061.1	0	0	0	0	0	0	0	0	0	0	0	0	0	0	0	0	0	0	0	0	0	0	0	0	0	315962	0	527333	0	0	0	0	0	1.84604e+06	0	0	0	Eukaryotic translation initiation factor 2 subunit 2	P20042	EIF2S2
1062.1	0	688695	0	0	0	0	0	0	0	0	0	0	0	0	0	0	0	0	0	0	0	0	0	0	0	0	0	0	0	2.92103e+06	0	0	242602	0	895000	2.95141e+06	0	Protein SZT2	Q5T011	SZT2
1064.1	0	0	0	0	6.56382e+06	0	0	0	0	0	0	0	0	0	0	0	0	631202	0	0	0	0	0	0	0	0	0	0	0	0	0	0	0	0	0	0	0	Myosin regulatory light polypeptide 9	P24844	MYL9
1065.1	0	0	0	0	0	0	0	0	0	0	0	0	0	0	0	0	0	0	0	0	0	0	0	500159	0	0	0	0	0	0	0	0	0	9.65079e+06	0	0	0	Abl interactor 1	A6NFN2	ABI1
1065.2	0	0	0	0	0	0	0	0	0	0	0	0	0	0	0	0	0	0	0	0	0	0	0	0	0	0	0	0	0	0	0	0	0	934090	0	0	0	Abl interactor 2	J3KNB2	ABI2
1066.1	0	0	0	0	0	0	0	0	0	0	0	0	0	0	0	0	0	0	0	0	0	151200	164000	0	0	781969	198635	504000	0	0	0	0	0	2.27103e+06	0	1.53861e+06	0	Transmembrane protein 106B	Q9NUM4	TMEM106B
1067.1	0	0	0	0	0	0	0	0	0	1.2834e+06	0	0	0	0	0	0	0	0	0	0	0	110880	0	0	0	0	0	0	0	0	0	0	0	0	0	0	0	Low-density lipoprotein receptor-related protein 2	P98164	LRP2
1068.1	0	0	0	0	0	0	0	0	0	0	0	0	0	0	0	0	0	0	0	0	0	0	0	0	0	0	0	0	0	0	0	0	0	2.00099e+06	0	0	0	Actin-related protein 2/3 complex subunit 1A	Q92747	ARPC1A
1069.1	0	0	0	0	0	0	0	0	0	0	0	0	0	0	0	0	0	0	0	0	0	0	0	0	0	0	209012	0	0	1.01897e+06	0	0	0	1.15987e+06	366000	575182	0	Isoform 2 of Protein flightless-1 homolog	Q13045-2	FLII
1070.1	0	0	0	0	0	0	0	0	0	0	0	0	0	0	0	0	0	0	0	0	0	0	0	0	0	0	0	0	0	1.49448e+06	159000	0	0	0	0	0	0	Activity-dependent neuroprotector homeobox protein	Q9H2P0	ADNP
1071.1	0	0	316581	0	782217	734604	1.32756e+06	0	0	0	0	0	0	0	0	0	0	0	0	0	0	0	0	0	1.07926e+06	598740	794541	0	1.63865e+06	0	562000	0	0	0	1860000	0	1.24881e+06	StAR-related lipid transfer protein 9	Q9P2P6	STARD9
1072.2	0	0	0	0	0	548686	0	0	0	0	0	0	0	0	0	0	0	0	0	0	0	0	0	0	0	0	0	0	0	0	0	0	0	0	0	0	0	Isoform 4 of Partitioning defective 3 homolog	Q8TEW0-4	PARD3
1072.3	0	0	0	0	0	0	0	0	0	0	0	0	0	0	0	0	0	0	0	0	0	0	0	0	0	0	0	0	0	0	0	0	457843	0	0	1.38403e+06	0	Partitioning defective 3 homolog	F5GZI3	PARD3
1073.1	0	0	0	0	0	0	0	0	0	0	0	0	0	0	0	487093	0	0	0	0	0	0	0	0	0	0	232729	0	8.19327e+06	4.07586e+06	0	0	0	0	0	427792	0	Collagen alpha-1(VII) chain	Q02388	COL7A1
1074.1	0	0	0	0	0	0	0	0	0	0	0	0	0	0	0	0	0	0	0	0	0	0	0	0	0	0	0	0	632569	0	0	0	0	1.58043e+07	0	1.31214e+06	0	Proteasome subunit beta type-1	P20618	PSMB1
1075.1	0	0	552645	450765	0	0	0	0	0	0	0	248935	0	0	0	0	0	0	0	0	0	0	0	0	0	0	0	0	0	1.05293e+06	0	0	2.17065e+07	0	1020000	596752	0	Trafficking protein particle complex subunit 10	P48553	TRAPPC10
1076.1	0	0	0	0	0	0	0	0	0	0	0	0	0	0	0	0	0	0	0	0	0	193536	0	0	0	0	0	0	0	6.5978e+06	0	0	2.29833e+06	1.23512e+06	0	0	0	Exocyst complex component 4	Q96A65	EXOC4
1077.1	0	0	0	0	0	0	0	0	0	0	0	0	0	0	0	0	0	0	0	0	0	0	0	0	0	0	0	0	0	1.40108e+06	0	787470	0	5.35663e+06	2070000	535639	0	40S ribosomal protein S8	Q5JR95	RPS8
1078.1	0	0	0	0	0	0	0	9.3704e+06	0	0	0	0	0	0	0	0	0	0	0	0	0	0	0	698378	0	0	0	0	0	0	0	0	0	0	0	0	0	Creatine kinase M-type	P06732	CKM
1079.1	169000	0	0	0	0	0	0	0	0	0	0	0	0	0	0	0	0	0	0	0	0	0	0	0	0	0	0	0	0	0	0	0	552694	3.39106e+06	0	0	2.43757e+06	Delta-1-pyrroline-5-carboxylate dehydrogenase, mitochondrial	P30038	ALDH4A1
1080.1	0	0	0	0	0	0	0	0	0	0	0	0	0	0	0	0	0	0	0	0	0	0	0	0	0	0	0	0	0	0	0	0	1.13457e+06	0	785000	0	0	MAP/microtubule affinity-regulating kinase 4	Q96L34	MARK4
1081.1	0	0	0	0	0	0	0	0	0	0	0	0	0	0	0	0	0	0	0	0	0	0	0	0	0	0	0	0	0	4.1353e+06	0	0	288204	668472	0	0	0	Protein unc-13 homolog C	Q8NB66	UNC13C
1082.1	2520000	0	1.93975e+06	3.11723e+06	0	0	946074	0	0	0	0	0	0	0	0	0	0	0	0	0	0	0	347000	0	445779	0	0	0	2.00615e+07	0	0	0	3.72111e+06	1.21299e+06	1120000	8.01661e+06	0	Ig lambda chain V-III region LOI	P80748	NULL
1083.1	1250000	1.55654e+06	578264	2.63507e+06	3.26831e+06	0	782037	0	0	0	0	0	0	0	0	0	0	0	0	0	0	0	432000	553171	703862	233725	339459	0	4.03037e+06	1.38409e+07	3160000	2.83855e+06	5.69111e+07	4.30301e+07	11200000	2.21086e+07	0	Protein S100-A6	P06703	S100A6
1084.1	0	0	0	0	0	0	0	0	0	0	0	0	0	0	0	0	0	0	0	0	0	0	415000	1.92457e+06	0	0	0	457333	1.61456e+07	0	0	0	0	3.17413e+06	0	1.09644e+07	681813	Transmembrane protein 87A	Q8NBN3	TMEM87A
1085.1	0	0	0	0	0	0	0	0	0	0	0	0	0	0	0	0	0	0	0	0	0	0	0	675329	0	0	0	332889	4.36171e+06	0	0	0	2.73611e+06	3.72308e+07	171000	783686	0	Proteasome subunit beta type-6	P28072	PSMB6
1086.1	0	0	0	0	0	0	0	0	0	0	0	0	0	0	0	0	0	0	0	0	0	0	0	0	0	0	0	633111	0	0	0	0	0	7.92427e+06	0	5.60803e+06	0	Proteasome subunit beta type-4	P28070	PSMB4
1087.1	0	0	0	0	0	0	0	0	0	0	0	0	0	0	0	0	0	0	0	0	0	0	0	666110	0	0	0	0	0	1.36711e+06	245000	0	0	0	0	3.88248e+06	0	Membrane-associated guanylate kinase, WW and PDZ domain-containing protein 3	Q5TCQ9	MAGI3
1088.1	0	395008	0	0	0	0	0	0	0	0	0	0	0	0	0	0	0	0	0	0	0	0	0	0	0	0	0	259778	0	0	0	0	355694	0	282000	0	0	Isoform 3 of Centrosomal protein KIAA1731	Q9C0D2-3	KIAA1731
1089.1	0	0	0	0	0	0	0	0	0	0	0	0	396571	0	0	0	0	0	0	0	0	493920	0	0	0	0	0	0	0	0	135000	0	0	0	336000	776496	0	Arf-GAP with Rho-GAP domain, ANK repeat and PH domain-containing protein 2	Q8WZ64	ARAP2
1090.2	0	0	0	0	0	0	0	0	0	0	0	0	0	0	0	0	0	0	0	0	1.14458e+06	0	0	0	0	0	0	0	0	0	0	0	0	0	0	0	0	Mucin-2	E7EUV1	MUC2
1091.1	0	0	0	0	0	0	0	0	0	0	0	0	0	0	0	0	0	0	0	0	0	0	0	0	0	0	166024	0	0	0	0	0	0	1.03148e+06	0	0	0	Glycine--tRNA ligase	P41250	GARS
1092.1	0	0	0	0	0	0	0	0	0	0	0	0	0	0	0	0	0	0	0	0	0	0	0	0	0	0	0	0	0	1.19728e+06	0	0	0	3.28481e+06	0	0	0	Collagen alpha-1(V) chain	P20908	COL5A1
1093.1	0	0	0	0	0	0	0	0	0	0	0	0	0	0	0	0	0	0	0	0	0	0	0	0	0	0	0	0	0	0	0	0	0	3.22283e+06	0	0	0	Methionine--tRNA ligase, cytoplasmic	P56192	MARS
1094.1	0	230544	0	0	0	0	0	0	0	0	0	0	0	0	0	0	0	0	0	0	0	0	0	0	0	0	323153	0	0	0	148000	398313	0	0	0	0	0	Bromodomain and WD repeat-containing protein 1	Q9NSI6	BRWD1
1095.1	0	0	0	0	0	0	0	0	0	0	0	0	0	0	0	0	0	0	0	0	0	0	0	0	0	0	0	0	0	2.17379e+06	0	0	410417	2.86867e+06	0	0	0	Contactin-associated protein-like 2	Q9UHC6	CNTNAP2
1096.1	0	0	0	0	0	0	0	0	0	0	0	0	0	0	0	0	0	0	0	0	0	643104	590000	0	0	0	0	474444	0	1.69828e+06	0	0	0	0	0	0	0	Developmentally-regulated GTP-binding protein 2	P55039	DRG2
1097.1	121000	0	0	0	0	0	0	0	0	0	0	0	0	0	0	0	0	0	0	0	0	728784	315000	0	0	0	0	0	7.22936e+06	0	0	0	0	8.41124e+06	0	3.51221e+06	0	Cystatin-B	P04080	CSTB
1098.1	0	0	0	145770	533948	0	0	0	0	0	0	0	0	0	0	0	0	0	0	0	0	0	0	0	0	0	0	0	1.17477e+06	0	634000	0	0	2.17807e+06	0	0	0	Low-density lipoprotein receptor-related protein 1B	Q9NZR2	LRP1B
1099.1	0	0	0	0	0	0	0	0	0	0	0	0	0	386657	0	0	0	0	0	0	0	117936	0	0	0	0	0	0	0	0	212000	0	598296	0	0	0	0	Cystic fibrosis transmembrane conductance regulator	P13569	CFTR
1100.1	0	289281	369650	0	0	0	0	0	0	0	0	0	0	0	0	0	0	0	0	415426	0	379008	0	504768	0	0	0	388889	1.06031e+06	0	0	0	0	0	0	0	317944	Dipeptidyl peptidase 3	G3V180	DPP3
1102.1	970000	906022	1.26998e+06	0	894448	0	518815	0	0	0	0	0	0	0	0	0	0	0	0	0	0	3054240	1330000	1.56962e+06	599586	2.45267e+06	492141	364000	1.52419e+07	17237500	0	0	1.95176e+07	0	974000	1.31214e+07	3.69168e+06	Inter-alpha-trypsin inhibitor heavy chain H3	Q06033	ITIH3
1103.1	0	0	0	0	0	0	0	0	0	0	0	0	0	0	0	0	0	0	0	0	0	3265920	1380000	0	0	0	0	0	0	0	196000	0	0	0	0	0	0	Collagen alpha-1(I) chain	P02452	COL1A1
1104.1	0	494862	0	0	0	0	0	0	0	0	0	0	0	0	0	0	0	0	0	0	0	0	108000	0	0	0	0	0	4.74125e+06	1.3756e+06	0	0	456019	0	0	528449	0	Probable E3 ubiquitin-protein ligase HECTD4	F8VWT9	HECTD4
1105.1	0	0	845437	1.56983e+06	0	0	0	2.83715e+07	0	0	0	0	0	0	0	0	0	0	0	0	0	0	0	0	0	0	0	0	0	0	107000	0	0	0	0	0	0	Myoglobin	P02144	MB
1106.1	0	0	0	0	0	0	812556	0	0	0	0	0	0	0	0	0	0	0	0	0	0	0	0	0	0	0	0	0	0	0	0	0	6.8038e+06	478112	0	0	0	SH3 domain-binding glutamic acid-rich-like protein	O75368	SH3BGRL
1107.1	216000	0	0	0	0	0	0	0	0	0	0	0	0	0	0	0	0	0	0	0	0	0	0	0	0	0	0	0	0	0	0	0	0	0	0	0	452187	3-ketoacyl-CoA thiolase, peroxisomal	C9JDE9	ACAA1
1108.1	0	0	0	0	0	0	0	0	0	0	0	0	0	0	0	0	0	0	0	0	0	0	0	0	0	0	0	0	0	0	0	0	525333	0	0	0	0	Isoform 2 of Kinesin-like protein KIF20B	Q96Q89-2	KIF20B
1109.1	162000	0	186655	0	0	0	0	0	0	0	0	0	0	0	0	0	0	0	0	0	0	114912	0	0	0	0	0	0	0	1.88509e+06	167000	439518	0	455978	3510000	5.46423e+06	0	Protocadherin-16	Q96JQ0	DCHS1
1110.1	0	0	0	0	0	0	0	0	0	0	0	0	0	0	0	0	0	0	0	0	0	0	0	0	0	0	0	0	2.8074e+06	7.0903e+06	0	0	0	712742	0	0	0	Isoform 2 of DNA repair protein RAD50	Q92878-2	RAD50
1111.1	0	0	0	758003	0	0	0	0	0	0	0	0	0	0	0	0	0	0	0	0	0	122976	0	0	0	0	0	0	0	6.96293e+06	0	0	3.21037e+06	0	0	0	0	Isoform 3 of Solute carrier family 45 member 4	Q5BKX6-3	SLC45A4
1112.1	276000	450809	602053	132314	1.13251e+06	934126	0	0	0	2.23291e+06	0	0	0	0	0	0	0	0	0	797168	0	210672	229000	0	0	0	323153	0	1.34948e+06	0	0	0	0	0	0	0	0	Adenosine deaminase	P00813	ADA
1113.1	0	0	0	345362	666585	0	0	0	0	0	0	0	0	0	0	0	0	0	0	0	0	0	0	0	0	0	0	0	0	0	0	0	0	942944	508000	0	0	Isoform 2 of Insulin-like growth factor-binding protein complex acid labile subunit	P35858-2	IGFALS
1114.1	0	0	0	0	0	0	0	0	0	0	0	0	0	0	0	0	0	0	0	0	0	0	0	0	0	167359	0	0	0	0	0	0	0	0	706000	2.76807e+06	0	Unconventional myosin-Va	F8W6H6	MYO5A
1114.2	0	0	0	206320	0	0	0	0	0	0	0	0	0	0	0	0	0	0	0	0	0	0	0	0	0	0	0	0	0	0	0	0	0	0	129000	0	0	Unconventional myosin-Vb	Q9ULV0	MYO5B
1115.1	0	0	0	539348	0	0	0	0	0	0	0	0	0	0	0	0	0	0	0	0	0	0	0	426402	0	0	0	0	0	0	0	0	0	0	0	0	0	Olfactomedin-like protein 1	Q6UWY5	OLFML1
1116.1	0	0	0	0	0	0	0	0	0	0	0	0	0	0	0	0	0	0	0	0	0	0	0	0	0	0	0	0	0	0	0	0	0	5.75506e+06	0	0	0	Eukaryotic translation initiation factor 3 subunit L	B0QY89	EIF3L
1117.1	0	0	0	0	0	0	0	0	0	0	0	0	0	0	0	0	0	0	0	0	0	0	166000	0	0	0	0	0	0	3.17578e+06	0	0	0	1.46975e+06	362000	0	0	DnaJ homolog subfamily C member 13	O75165	DNAJC13
1118.1	0	0	737470	0	574759	0	0	0	0	0	0	0	0	0	0	0	0	0	0	0	0	0	0	0	0	0	154165	0	0	0	0	0	0	1.85047e+06	0	0	0	Rho GTPase-activating protein 7	Q96QB1	DLC1
1119.1	0	0	0	0	0	0	0	0	0	0	0	0	0	0	0	0	0	0	0	0	0	0	284000	0	0	0	0	0	765107	0	208000	0	0	0	240000	0	0	Protein Jumonji	Q92833	JARID2
1120.1	102000	0	0	0	0	0	0	0	0	0	0	0	0	0	0	0	0	0	0	0	0	0	0	0	0	0	0	0	0	0	0	0	698620	920809	0	0	0	TPR and ankyrin repeat-containing protein 1	O15050	TRANK1
1121.2	0	0	0	0	0	0	0	0	0	0	0	0	0	0	0	0	0	0	0	0	0	0	0	0	0	0	0	0	0	2.08039e+06	0	0	0	0	140000	0	0	Dedicator of cytokinesis protein 3	Q8IZD9	DOCK3
1122.1	0	0	0	0	0	0	0	0	0	0	0	0	0	0	0	0	0	0	0	0	0	0	0	0	0	0	0	278444	0	2.15681e+06	0	0	0	0	0	0	0	Isoform 4 of Protein PRR14L	Q5THK1-4	PRR14L
1123.1	0	0	338541	0	0	0	0	0	0	0	0	0	0	0	0	0	0	0	0	0	0	0	0	0	0	401084	0	0	0	1.99547e+06	0	0	0	0	0	0	0	Sperm flagellar protein 2	Q9C093	SPEF2
1124.1	1640000	0	850926	1.40163e+06	1.72428e+06	711931	953704	0	0	0	0	0	0	0	0	0	0	0	0	0	0	926352	1410000	1.8416e+07	596979	2.17855e+06	813812	354667	6.98838e+06	1.00198e+07	2450000	5.01325e+06	14282500	9.87213e+07	16800000	4.52956e+06	2.06664e+06	Keratin, type I cuticular Ha8	O76015	KRT38
1125.1	0	298092	0	0	479533	0	0	0	0	0	0	0	0	0	0	0	0	0	0	0	0	0	0	836671	0	229397	0	267556	0	0	0	0	897444	1.95229e+06	0	0	0	Transcription elongation factor A protein-like 6	Q6IPX3	TCEAL6
1126.1	0	0	0	0	0	0	0	0	0	0	0	0	0	0	0	0	0	0	0	0	0	0	0	0	0	0	0	0	0	0	0	0	744222	0	0	0	0	Sarcolemmal membrane-associated protein	Q14BN4	SLMAP
1127.1	200000	0	0	0	0	0	0	0	0	0	0	0	0	0	0	0	0	0	0	0	0	0	0	633841	0	0	0	0	0	0	245000	0	0	2.17364e+06	142000	0	0	Isoform 4 of Double-stranded RNA-specific adenosine deaminase	P55265-4	ADAR
1128.1	0	0	0	216412	0	0	0	0	0	0	0	0	0	0	0	0	0	0	0	0	0	0	0	0	0	0	0	0	716911	1.13784e+06	0	0	0	0	463000	3.2354e+06	0	Xanthine dehydrogenase/oxidase	P47989	XDH
1129.1	0	0	0	0	0	0	0	0	0	0	0	0	0	0	0	0	0	0	0	0	0	0	0	0	0	0	0	0	0	1.71526e+06	0	0	1970000	0	0	0	0	RNA-binding protein 27	Q9P2N5	RBM27
1129.2	0	0	0	0	0	0	0	0	0	0	0	0	0	0	0	0	0	0	0	0	0	0	0	0	0	0	0	0	0	0	0	842410	0	0	0	0	199598	RNA-binding protein 26	Q5T8P6	RBM26
1130.1	0	599120	0	241081	0	0	0	0	0	0	0	0	0	0	0	0	0	0	292000	0	0	0	421000	0	0	0	0	206889	0	1.53694e+06	503000	0	1.73652e+06	717169	0	618321	0	Rho guanine nucleotide exchange factor 28	Q8N1W1	ARHGEF28
1131.1	0	0	0	0	0	0	0	0	0	0	0	0	0	0	0	0	0	0	0	0	0	0	0	460976	0	0	0	0	0	0	0	0	412241	0	0	0	0	Isoform 3a of Neurexin-1-alpha	Q9ULB1-3	NRXN1
1131.2	0	0	0	0	0	0	0	0	0	0	0	0	0	0	0	0	0	0	0	0	0	0	0	0	0	0	0	0	1.27719e+06	0	0	0	0	951798	0	0	0	Neurexin-2-alpha	Q9P2S2	NRXN2
1132.1	0	0	0	0	0	0	0	0	0	0	0	0	0	0	0	0	0	0	0	0	0	0	0	0	0	0	0	0	614495	1.46901e+06	511000	251807	0	566652	0	0	0	AMP deaminase 2	Q01433	AMPD2
1133.1	0	0	0	0	0	0	0	0	0	0	0	0	0	0	0	0	0	0	0	381743	0	498960	388000	0	0	0	234212	0	0	1.16332e+06	0	0	3.42926e+06	2.88638e+06	0	0	0	Insulin-like growth factor-binding protein 7	Q16270	IGFBP7
1134.1	0	295155	731980	502345	0	0	0	0	0	0	0	0	0	0	0	0	0	0	0	2.62354e+06	0	1128960	0	0	0	0	0	0	1.57239e+06	0	0	0	0	0	0	0	672981	Phosphoglycerate mutase 2	P15259	PGAM2
1135.1	0	0	0	0	0	0	0	0	0	0	0	0	0	0	0	0	0	0	136000	0	0	810432	0	0	0	0	0	0	2.83752e+06	0	0	0	1.71828e+06	0	0	535639	0	1-phosphatidylinositol 4,5-bisphosphate phosphodiesterase beta-3	Q01970	PLCB3
1136.1	135000	0	0	0	0	0	0	0	0	0	0	0	0	0	0	0	0	0	0	0	0	0	0	0	0	0	0	0	0	0	0	0	0	0	0	0	0	Bifunctional protein NCOAT	O60502	MGEA5
1137.1	149000	0	538005	254537	0	0	0	0	0	1.32514e+06	0	0	0	0	0	0	0	0	0	2.21186e+06	0	0	125000	0	0	0	0	0	0	0	0	0	0	1.24398e+06	0	0	1.34066e+06	Rho GTPase-activating protein 1	Q07960	ARHGAP1
1138.1	644000	0	0	0	0	0	0	0	0	0	0	0	0	0	0	0	0	0	0	0	0	0	0	0	0	0	0	0	2.37364e+06	4.74668e+06	0	0	702269	9.65079e+06	0	0	0	Mitogen-activated protein kinase kinase kinase 1	Q13233	MAP3K1
1139.1	0	0	0	0	0	0	0	0	0	0	0	0	0	0	0	0	0	0	0	0	0	0	266000	262756	0	0	155647	0	0	1.01047e+06	0	0	0	0	0	0	0	Peripheral plasma membrane protein CASK	O14936	CASK
1140.1	0	0	0	0	0	0	0	0	0	0	0	0	0	0	0	0	0	0	0	0	0	0	0	0	0	0	0	0	1.4278e+07	1.00198e+07	1930000	812651	0	7.70292e+06	4020000	1.14677e+07	0	1-phosphatidylinositol 4,5-bisphosphate phosphodiesterase eta-1	Q4KWH8	PLCH1
1141.1	0	0	0	0	0	0	0	0	0	0	0	0	0	0	0	0	0	0	0	0	0	0	0	0	0	0	0	0	0	0	0	0	0	3.33351e+06	0	0	455720	Inorganic pyrophosphatase 2, mitochondrial	Q9H2U2	PPA2
1142.1	0	0	0	0	0	0	0	0	0	0	0	0	0	0	0	0	0	0	0	0	0	375984	0	0	0	0	0	0	0	0	0	0	747870	0	0	959836	0	G-protein coupled receptor 98	Q8WXG9	GPR98
1143.1	0	0	0	0	0	0	0	0	0	0	0	0	0	0	0	0	0	169072	191000	0	0	0	0	0	0	365015	0	0	0	0	0	0	0	0	0	600347	0	Cytochrome b-c1 complex subunit 1, mitochondrial	P31930	UQCRC1
1144.1	0	0	0	0	0	0	0	0	0	0	0	0	0	0	0	0	0	0	0	0	0	0	0	410268	0	0	0	0	0	0	0	0	1.84231e+06	0	0	0	0	Ephrin type-A receptor 1	P21709	EPHA1
1145.1	0	0	0	0	0	0	0	0	0	0	0	0	0	0	0	0	0	0	0	0	0	0	0	0	0	0	0	0	0	0	295000	0	0	1.34137e+06	0	0	0	Eukaryotic peptide chain release factor GTP-binding subunit ERF3B	Q8IYD1	GSPT2
1145.2	0	0	0	0	0	0	0	0	0	0	0	0	0	0	0	0	0	0	0	0	0	0	0	239707	0	0	0	196000	0	0	0	0	0	0	0	0	0	Eukaryotic peptide chain release factor GTP-binding subunit ERF3A	P15170	GSPT1
1146.1	0	0	0	0	0	0	0	0	0	0	0	0	0	0	0	0	0	0	0	0	0	0	0	0	0	0	0	0	2.61462e+06	0	0	0	791648	548944	0	0	0	Lysosomal-trafficking regulator	Q99698	LYST
1146.2	0	0	0	0	0	0	0	0	0	0	0	0	0	0	0	0	0	0	0	0	0	0	0	0	0	0	0	0	0	0	0	0	0	0	0	733358	0	Lysosomal-trafficking regulator	F5H074	LYST
1146.3	0	0	0	113252	0	0	0	0	0	0	0	0	0	0	0	0	0	0	0	0	0	0	0	0	0	0	0	0	0	0	0	0	0	0	0	0	0	Isoform 2 of Lysosomal-trafficking regulator	Q99698-2	LYST
1147.1	0	0	0	273599	0	0	0	0	0	0	0	0	0	0	0	0	0	0	0	0	0	0	0	375695	0	0	0	0	0	0	0	0	4.99796e+06	1.38121e+07	2300000	0	0	Son of sevenless homolog 2	Q07890	SOS2
1148.1	1570000	0	0	0	0	0	0	0	0	0	0	0	0	0	0	0	0	0	0	0	0	0	0	0	0	445809	0	0	0	1.21427e+06	0	0	523509	0	0	0	0	Semaphorin-4B	J3KNP4	SEMA4B
1149.1	0	0	442848	0	0	0	0	0	0	0	0	0	0	0	0	0	0	0	0	0	0	0	0	0	1.17832e+06	1.84672e+06	0	0	0	0	153000	251807	362991	0	0	2.04909e+06	0	Neuroblastoma-amplified sequence	A2RRP1	NBAS
1150.1	0	0	0	174924	0	0	0	0	0	0	0	0	0	0	0	0	0	0	0	0	0	0	0	0	0	0	0	0	704862	0	110000	0	0	0	0	1.42358e+06	0	Protein QN1 homolog	Q5TB80	KIAA1009
1151.1	0	0	0	0	0	0	0	0	0	0	0	0	0	0	0	0	0	0	0	0	2.2026e+06	0	0	0	0	0	0	0	837401	0	0	0	0	0	0	0	0	Chromosome-associated kinesin KIF4B	Q2VIQ3	KIF4B
1151.2	0	0	0	0	1.04749e+06	0	0	0	0	0	0	0	0	0	0	0	0	0	0	0	0	0	0	0	0	0	0	0	0	1.12935e+06	0	0	840898	0	0	0	0	Chromosome-associated kinesin KIF4A	O95239	KIF4A
1152.1	0	0	0	0	0	0	0	0	0	0	0	0	0	0	0	0	0	0	0	0	0	0	155000	0	0	0	0	0	3.53636e+06	0	0	0	503444	1.92573e+06	0	0	0	5'-3' exoribonuclease 2	Q9H0D6	XRN2
1153.1	0	0	0	0	0	0	0	0	0	0	0	0	0	0	0	0	0	0	0	0	0	0	0	0	0	0	0	0	1.85554e+06	0	0	0	0	0	0	413412	0	E3 ubiquitin-protein ligase HECTD1	Q9ULT8	HECTD1
1154.1	0	0	0	0	0	0	0	0	0	0	0	0	0	0	0	0	0	0	0	0	0	0	0	0	0	0	0	0	897645	0	1730000	2.24337e+06	0	0	0	920292	0	Coiled-coil domain-containing protein 177	Q9NQR7	CCDC177
1155.1	0	0	0	0	0	0	0	0	0	0	0	0	0	0	0	0	0	0	0	0	0	0	1230000	0	0	0	0	0	0	0	0	0	0	0	0	0	0	Lipase	F5H1P4	NULL
1157.1	303000	0	204954	0	0	0	0	0	0	0	0	0	0	277600	0	0	0	653745	158000	1.61679e+06	0	248976	0	0	810745	0	0	0	0	0	0	0	0	0	0	0	3.16178e+06	Solute carrier family 2, facilitated glucose transporter member 1	P11166	SLC2A1
1158.1	0	0	0	0	649580	0	0	0	0	0	0	0	0	0	0	0	0	0	0	1.1602e+06	0	342720	218000	0	0	0	0	2380000	0	0	0	0	0	0	0	388248	365636	Cullin-1	Q13616	CUL1
1159.1	0	0	0	135678	0	0	0	0	0	0	0	0	0	0	0	0	0	0	0	0	0	0	0	0	0	0	0	0	644618	0	0	0	2.02472e+06	557798	0	542828	0	Zinc finger FYVE domain-containing protein 26	Q68DK2	ZFYVE26
1160.1	0	0	0	0	0	0	0	0	0	0	0	0	0	0	0	0	0	0	0	0	0	0	0	0	0	0	0	0	0	0	632000	0	550870	903101	0	0	0	Isoform 5 of Golgin subfamily A member 4	Q13439-5	GOLGA4
1161.1	398000	615273	400759	0	0	0	0	0	0	0	0	0	0	0	0	0	0	0	0	0	0	400176	0	0	0	0	0	158667	0	1.83414e+06	0	0	0	2.42598e+06	0	0	390364	Isoform 6 of Protein WWC2	Q6AWC2-6	WWC2
1162.1	0	0	0	0	0	0	0	0	0	0	0	0	0	0	0	0	0	0	0	0	0	1078560	0	0	0	0	0	0	0	0	0	0	0	0	2600000	0	210196	Proteasome activator complex subunit 2	Q9UL46	PSME2
1163.1	0	0	0	0	0	0	0	0	0	0	0	0	0	0	0	0	0	0	0	0	0	594720	0	0	0	0	0	0	0	0	0	0	0	0	0	0	0	Malectin	Q14165	MLEC
1164.1	0	0	0	0	0	0	0	0	0	0	0	0	0	0	0	0	0	0	0	0	0	2691360	145000	0	0	0	0	0	0	0	677000	0	0	0	0	0	275551	Collagen alpha-2(I) chain	P08123	COL1A2
1165.1	0	0	0	0	0	0	0	0	0	0	0	0	0	0	0	0	0	0	0	0	0	212688	0	0	427531	0	0	256667	0	0	468000	0	0	0	0	0	0	Protein polybromo-1	Q86U86	PBRM1
1166.1	0	387666	927784	773701	639377	798088	0	0	0	0	0	0	0	0	0	0	0	264074	189000	1.33984e+06	0	0	0	0	0	4.42924e+06	0	0	0	1.83414e+06	0	0	2.8638e+06	0	0	0	0	Aldehyde oxidase	Q06278	AOX1
1167.1	0	0	0	0	0	0	0	0	0	0	0	0	0	0	0	0	0	0	0	0	0	0	0	0	0	0	0	0	0	0	0	0	0	6.4191e+06	0	0	0	Isoform 2 of Protein FAM98B	Q52LJ0-2	FAM98B
1168.1	0	0	0	0	0	0	0	0	0	0	0	0	0	0	0	0	0	0	0	0	0	0	0	0	0	0	0	0	0	0	0	0	0	0	0	920292	0	Arylsulfatase B	P15848	ARSB
1169.1	0	0	0	0	0	0	0	0	0	0	0	0	0	0	0	0	0	392891	0	0	0	0	0	0	0	0	0	275333	0	0	0	0	0	0	0	0	0	Mucin-6	Q6W4X9	MUC6
1170.1	283000	0	0	134557	0	0	0	0	0	0	0	0	0	0	0	0	0	0	0	1.07786e+06	0	0	342000	0	0	0	357247	449556	0	0	0	0	0	0	0	0	0	Carcinoembryonic antigen-related cell adhesion molecule 1	P13688	CEACAM1
1171.1	0	0	298282	0	0	0	0	0	0	0	0	0	0	0	0	0	0	0	0	0	0	137088	0	0	0	0	0	0	0	0	116000	0	0	0	0	0	273785	Dynamin-like 120 kDa protein, mitochondrial	E5KLJ5	OPA1
1172.1	0	574157	0	0	0	0	0	0	0	0	0	0	0	0	0	0	0	0	0	0	0	0	0	0	0	0	0	0	0	0	269000	0	0	0	0	0	0	Isoform 1 of Poly [ADP-ribose] polymerase 14	Q460N5-1	PARP14
1172.2	0	0	0	0	0	0	0	0	0	0	0	0	0	0	0	0	0	0	0	0	0	0	0	0	0	0	0	0	0	0	204000	0	0	0	0	0	0	Isoform 3 of Poly [ADP-ribose] polymerase 14	Q460N5-3	PARP14
1174.1	0	0	0	0	0	0	0	0	0	0	0	0	0	0	0	0	0	0	177000	0	0	340704	0	0	0	0	0	0	0	0	0	0	200648	0	0	0	0	Voltage-dependent anion-selective channel protein 1	P21796	VDAC1
1175.1	209000	0	0	712030	0	0	0	0	0	0	0	0	0	0	0	0	0	0	0	0	0	111888	0	880463	0	0	0	188222	3.3496e+06	0	234000	0	4.76083e+06	1.91688e+06	299000	3.22102e+06	0	CDK5 regulatory subunit-associated protein 2	Q96SN8	CDK5RAP2
1176.1	0	0	0	0	0	0	0	0	0	0	0	0	0	0	0	0	0	0	0	0	0	0	0	0	0	0	0	0	0	0	0	0	0	7.92427e+06	0	0	0	F-box-like/WD repeat-containing protein TBL1XR1	Q9BZK7	TBL1XR1
1177.1	0	0	0	0	0	0	0	0	0	0	0	0	0	0	0	0	0	0	0	0	0	0	0	0	0	0	244588	0	0	0	104000	0	0	1.98771e+06	282000	0	0	Isoform 5 of Nitric oxide synthase, brain	P29475-5	NOS1
1178.1	0	0	0	0	0	0	0	0	0	0	0	0	0	0	0	0	0	0	0	0	0	0	0	684549	0	0	0	0	0	0	0	0	0	0	0	0	0	Adseverin	Q9Y6U3	SCIN
1179.1	388000	0	0	0	0	0	0	0	0	0	0	0	0	0	0	0	0	0	0	0	0	0	0	569305	0	0	0	0	1.60251e+06	0	0	0	2.22537e+06	0	0	0	241991	Putative ankyrin repeat domain-containing protein 31	Q8N7Z5	ANKRD31
1180.1	0	0	0	0	0	0	0	0	0	0	0	0	0	0	0	0	0	0	0	0	0	0	0	0	0	0	0	0	0	0	0	0	0	1.19085e+06	981000	0	0	Isoform 2 of Heterogeneous nuclear ribonucleoprotein R	O43390-2	HNRNPR
1180.2	0	0	0	0	0	0	0	0	0	0	0	0	0	0	0	0	0	0	0	0	0	0	0	0	0	0	0	0	0	0	124000	0	0	3.05018e+06	0	0	0	Heterogeneous nuclear ribonucleoprotein Q	O60506	SYNCRIP
1181.1	0	0	744789	0	0	0	0	0	1.08043e+06	0	0	0	0	0	0	0	0	0	0	0	0	0	0	0	0	0	0	0	0	1.94453e+06	271000	0	0	491393	0	0	0	Kinesin-like protein KIF15	Q9NS87	KIF15
1182.1	0	0	0	0	0	0	0	0	0	0	0	0	0	0	0	0	0	0	0	0	0	0	0	0	0	0	0	793333	0	0	0	0	591000	0	0	0	0	Endophilin-A2	Q99961	SH3GL1
1183.1	0	0	0	0	0	0	0	0	0	0	0	0	0	0	0	0	0	0	0	0	0	0	0	0	0	0	0	0	0	0	0	0	3.11917e+06	1.17315e+06	0	0	0	S-formylglutathione hydrolase	P10768	ESD
1184.1	0	0	0	0	0	0	0	0	0	0	0	0	0	0	0	0	0	0	0	0	0	0	0	0	0	0	0	0	0	0	0	0	0	3.73636e+06	0	0	0	COP9 signalosome complex subunit 3	Q9UNS2	COPS3
1184.2	0	0	0	0	0	0	0	0	0	0	0	0	0	0	0	0	0	0	0	0	0	0	0	0	0	0	0	0	0	0	0	0	198824	0	0	0	0	COP9 signalosome complex subunit 3	J3KTQ1	COPS3
1185.1	0	0	2.25084e+06	0	693792	521478	2.57881e+06	4.36418e+06	3.64779e+06	2.52507e+06	0	0	0	0	0	0	0	0	0	0	0	0	0	0	0	0	0	0	0	0	0	0	397648	920809	1760000	0	0	Vacuolar protein sorting-associated protein 8 homolog	C9JJN9	VPS8
1186.1	0	0	371480	0	0	0	0	0	0	0	0	0	0	0	0	0	0	0	0	0	0	0	0	0	0	0	360212	0	2.31339e+06	0	0	0	0	0	0	2.94781e+06	0	DNA polymerase zeta catalytic subunit	O60673	REV3L
1187.1	0	0	0	0	0	0	0	0	0	0	0	0	0	0	0	0	0	0	0	0	0	0	0	0	0	0	0	0	0	0	0	0	2.0612e+06	1.05804e+06	0	0	0	Collagen alpha-1(XV) chain	P39059	COL15A1
1188.1	0	0	0	0	0	0	0	0	0	0	0	0	0	0	0	0	0	0	0	0	0	184464	0	0	0	0	0	0	795229	0	0	0	0	3.71865e+06	0	0	0	Unconventional myosin-VI	Q9UM54	MYO6
1189.1	0	0	0	0	0	0	0	0	0	0	0	0	0	0	0	0	0	0	0	0	0	0	0	0	0	0	0	0	0	0	0	0	0	1.70438e+06	0	0	0	Otoferlin	Q9HC10	OTOF
1190.1	0	0	596563	0	0	0	0	0	0	0	0	0	0	0	0	0	0	0	0	2.15198e+06	0	389088	0	0	0	0	0	0	0	0	0	0	0	0	0	0	514009	Ras-related protein Rap-1A	P62834	RAP1A
1191.1	0	0	0	0	0	0	0	0	0	0	0	0	0	0	0	0	0	247972	111000	0	0	372960	368000	0	0	0	0	0	0	2.47099e+06	0	0	1.55411e+06	0	135000	0	0	Fibulin 5, isoform CRA_a	G3XA98	FBLN5
1192.1	495000	182086	0	0	0	0	0	0	0	0	0	0	0	0	0	0	0	0	0	0	0	0	0	0	0	0	0	0	0	0	0	0	0	0	0	0	0	Isoform 2 of Golgin subfamily A member 3	Q08378-2	GOLGA3
1193.1	0	0	669761	0	0	0	0	0	0	0	0	0	0	0	0	0	0	0	0	0	0	0	0	0	990621	0	0	0	0	0	284000	0	0	0	0	801661	0	Telomerase protein component 1	Q99973	TEP1
1194.1	0	0	0	0	0	0	0	0	0	0	0	0	0	0	0	0	0	0	728000	0	0	0	0	0	0	0	0	0	0	0	160000	0	353870	0	0	0	0	Isoform 2 of Ral GTPase-activating protein subunit alpha-1	Q6GYQ0-2	RALGAPA1
1194.2	0	0	0	0	0	0	0	0	0	0	0	0	0	0	0	0	0	0	0	0	0	0	0	0	0	0	0	0	0	0	160000	0	0	0	199000	0	0	Ral GTPase-activating protein subunit alpha-2	Q2PPJ7	RALGAPA2
1195.1	0	168870	0	0	0	0	0	0	0	0	0	0	0	0	0	0	0	0	0	647465	1.45237e+06	0	0	1.18701e+06	367572	0	0	345333	0	0	0	0	0	0	0	0	6.88879e+06	Choline transporter-like protein 4	Q53GD3	SLC44A4
1196.1	0	0	0	0	0	0	0	0	0	0	0	0	0	0	0	0	0	0	0	0	0	0	0	0	0	0	0	0	0	0	0	0	0	0	0	1.55299e+07	0	PR domain zinc finger protein 15	P57071	PRDM15
1197.1	0	0	0	0	0	0	0	0	0	0	0	0	0	0	0	0	0	0	0	711089	0	2147040	401000	0	0	0	0	0	0	0	0	0	260843	0	0	0	821355	Isoform 4 of 4F2 cell-surface antigen heavy chain	P08195-4	SLC3A2
1198.1	0	0	0	0	0	0	0	0	0	0	0	0	0	0	0	0	0	0	0	0	0	1411200	0	0	0	470336	0	331333	0	0	0	0	0	0	0	0	1.36009e+06	Mitochondrial import inner membrane translocase subunit Tim13	Q9Y5L4	TIMM13
1199.1	0	0	0	0	0	0	0	0	0	0	0	0	0	0	0	0	0	0	0	0	0	0	0	0	0	0	0	0	0	0	0	0	1.06891e+06	6.90607e+06	0	0	0	Protein NDRG3	Q9UGV2	NDRG3
1200.1	0	0	0	0	0	0	0	0	0	0	0	0	0	0	0	0	0	0	0	0	0	0	0	0	0	0	0	0	1.07235e+06	0	0	0	0	0	0	0	0	Dyslexia-associated protein KIAA0319-like protein	Q8IZA0	KIAA0319L
1201.1	0	0	0	0	0	0	0	0	0	0	0	267793	0	0	0	0	0	0	0	0	0	0	0	0	0	0	0	0	0	0	0	0	1.11633e+06	0	0	1.28338e+07	0	Adenylate kinase domain-containing protein 1	Q5TCS8	AKD1
1201.2	0	0	0	0	0	0	0	0	0	0	0	0	0	0	0	0	0	0	0	0	0	0	0	0	0	0	0	0	0	0	0	0	0	562225	117000	0	0	Isoform 3 of Adenylate kinase domain-containing protein 1	Q5TCS8-3	AKD1
1201.3	0	0	0	0	0	0	0	0	0	0	0	0	0	0	0	0	0	0	0	0	0	0	0	0	0	0	0	0	0	0	0	0	0	1.51402e+06	0	0	0	Isoform 1 of Adenylate kinase domain-containing protein 1	Q5TCS8-1	AKD1
1202.1	0	0	0	0	0	548686	0	0	0	0	0	0	0	0	0	0	0	0	0	0	0	0	0	0	0	0	0	0	0	5.70621e+06	0	0	0	513528	581000	3.81058e+06	0	Isoform 2 of Centrosome-associated protein CEP250	Q9BV73-2	CEP250
1203.1	1690000	0	0	0	0	0	0	0	0	0	0	0	0	0	0	0	0	0	0	0	0	0	0	0	0	0	0	0	1.17477e+06	0	0	0	0	0	0	0	0	E3 ubiquitin-protein ligase HECW1	Q76N89	HECW1
1203.2	0	0	0	0	0	0	0	0	0	0	0	0	0	0	0	0	0	0	0	0	0	0	0	0	0	0	0	0	0	0	0	0	0	1.12445e+06	0	0	0	E3 ubiquitin-protein ligase HECW2	Q9P2P5	HECW2
1204.1	0	0	0	0	0	0	0	0	0	0	0	0	0	0	0	0	0	172292	0	0	0	0	0	0	0	0	0	0	0	0	0	0	0	0	0	0	0	U2 snRNP-associated SURP motif-containing protein	O15042	U2SURP
1204.2	0	0	0	0	0	0	0	0	0	0	0	0	0	0	0	0	0	0	0	0	0	0	0	0	0	0	0	0	0	0	0	0	401296	0	0	0	0	U2 snRNP-associated SURP motif-containing protein	E7ET15	U2SURP
1205.1	0	0	0	0	0	0	0	0	0	0	0	0	0	0	0	0	0	0	0	0	0	0	0	0	0	0	0	0	0	0	0	0	0	2.88638e+06	0	697409	0	Importin subunit alpha-4	O00629	KPNA4
1205.2	0	0	0	0	0	0	0	0	0	0	0	0	0	0	0	0	0	0	0	0	0	0	0	0	0	0	0	0	0	1.21427e+06	0	0	589176	0	198000	2.7429e+06	0	Importin subunit alpha-3	O00505	KPNA3
1206.1	0	0	0	0	0	0	0	0	0	0	0	0	0	0	0	0	0	0	0	0	0	802368	0	0	0	0	0	0	0	0	0	0	0	982787	0	5.03285e+06	266720	Isoform 2 of TAR DNA-binding protein 43	Q13148-2	TARDBP
1207.1	0	0	0	0	0	829830	0	0	0	0	0	0	0	0	0	0	0	0	0	0	0	0	156000	0	0	0	0	0	0	0	0	0	490676	0	172000	603942	0	Collagen alpha-6(VI) chain	F8W6Y7	COL6A6
1208.1	0	0	0	0	0	0	0	0	0	0	0	305511	0	0	0	0	0	0	0	0	0	407232	0	0	474455	291435	0	0	0	0	0	0	0	0	0	0	0	GDP-fucose protein O-fucosyltransferase 1	Q9H488	POFUT1
1209.1	0	0	0	0	0	0	0	0	0	0	0	0	0	0	0	0	0	0	0	0	0	0	0	0	0	1.58702e+06	0	241111	1.03018e+06	1.25672e+06	0	0	0	0	0	1.26181e+06	0	Ankyrin repeat domain 30A	Q5W026	ANKRD30A
1210.1	0	0	0	0	0	0	0	0	0	0	0	0	0	0	0	0	0	0	168000	0	0	0	0	0	0	0	0	0	1.46997e+06	4.08435e+06	0	0	915685	0	0	0	0	Zinc finger protein 608	Q9ULD9	ZNF608
1211.1	0	0	0	0	0	0	0	0	0	0	0	0	0	0	434561	0	0	0	0	0	0	624960	118000	0	0	0	0	0	0	0	0	0	0	0	0	0	0	T-complex protein 1 subunit zeta-2	Q92526	CCT6B
1212.1	0	0	0	0	0	0	0	0	0	0	0	0	0	0	0	0	0	0	0	0	0	365904	0	0	0	0	0	0	0	0	0	0	0	0	0	0	1.18346e+06	Golgi phosphoprotein 3	Q9H4A6	GOLPH3
1213.1	1370000	301029	0	587565	0	721000	0	0	0	0	0	0	0	0	0	0	0	0	0	759743	0	0	0	0	722110	0	0	0	0	0	895000	0	0	5.26809e+06	0	1.97359e+07	291449	Myeloblastin	P24158	PRTN3
1214.1	0	0	0	0	0	0	0	0	0	0	0	0	0	0	0	0	0	0	0	0	0	0	0	0	0	0	0	0	1.04826e+06	0	0	0	1.15099e+06	2.49681e+06	0	0	0	Kinesin-like protein KIF26B	Q2KJY2	KIF26B
1215.1	0	0	0	0	0	0	0	0	0	0	0	0	0	0	0	0	0	0	0	1.19388e+06	0	0	0	0	0	0	0	0	0	0	0	0	609241	0	0	0	0	Cytoplasmic aconitate hydratase	P21399	ACO1
1216.1	0	2.27607e+06	2.19594e+06	0	0	0	553148	0	0	0	0	0	0	0	0	0	0	0	0	0	0	0	0	235098	276331	468893	0	0	0	0	216000	0	0	513528	0	0	422159	2'-5'-oligoadenylate synthase 3	Q9Y6K5	OAS3
1217.2	0	0	0	0	0	0	0	0	0	0	0	0	0	0	0	0	0	0	0	0	0	0	0	0	0	0	0	0	0	0	0	0	0	0	305000	0	0	CLIP-associating protein 2	E7ERI8	CLASP2
1217.3	0	0	0	2.96025e+06	0	0	0	0	0	0	0	0	0	0	0	0	0	0	0	0	0	0	0	0	0	0	0	0	0	0	0	0	0	0	0	0	0	CLASP1 protein	B7ZLX3	CLASP1
1217.4	0	0	0	0	0	0	0	0	0	0	0	0	0	0	0	0	0	0	0	0	0	0	0	0	0	0	0	0	2.74113e+06	0	0	0	0	0	0	0	0	CLIP-associating protein 1	Q7Z460	CLASP1
1219.1	0	421440	0	0	0	0	0	0	0	0	0	0	0	0	0	0	0	0	0	0	0	0	0	0	0	0	0	0	0	0	0	0	1.35894e+06	1.6911e+06	0	0	0	FACT complex subunit SPT16	Q9Y5B9	SUPT16H
1220.1	0	0	0	0	0	0	0	0	0	0	0	0	0	0	0	0	0	0	0	0	0	0	0	0	0	0	0	0	0	3.89754e+06	0	0	0	3.04575e+06	0	0	0	Succinate dehydrogenase [ubiquinone] flavoprotein subunit, mitochondrial	D6RFM5	SDHA
1221.1	0	0	0	0	663184	589497	0	0	0	0	0	0	0	0	0	0	0	0	0	0	2.10641e+07	0	0	481720	0	0	0	0	0	0	0	0	0	3546000	0	0	0	Isoform 4 of Tyrosine-protein phosphatase non-receptor type 13	Q12923-4	PTPN13
1222.1	0	0	0	0	0	0	0	0	0	0	0	0	0	0	0	0	0	0	0	0	0	0	0	0	0	0	0	0	1.28924e+06	0	0	0	300972	1.14216e+06	0	0	0	Ubiquitin carboxyl-terminal hydrolase 47	Q96K76	USP47
1223.1	0	0	0	217533	0	0	0	0	0	0	0	0	0	0	0	0	0	0	0	0	0	0	0	0	0	2.07756e+06	0	0	1.14465e+06	985000	0	0	1.27503e+06	0	323000	0	0	Zinc finger C3H1 domain-containing protein	O60293	ZFC3H1
1224.1	0	0	0	0	0	0	0	0	0	0	0	0	0	0	0	0	0	0	0	0	0	0	0	0	0	0	0	0	0	0	222000	0	306444	0	0	373869	0	BUD13 homolog	Q9BRD0	BUD13
1225.1	0	0	0	0	0	0	0	0	0	0	0	0	0	0	0	0	0	0	0	0	0	0	0	0	0	0	167506	0	0	0	0	0	0	0	0	0	0	Calponin-3	Q15417	CNN3
1226.1	0	0	0	0	0	0	0	0	0	0	0	0	0	0	0	0	0	0	0	0	0	0	0	0	0	0	0	0	0	1.56241e+06	0	0	0	0	0	0	0	SRC kinase-signaling inhibitor 1	J3KRM1	SRCIN1
1227.1	0	0	0	0	0	0	0	0	0	0	0	0	0	0	0	0	0	0	0	0	0	0	0	0	0	0	0	0	0	0	0	0	291852	1.6424e+06	0	2.30792e+06	0	Probable G-protein coupled receptor 112	Q8IZF6	GPR112
1228.1	0	309839	0	0	0	0	0	0	0	0	0	0	0	0	0	0	0	0	0	0	0	0	0	0	0	0	0	0	0	0	0	0	1.24402e+06	0	0	0	0	Neurexin-3-alpha	Q9Y4C0	NRXN3
1229.1	0	904554	0	0	782217	0	0	0	0	0	0	0	0	0	0	0	0	0	0	0	0	101808	0	0	0	320290	203082	0	0	0	0	0	0	0	0	0	0	RNA-binding motif protein, X-linked-like-3	Q8N7X1	RBMXL3
1230.1	108000	0	664272	0	0	0	0	0	0	0	0	0	0	0	0	0	0	0	0	0	0	0	0	1.63877e+06	0	0	0	0	0	0	0	0	0	1.64683e+06	204000	0	0	Protocadherin Fat 3	Q8TDW7	FAT3
1231.1	0	0	0	168196	840033	0	0	0	2.27853e+06	0	0	0	0	0	0	0	0	0	0	516475	0	0	0	0	0	0	0	0	0	5.50241e+06	217000	0	0	0	0	0	0	Isoform 2 of Rho guanine nucleotide exchange factor 11	O15085-2	ARHGEF11
1232.1	0	0	0	0	0	0	0	0	0	0	0	0	0	0	0	0	0	0	0	0	0	0	0	0	0	0	0	0	0	1.30767e+06	0	0	0	0	0	0	0	Sorting nexin-6	Q9UNH7	SNX6
1233.1	0	0	0	0	0	0	0	0	0	0	0	0	0	0	0	0	0	0	0	0	0	0	0	0	0	0	0	0	0	0	570000	0	204296	703888	0	0	0	Isoform 4 of DNA topoisomerase 2-alpha	P11388-4	TOP2A
1234.1	0	0	0	176045	0	0	0	0	0	0	0	0	0	0	0	0	0	0	0	0	0	0	0	0	0	0	0	0	1.06031e+06	0	244000	0	0	0	2450000	0	0	BAH and coiled-coil domain-containing protein 1	F8WBW8	BAHCC1
1235.1	0	0	0	191743	0	0	0	0	0	0	0	0	0	0	0	0	0	0	0	0	0	0	0	0	0	0	0	0	0	1.71526e+06	0	0	315565	867685	0	0	0	Cortactin-binding protein 2	Q8WZ74	CTTNBP2
1236.1	0	0	0	0	0	0	0	0	0	0	0	0	0	0	0	0	0	0	0	0	0	0	0	0	0	0	228282	0	0	0	0	0	0	0	0	0	204897	HEAT repeat-containing protein 5B	Q9P2D3	HEATR5B
1237.1	0	0	0	0	0	0	0	0	0	0	0	0	0	0	0	0	0	0	0	0	0	0	104000	0	0	0	0	0	0	0	0	0	1.31151e+06	0	0	0	0	Unconventional myosin-X	Q9HD67	MYO10
1238.1	0	0	0	0	0	0	0	0	0	0	0	0	0	0	0	0	0	0	0	0	0	0	0	0	0	0	0	0	2.22905e+06	4.47496e+06	0	0	0	2.96164e+06	0	0	0	E3 UFM1-protein ligase 1	O94874	UFL1
1239.1	0	0	0	0	0	0	0	0	0	0	0	0	0	0	0	0	0	0	0	0	0	0	0	0	0	0	0	0	3.86771e+06	0	0	315904	260843	0	3500000	0	0	3-hydroxyisobutyrate dehydrogenase, mitochondrial	P31937	HIBADH
1240.1	0	0	0	595414	0	0	0	0	0	0	0	0	0	0	0	0	0	0	0	0	0	0	0	0	0	0	0	0	813303	0	522000	0	0	9.29663e+06	103000	0	0	Regulating synaptic membrane exocytosis protein 1	Q86UR5	RIMS1
1241.1	0	0	0	0	0	0	0	0	0	0	0	0	0	0	0	0	0	0	0	0	0	0	0	0	0	0	0	0	0	0	102000	0	0	0	165000	0	0	AF4/FMR2 family member 1	P51825	AFF1
1242.1	451000	0	0	0	0	0	0	0	0	0	0	0	0	0	0	0	0	289838	0	0	0	0	0	0	0	0	0	0	0	0	0	0	0	0	0	0	0	Isoform 2 of Rap guanine nucleotide exchange factor 6	Q8TEU7-2	RAPGEF6
1242.2	0	0	0	0	0	0	0	0	0	0	0	0	0	0	0	0	0	0	0	452851	0	0	0	0	0	0	0	0	0	0	0	0	0	0	1360000	0	0	Rap guanine nucleotide exchange factor 2	Q9Y4G8	RAPGEF2
1243.1	0	0	0	0	0	0	0	0	0	0	0	0	0	0	0	0	0	0	0	0	0	0	0	0	0	0	0	0	0	1.03595e+07	131000	318193	381231	0	0	0	0	Unconventional myosin-VIIa	Q13402	MYO7A
1244.1	0	0	0	0	0	0	0	0	0	0	0	0	0	0	0	0	0	0	0	0	0	381024	0	0	0	320290	0	0	0	900086	0	0	0	3.55043e+06	0	0	1.19582e+06	26S proteasome non-ATPase regulatory subunit 12	O00232	PSMD12
1245.1	367000	0	0	0	0	0	0	0	0	0	0	0	0	0	0	0	0	0	0	0	0	473760	0	0	0	0	0	0	0	0	0	0	0	0	0	0	0	ERO1-like protein alpha	Q96HE7	ERO1L
1246.1	324000	0	0	0	0	0	0	0	0	0	0	0	0	0	0	0	0	0	0	0	0	0	0	0	0	0	0	0	0	0	2020000	363976	0	0	0	9.20292e+06	888477	Dynein heavy chain 6, axonemal	Q9C0G6	DNAH6
1247.1	0	0	505066	287054	0	0	0	0	0	0	0	0	0	0	0	0	0	0	0	0	0	140112	0	707598	0	0	0	0	0	0	0	0	1.06161e+06	2.78456e+06	0	938266	0	Interferon-induced guanylate-binding protein 2	P32456	GBP2
1248.1	0	0	0	0	0	0	0	0	0	0	0	0	0	0	0	0	0	0	0	0	0	0	401000	0	0	216412	0	0	0	0	0	0	0	0	0	0	0	Multidrug resistance protein 1	P08183	ABCB1
1249.1	0	0	0	0	0	0	0	0	0	0	0	0	0	0	0	0	0	0	0	0	0	0	0	0	0	0	0	0	0	0	0	0	0	3.57699e+06	1150000	0	342673	Pyrroline-5-carboxylate reductase	B4DMU0	PYCR1
1250.1	0	0	0	622325	0	0	0	0	0	0	0	0	0	0	0	0	0	0	0	0	0	0	0	0	0	0	0	0	843425	2.22474e+06	0	0	0	0	790000	1.35527e+06	0	Complement component C8 beta chain	P07358	C8B
1251.1	3570000	588841	0	5.43834e+06	0	784484	3.07856e+06	0	0	1.94075e+06	280606	341342	0	0	0	0	0	0	153000	0	0	0	0	0	2.42963e+06	333275	232729	0	1.87963e+07	7.29409e+06	0	0	3.79407e+06	0	0	2.85075e+06	508710	Ig kappa chain V-II region Cum	P01614	NULL
1252.1	0	0	0	0	0	0	0	0	0	0	0	0	0	0	0	0	0	0	0	0	0	0	0	942695	0	0	0	0	3.60263e+07	0	0	0	0	2.48353e+06	0	1.34449e+06	0	Casein kinase I isoform epsilon	P49674	CSNK1E
1252.2	0	0	0	0	0	0	0	0	0	0	0	0	0	0	0	0	0	0	0	0	0	0	0	0	0	0	0	0	0	0	0	0	0	0	0	1.21148e+06	0	Casein kinase I isoform delta	H7BYT1	CSNK1D
1253.1	0	0	0	0	0	0	0	0	0	0	0	0	0	0	0	0	0	0	0	0	0	0	0	0	0	0	0	0	0	0	0	0	0	6.77326e+06	0	0	0	Histone deacetylase 2	J3KPW7	HDAC2
1254.1	0	0	0	0	0	0	0	0	0	0	0	0	0	0	0	0	0	0	0	0	0	0	0	0	0	0	0	0	0	9.2556e+06	0	0	1.02331e+06	1.08461e+06	0	916697	0	CD59 glycoprotein	E9PR17	CD59
1255.1	127000	0	0	0	0	0	0	0	0	0	0	0	0	0	0	0	0	0	0	0	0	0	129000	0	0	0	0	0	0	0	124000	0	0	0	344000	2.86153e+06	0	Ryanodine receptor 1	P21817	RYR1
1256.1	0	0	0	0	0	0	0	0	0	2.44159e+06	0	0	0	0	0	0	0	745527	0	0	0	274176	0	0	0	173130	0	0	0	0	1000000	0	1.4848e+06	0	1630000	0	0	Mediator of RNA polymerase II transcription subunit 14	O60244	MED14
1257.1	0	0	0	0	0	0	0	0	0	0	0	0	0	0	0	0	0	0	0	0	0	0	0	0	0	0	0	0	0	0	0	0	0	0	0	895128	0	POTE ankyrin domain family member B	Q6S5H4	POTEB
1257.2	0	0	0	0	0	0	0	0	0	0	0	0	0	0	0	0	0	0	0	0	0	0	0	0	0	0	0	0	0	0	0	0	0	0	451000	0	0	POTE ankyrin domain family member C	B2RU33	POTEC
1257.3	0	0	0	0	0	0	0	0	0	0	0	0	0	0	0	0	0	0	0	0	0	0	0	1.11787e+06	0	0	0	0	0	0	0	0	0	0	0	0	0	POTE ankyrin domain family member D	Q86YR6	POTED
1258.1	0	455214	0	0	0	0	0	0	0	0	0	0	0	0	0	0	0	0	0	0	0	0	151000	0	0	0	223835	0	0	0	1780000	0	0	5.35663e+06	0	1.70038e+08	0	Alpha-protein kinase 3	Q96L96	ALPK3
1259.1	1310000	0	759429	644751	0	0	1.64419e+06	0	0	0	0	0	0	0	0	0	0	756798	195000	3.74257e+06	0	264096	953000	0	0	525160	951671	594222	5.97627e+06	4186250	0	0	1.84231e+06	3.67881e+07	1060000	0	2.75551e+06	Synaptophysin-like protein 1	Q16563	SYPL1
1260.1	0	0	0	0	0	0	0	0	0	0	0	0	0	0	0	0	0	0	0	0	0	0	0	0	555269	0	0	0	1.09645e+07	1.79168e+06	0	0	4.77907e+06	6.15348e+06	0	5.46423e+06	0	Lipoma-preferred partner	Q93052	LPP
1261.1	0	0	0	0	0	0	0	0	0	0	0	0	0	0	0	0	0	0	0	0	0	0	0	0	0	0	0	258222	0	3.03991e+06	0	0	1.34434e+06	1.0182e+06	0	0	0	Short transient receptor potential channel 6	Q9Y210	TRPC6
1262.1	0	0	0	0	0	0	0	0	0	0	0	0	0	0	0	0	0	0	0	0	0	169344	0	0	0	0	0	0	0	0	0	0	313741	0	127000	0	0	Heterogeneous nuclear ribonucleoprotein M	P52272	HNRNPM
1263.1	0	0	0	319572	0	0	0	0	0	0	0	0	0	0	0	0	0	0	0	0	0	1068480	130000	0	0	0	0	0	2.67486e+06	0	0	0	0	3.7098e+06	0	0	0	Transmembrane emp24 domain-containing protein 9	Q9BVK6	TMED9
1264.1	0	164464	0	0	0	0	0	0	0	0	0	0	0	0	0	0	0	0	0	0	0	0	0	0	0	0	0	0	6.62691e+06	0	0	412048	0	0	0	388248	0	SH3 and multiple ankyrin repeat domains protein 2	A6NHU9	SHANK2
1265.1	0	0	0	0	0	0	0	0	0	0	0	0	0	0	0	0	0	0	0	0	0	0	0	0	0	152931	0	0	801254	2.55591e+07	0	0	410417	0	0	0	0	KAT8 regulatory NSL complex subunit 1	Q7Z3B3	KANSL1
1266.1	0	0	0	206320	0	0	0	0	0	0	0	0	0	0	0	0	0	212548	0	0	0	0	0	0	0	0	0	0	0	0	334000	0	0	0	995000	0	0	Cyclic nucleotide-gated cation channel beta-1	Q14028	CNGB1
1267.1	0	0	0	0	0	0	0	0	0	0	0	0	0	0	0	0	0	0	0	0	0	0	0	0	0	0	0	273778	1.16875e+06	1.35013e+06	177000	0	0	0	173000	0	0	Trinucleotide repeat-containing gene 18 protein	O15417	TNRC18
1268.1	1700000	232012	0	0	0	0	0	0	0	0	0	0	0	0	0	0	0	0	0	0	0	0	0	0	0	0	0	0	0	0	516000	0	0	2.65618e+06	0	1.04971e+06	0	Tetratricopeptide repeat protein 6	G3V3A5	TTC6
1269.1	0	323055	0	308359	0	0	0	0	0	0	0	0	0	0	0	0	0	0	0	0	0	0	0	0	0	0	0	0	0	0	1540000	0	0	1.3458e+06	0	1.80464e+06	0	Coiled-coil domain-containing protein 108	Q6ZU64	CCDC108
1270.1	0	0	0	0	0	0	0	0	0	0	0	0	0	0	0	0	0	0	0	0	0	0	0	0	0	0	0	0	0	0	0	0	0	0	0	589562	0	Protein SOGA2	Q9Y4B5	SOGA2
1270.2	0	0	0	0	0	0	0	0	0	0	0	0	0	0	0	0	0	0	0	0	0	0	0	0	0	0	0	0	0	0	102000	0	0	0	0	0	0	Isoform 4 of Protein SOGA2	Q9Y4B5-4	SOGA2
1271.1	547000	0	0	0	0	0	0	0	0	0	0	0	0	0	0	0	0	996719	300000	3.43194e+06	0	1189440	169000	0	0	874305	849388	0	1.62058e+06	6.73366e+06	0	0	0	0	0	1.30854e+06	0	Endothelial protein C receptor	Q9UNN8	PROCR
1272.1	0	252570	318411	0	0	0	0	0	0	0	0	0	0	0	0	0	0	0	0	0	0	0	0	0	0	0	0	0	0	0	0	0	0	0	0	0	238458	Unconventional myosin-Vc	Q9NQX4	MYO5C
1272.2	0	0	0	0	0	0	0	0	0	0	0	0	0	0	0	0	0	0	0	0	0	0	0	0	0	0	0	0	0	0	126000	0	0	0	0	0	0	Unconventional myosin-Vc	E9PE01	MYO5C
1273.1	0	0	0	0	0	0	0	0	0	0	0	0	0	0	0	0	0	0	0	0	0	0	0	0	0	0	0	0	0	0	111000	0	1.44649e+06	0	0	6.18321e+06	0	Transcription termination factor 2	Q9UNY4	TTF2
1274.1	0	0	0	0	0	0	0	0	0	0	0	0	0	0	0	0	0	0	0	0	0	0	0	0	0	0	0	0	0	0	0	0	0	876539	0	0	0	Isoform 2 of AP-2 complex subunit alpha-2	O94973-2	AP2A2
1274.2	0	0	0	0	0	0	0	0	0	0	0	0	0	0	0	0	0	0	0	0	0	0	0	0	0	0	0	0	0	0	0	0	328333	0	0	0	0	AP-2 complex subunit alpha-2	O94973	AP2A2
1275.1	0	0	0	0	0	0	0	0	0	0	0	0	0	0	0	0	0	0	0	0	0	639072	0	0	0	0	0	0	0	0	0	0	0	0	0	0	0	Isoform 6 of N-terminal kinase-like protein	Q96KG9-6	SCYL1
1277.1	0	0	0	0	0	0	0	0	0	0	0	0	0	0	0	0	0	0	0	0	0	0	0	0	0	0	0	0	0	0	0	501325	0	0	0	0	508710	Isoform 2 of Threonine--tRNA ligase, cytoplasmic	P26639-2	TARS
1278.1	0	0	0	0	0	0	0	0	0	0	0	0	0	0	0	0	0	0	0	0	0	0	0	0	0	0	0	0	0	0	0	0	0	1.73537e+06	0	0	0	PHD and RING finger domain-containing protein 1	Q9P1Y6	PHRF1
1279.1	0	0	0	0	0	0	0	0	0	0	0	0	0	0	0	0	0	0	0	0	1.19267e+06	281232	0	0	0	253924	171953	395111	0	0	0	0	0	1.21299e+07	0	0	266720	26S proteasome non-ATPase regulatory subunit 14	O00487	PSMD14
1280.1	0	0	0	0	2.23442e+06	0	0	0	0	0	0	0	0	0	0	0	0	0	0	0	0	129024	0	0	0	0	0	0	1.58443e+06	0	0	0	0	0	855000	0	0	Carnitine O-palmitoyltransferase 2, mitochondrial	P23786	CPT2
1281.1	0	0	0	0	0	0	0	0	0	0	0	0	0	0	0	0	0	0	0	711089	0	1088640	159000	0	0	0	0	0	0	0	0	0	851843	0	0	0	2.34925e+06	Isoform 3 of Glucose-6-phosphate 1-dehydrogenase	P11413-3	G6PD
1282.1	0	0	0	0	0	0	0	0	0	0	0	0	0	0	0	0	0	0	0	0	0	0	0	0	0	0	0	0	0	0	159000	0	0	455978	0	0	0	Putative protein arginine N-methyltransferase 10	Q6P2P2	PRMT10
1283.1	0	659326	3.98929e+06	0	0	0	0	0	0	0	0	0	0	0	0	0	0	0	0	0	0	0	0	0	0	0	0	0	0	0	0	0	0	0	0	1.00297e+06	0	Dual specificity protein phosphatase 16	Q9BY84	DUSP16
1284.1	232000	3.50955e+06	6.91721e+06	2.78084e+06	0	634843	0	1.3535e+07	0	1.14776e+06	0	0	0	0	0	0	0	0	109000	0	0	0	0	0	0	4.7755e+06	0	0	0	3.18427e+06	0	0	3.08269e+06	916382	0	0	0	Ig heavy chain V-III region GAL	P01781	NULL
1285.1	0	0	1.97635e+06	0	0	0	0	0	0	0	0	0	0	0	0	0	0	0	0	0	3.96275e+06	0	0	0	0	0	0	0	0	0	0	0	0	0	0	0	0	Protein FAM188A	Q9H8M7	FAM188A
1286.1	588000	372982	514216	0	0	0	0	0	1.25159e+06	0	268079	0	0	0	0	0	0	0	0	0	0	0	0	0	411890	504962	0	0	0	2.70026e+06	136000	0	0	0	0	0	1.1234e+06	Contactin-5	O94779	CNTN5
1287.1	0	0	0	0	0	0	0	0	0	0	0	0	0	0	0	0	0	0	0	0	0	0	0	290415	0	0	219388	231778	0	1.32466e+06	0	0	319213	1.25283e+07	533000	1.01735e+06	0	Microtubule-associated protein RP/EB family member 1	Q15691	MAPRE1
1288.1	0	0	684401	0	0	0	0	0	0	0	0	0	0	0	0	0	0	0	0	0	0	0	0	0	0	0	0	0	1.30128e+06	0	0	0	233481	0	0	0	0	Rho GTPase-activating protein SYDE2	Q5VT97	SYDE2
1289.1	0	352424	0	155862	0	0	0	0	0	0	0	0	0	0	0	0	0	0	0	0	0	0	0	0	0	0	0	0	0	0	0	0	0	535663	0	0	0	CDK5 regulatory subunit-associated protein 3	F5H3I5	CDK5RAP3
1290.1	0	0	0	0	482934	0	0	0	0	0	0	0	0	0	0	0	0	0	0	0	0	0	0	0	0	0	0	0	0	2.79366e+06	308000	0	284556	0	0	0	0	Protein KHNYN	O15037	KHNYN
1291.1	0	0	0	0	0	0	0	0	0	0	0	0	0	0	0	0	0	0	0	0	0	0	0	0	0	0	0	0	0	0	159000	469277	0	0	784000	2.09223e+06	0	Plexin-C1	O60486	PLXNC1
1291.2	0	0	0	0	0	0	0	0	0	0	0	0	0	0	0	0	0	0	0	0	0	0	419000	0	0	0	0	0	0	0	0	0	0	0	0	0	0	Plexin-C1	B4DHQ7	PLXNC1
1292.1	0	0	0	0	520344	0	0	0	0	0	0	0	0	0	0	0	0	0	0	0	0	0	0	0	0	0	0	283111	0	8.35552e+06	1490000	0	1.59059e+06	0	1360000	1.1252e+06	0	Caveolin-1	Q03135	CAV1
1293.1	0	0	0	0	0	1.07016e+06	0	0	0	0	0	0	0	0	0	0	0	0	0	0	0	0	0	0	0	0	0	0	0	1.40957e+06	0	0	1.65261e+07	1.55829e+07	0	2.26119e+06	0	Partner and localizer of BRCA2	Q86YC2	PALB2
1294.1	0	0	0	0	0	0	0	0	0	0	0	0	0	0	0	0	0	0	0	0	0	0	0	0	0	0	0	0	0	0	0	0	0	5.35663e+06	0	0	0	Structural maintenance of chromosomes flexible hinge domain-containing protein 1	A6NHR9	SMCHD1
1295.1	0	0	0	649236	0	0	0	0	0	0	0	0	0	0	0	0	0	0	0	456594	0	0	0	0	0	0	0	0	0	0	0	0	0	447124	0	0	236692	Actin-related protein 2/3 complex subunit 3	O15145	ARPC3
1296.1	0	0	0	0	0	0	415815	0	0	0	0	0	0	0	0	0	0	0	0	0	0	0	0	0	0	0	0	0	0	0	103000	0	353870	0	0	0	1.05981e+06	Isoform 3 of Perilipin-3	O60664-3	PLIN3
1297.1	0	0	0	0	0	0	0	0	0	0	0	0	0	0	0	0	0	0	0	0	0	0	0	0	0	0	0	0	0	0	0	0	0	1.95229e+06	0	0	0	Protein kinase C beta type	P05771	PRKCB
1298.1	0	0	0	0	0	0	0	0	0	0	0	0	0	0	0	0	0	0	0	0	0	0	0	0	0	0	0	0	1.86758e+06	0	164000	0	0	0	0	0	0	Isoform 3 of ATP-binding cassette sub-family A member 2	Q9BZC7-3	ABCA2
1299.1	0	0	0	0	0	0	0	0	0	0	0	0	0	0	0	0	0	0	0	0	0	0	0	0	0	0	0	0	728960	6.66573e+06	306000	0	0	0	0	0	0	Protein FAM208B	Q5VWN6	FAM208B
1300.1	0	0	0	0	0	0	0	0	0	0	0	0	0	0	0	0	0	0	0	0	0	0	0	626927	0	0	0	0	0	1.59638e+06	298000	0	0	0	5030000	0	0	Nuclear autoantigen Sp-100	P23497	SP100
1301.1	0	1.01322e+06	1.86655e+06	1.72681e+06	0	0	4.73037e+06	4.503e+06	4.07568e+06	0	0	0	0	0	0	0	0	0	0	5.98812e+06	0	146160	0	0	0	0	0	0	0	0	0	0	7.05917e+06	0	0	0	0	Glutathione S-transferase P	P09211	GSTP1
1302.1	0	0	0	0	0	0	0	0	0	0	0	0	0	0	0	0	0	0	0	0	0	0	0	0	0	0	0	0	0	0	0	0	3.79407e+06	486966	0	0	0	Glutathione reductase, mitochondrial	P00390	GSR
1303.1	0	0	290962	0	0	0	0	0	0	0	0	0	0	0	0	0	0	0	0	0	0	936432	0	0	0	0	195671	0	0	0	0	0	0	4.51551e+06	0	1.22945e+06	286150	Dynein light chain 2, cytoplasmic	Q96FJ2	DYNLL2
1304.1	1210000	196770	1.7293e+06	2.38838e+06	0	0	0	0	0	0	0	0	0	0	0	0	0	0	0	0	0	0	0	0	391034	422725	0	0	0	0	0	0	0	0	0	0	0	Ig kappa chain V-IV region Len	P01625	NULL
1305.1	0	0	554475	0	0	0	0	0	0	0	0	0	0	0	0	0	0	0	0	0	0	0	0	0	0	0	0	0	0	0	174000	0	0	0	0	1.85496e+06	0	Rab GTPase-binding effector protein 1	Q15276	RABEP1
1306.1	0	0	0	0	0	0	0	0	0	0	0	0	0	0	0	0	0	0	0	0	0	0	0	0	0	0	0	0	0	1.06991e+06	0	0	0	0	0	1.67881e+06	0	Thyroid receptor-interacting protein 11	Q15643	TRIP11
1307.1	0	0	0	0	625774	0	0	0	0	0	0	0	0	0	0	0	0	0	0	0	0	0	0	0	0	0	0	0	0	2.70026e+06	0	0	0	0	0	0	0	Death-inducer obliterator 1	Q9BTC0	DIDO1
1308.1	0	284876	0	0	0	0	0	0	0	0	0	0	0	0	0	0	0	0	0	767228	0	0	0	0	0	0	0	0	0	0	0	0	1.91528e+06	0	0	0	0	Astrocytic phosphoprotein PEA-15	B1AKZ3	PEA15
1309.1	204000	0	402589	2.81448e+06	0	0	0	0	0	0	0	0	0	0	0	0	0	0	0	0	0	0	0	636146	0	0	0	0	0	2.58987e+06	0	0	0	0	0	0	0	Cell division cycle 5-like protein	Q99459	CDC5L
1310.1	0	0	0	0	0	0	0	0	0	0	0	0	0	0	0	0	0	0	0	0	0	0	0	0	0	468893	0	0	0	2.04642e+06	898000	0	0	0	3180000	0	0	Integrin alpha-8	P53708	ITGA8
1311.1	0	0	0	0	0	652981	0	0	0	0	0	0	0	0	0	0	0	0	0	0	0	0	0	0	0	0	0	340667	957890	0	222000	0	0	1.93901e+06	399000	0	0	Tetratricopeptide repeat protein GNN	Q6P2S7	GNN
1312.1	0	0	0	0	374104	0	0	0	0	0	0	0	0	0	0	0	0	0	0	0	0	0	0	0	0	0	0	0	4.51232e+06	1.09539e+06	0	0	0	4.82539e+06	0	2.21086e+06	0	Protein FAM184A	Q8NB25	FAM184A
1313.1	0	0	0	0	0	0	0	0	0	0	0	0	274225	0	0	0	0	0	0	0	0	0	0	0	0	0	206047	0	0	3.61733e+06	0	0	1.04519e+06	2.58535e+06	0	704599	0	Isoform 2 of Peroxisome proliferator-activated receptor gamma coactivator-related protein 1	Q5VV67-2	PPRC1
1314.1	483000	0	0	0	0	0	0	0	0	0	0	0	0	0	0	0	0	0	0	0	0	0	0	0	0	0	0	0	0	0	0	0	0	0	1290000	0	0	Protein NYNRIN	Q9P2P1	NYNRIN
1315.1	0	0	0	0	0	0	0	0	0	0	0	0	0	0	0	0	0	0	0	0	0	0	0	0	0	0	541059	0	0	3.30315e+06	304000	0	815361	4.05953e+06	0	4.81715e+06	0	Isoform Short of Adenomatous polyposis coli protein	P25054-2	APC
1316.1	0	0	0	0	0	0	0	0	0	0	0	0	0	0	0	0	0	0	0	0	0	0	0	0	0	148603	0	0	0	7141250	0	0	2.0612e+06	579933	0	0	0	Isoform 3 of Histone-lysine N-methyltransferase MLL2	O14686-3	KMT2D
1317.1	0	0	0	1.39042e+06	0	0	0	0	0	0	0	0	0	0	0	0	0	0	0	0	0	0	179000	0	0	0	0	0	0	2.20776e+06	651000	0	0	0	0	0	0	Armadillo repeat-containing X-linked protein 4	F8W8Y7	ARMCX4
1318.1	0	0	0	0	0	0	0	0	0	0	0	0	0	0	0	0	0	0	0	0	0	208656	0	0	0	0	0	0	0	0	0	0	0	2.59863e+06	0	0	310879	C-1-tetrahydrofolate synthase, cytoplasmic	P11586	MTHFD1
1319.1	0	399413	0	0	0	0	0	0	0	0	0	0	0	0	0	0	0	0	0	0	0	0	0	0	0	0	0	0	0	0	304000	0	0	898674	406000	0	0	Isoform 2 of Testis-expressed sequence 2 protein	Q8IWB9-2	TEX2
1320.1	382000	0	0	0	0	0	0	0	0	0	0	0	0	0	0	0	0	0	0	0	0	0	0	0	0	0	0	0	0	0	366000	0	0	1.15987e+06	0	0	0	Inositol hexakisphosphate and diphosphoinositol-pentakisphosphate kinase 2	O43314	PPIP5K2
1321.1	0	0	0	0	0	0	0	0	0	0	0	0	0	0	0	0	0	0	0	0	0	0	0	0	0	0	0	0	0	0	132000	439518	262667	0	0	0	0	SLIT-ROBO Rho GTPase-activating protein 3	O43295	SRGAP3
1322.1	185000	0	294622	0	0	0	0	0	0	0	0	0	0	0	0	0	0	0	0	0	0	120960	0	0	0	0	0	0	0	0	0	0	375759	0	0	388248	0	Isoform 2 of E3 ubiquitin-protein ligase RNF213	Q63HN8-4	RNF213
1323.1	0	0	0	0	0	0	0	0	0	0	0	0	0	0	0	0	0	0	0	0	0	0	0	0	0	0	0	0	0	2.5644e+06	0	0	0	4.02411e+06	0	0	0	Caprin-1	Q14444	CAPRIN1
1324.1	0	0	0	0	0	0	0	0	0	0	0	0	0	0	0	0	0	0	0	0	0	0	0	0	0	0	0	0	0	0	0	0	233481	0	269000	1.56378e+06	0	E3 ubiquitin-protein ligase UBR5	O95071	UBR5
1325.1	0	0	0	0	0	0	0	0	0	0	0	0	0	0	0	0	0	0	0	733545	0	129024	0	0	0	0	0	0	0	2.42853e+06	0	0	0	2.96164e+06	0	0	0	Isoform 3 of Histone deacetylase complex subunit SAP130	Q9H0E3-3	SAP130
1326.1	0	0	0	0	0	0	0	0	0	0	0	0	0	0	0	0	0	0	0	0	0	0	0	0	0	0	0	0	0	0	0	0	0	451551	0	0	0	ATP-dependent RNA helicase DDX3X	O00571	DDX3X
1326.2	0	0	0	632417	0	0	0	0	0	0	0	0	0	0	0	0	0	0	0	0	0	0	0	0	0	0	0	0	0	0	532000	0	0	0	436000	0	0	ATP-dependent RNA helicase DDX3Y	O15523	DDX3Y
1327.1	0	0	0	0	0	0	0	0	0	0	0	0	0	0	0	0	0	0	0	0	0	522144	0	0	0	0	0	0	0	0	0	0	0	0	0	2.55237e+06	0	Excitatory amino acid transporter 1	B4DF14	NULL
1328.1	0	0	0	0	0	0	0	0	0	0	0	0	0	0	0	0	0	0	0	0	0	0	115000	0	448386	0	0	0	0	0	0	0	0	2.90852e+06	0	1.34449e+06	0	Filamin A-interacting protein 1-like	Q4L180	FILIP1L
1329.1	0	0	0	0	0	0	0	0	0	0	0	0	0	0	0	0	0	0	0	0	0	469728	0	0	0	0	0	0	0	0	128000	0	0	0	237000	0	0	2',5'-phosphodiesterase 12	F6T1Q0	PDE12
1330.1	0	0	0	0	0	0	0	0	0	0	0	0	0	0	0	0	0	0	0	0	0	238896	114000	0	0	0	0	0	0	0	0	0	0	6.24202e+06	0	0	0	Isoform 2 of DBIRD complex subunit KIAA1967	Q8N163-2	KIAA1967
1331.1	0	0	0	0	0	0	0	0	0	0	0	0	0	0	0	0	0	0	0	0	0	0	0	0	0	0	0	0	0	1.85112e+06	0	0	353870	522382	0	0	0	Septin 10, isoform CRA_c	B5ME97	SEPT10
1332.1	0	0	0	0	0	0	0	0	0	0	0	0	0	0	0	0	0	0	0	0	0	160272	0	0	0	0	0	0	0	0	0	0	0	0	0	0	0	Podocalyxin	F5GWY5	PODXL
1333.1	0	0	0	0	0	0	0	0	0	0	0	0	0	0	0	0	0	0	0	0	0	0	0	0	0	0	0	0	0	0	0	0	0	8.18989e+06	192000	0	0	Splicing factor U2AF 65 kDa subunit	P26368	U2AF2
1334.1	0	2.7166e+06	1.81897e+06	0	476132	743673	0	0	0	0	0	0	0	0	0	0	0	0	1450000	6.47465e+06	0	1209600	0	0	0	431382	0	0	0	4.3306e+07	0	0	4.45074e+06	0	7030000	0	1.32123e+06	Ribonucleases P/MRP protein subunit POP1	Q99575	POP1
1335.1	0	0	0	0	0	0	0	0	0	0	0	0	0	0	0	0	0	0	0	0	0	0	0	0	0	0	0	0	1.18682e+07	7.18371e+06	2020000	0	1.74929e+06	1.03148e+06	1350000	3.77464e+06	0	Monocarboxylate transporter 1	P53985	SLC16A1
1336.1	0	0	0	0	0	0	0	0	0	0	0	0	0	0	0	0	0	0	0	0	0	156240	0	0	0	0	0	0	0	3.72772e+06	0	0	0	1.12002e+06	0	1.91608e+07	0	Regulation of nuclear pre-mRNA domain-containing protein 2	Q5VT52	RPRD2
1337.1	0	0	0	0	0	0	0	0	0	0	0	0	0	0	0	0	0	0	0	0	0	0	0	0	0	0	0	0	0	0	0	0	2.48074e+06	571079	0	0	0	Zyxin	Q15942	ZYX
1338.1	0	0	0	0	0	0	0	2.96729e+06	1.77576e+06	0	0	0	0	0	0	0	0	0	0	0	0	0	0	0	993228	0	0	0	0	891595	469000	0	297324	0	0	0	0	ATP-binding cassette sub-family A member 13	Q86UQ4	ABCA13
1339.1	297000	0	0	0	0	0	0	0	0	0	0	0	0	0	0	0	0	0	0	0	0	0	0	0	875917	0	0	0	4.05446e+07	0	0	0	0	3.97542e+07	0	1.14318e+06	0	Isoform 2 of WD repeat-containing protein 52	Q96MT7-2	WDR52
1340.1	0	0	0	0	0	0	0	0	0	1.40861e+06	0	0	0	0	0	0	0	0	0	0	0	0	0	0	0	0	0	0	0	0	0	0	0	9.60652e+06	0	0	551103	Ceroid-lipofuscinosis neuronal protein 5	O75503	CLN5
1341.1	0	0	0	0	0	0	0	0	0	0	0	0	0	0	0	0	0	0	0	0	0	0	0	0	0	0	0	0	7.8318e+06	1.01047e+06	0	0	0	0	556000	0	0	E3 ubiquitin-protein ligase RAD18	Q9NS91	RAD18
1342.1	0	0	0	0	0	0	0	0	0	0	0	0	0	0	0	0	0	0	0	0	0	0	0	0	0	0	0	0	0	985000	505000	0	229833	0	0	0	0	Phosphatidylinositol 3-kinase regulatory subunit beta	O00459	PIK3R2
1343.1	0	0	0	0	0	0	0	0	0	0	0	0	0	0	0	0	0	0	0	0	0	0	0	0	0	0	0	0	0	2.58138e+06	0	0	0	0	0	1.11442e+06	0	Probable histidine--tRNA ligase, mitochondrial	P49590	HARS2
1344.1	0	0	0	0	0	0	0	0	0	0	0	0	0	775793	0	0	0	359077	0	0	0	0	0	0	0	0	0	0	0	0	0	0	0	0	0	0	0	Lactadherin	Q08431	MFGE8
1345.1	0	0	0	0	0	0	0	0	0	0	0	0	0	0	0	0	0	0	0	0	0	0	0	0	0	0	0	0	0	1.04444e+06	143000	576867	516213	464831	471000	0	0	Plexin-B2	O15031	PLXNB2
1346.1	0	0	0	0	0	0	0	0	0	0	0	0	0	0	0	0	0	0	0	0	0	533232	0	0	0	0	0	0	0	0	108000	0	0	0	0	0	0	Serine/arginine-rich splicing factor 11	Q05519	SRSF11
1347.1	0	0	523365	0	0	0	0	0	0	0	0	0	0	0	0	0	0	0	0	0	0	0	0	0	284152	0	211976	0	0	0	148000	0	189704	3.15643e+06	0	0	0	Leucine-rich repeat serine/threonine-protein kinase 2	Q5S007	LRRK2
1348.1	0	0	380629	0	0	0	0	0	0	0	0	0	0	0	0	0	0	0	0	0	1.63511e+06	0	0	0	0	0	0	0	0	0	199000	0	0	9.9164e+06	107000	0	185467	Nuclear valosin-containing protein-like	O15381	NVL
1349.1	0	0	0	0	0	0	0	0	0	0	0	0	0	0	0	0	0	0	0	0	0	0	0	0	0	0	0	0	0	0	0	0	206120	0	0	0	0	N-alpha-acetyltransferase 16, NatA auxiliary subunit	Q6N069	NAA16
1349.2	0	0	0	0	0	0	0	0	0	0	0	0	0	0	0	0	0	0	0	0	0	0	0	0	0	0	0	0	0	0	0	0	0	0	0	0	3.46206e+06	N-alpha-acetyltransferase 15, NatA auxiliary subunit	Q9BXJ9	NAA15
1350.1	0	0	0	0	0	0	0	0	0	0	0	0	0	0	0	0	0	0	0	0	0	0	0	0	0	0	0	0	0	0	0	0	527157	2.76243e+06	0	0	0	Laminin subunit alpha-1	P25391	LAMA1
1351.1	0	0	2.08614e+06	0	0	0	0	0	0	0	0	0	0	0	0	0	0	0	0	0	0	0	0	0	0	0	306847	0	0	1.20578e+07	0	0	0	4.60404e+06	282000	1.53142e+06	0	Dedicator of cytokinesis protein 1	Q14185	DOCK1
1351.2	0	0	0	0	0	0	0	0	0	0	0	0	0	0	0	0	0	0	0	0	0	0	0	0	0	0	0	0	0	0	0	0	784352	0	0	0	0	Dedicator of cytokinesis protein 5	Q9H7D0	DOCK5
1352.1	0	0	0	156983	0	0	0	0	0	0	0	0	0	0	0	0	0	0	0	0	0	137088	0	0	0	0	0	0	0	0	0	0	0	0	0	0	0	Ras-related protein Rab-7a	P51149	RAB7A
1354.1	583000	0	247043	0	0	0	0	0	0	0	0	0	0	0	0	0	0	0	0	0	0	0	114000	746780	0	0	0	0	6.2052e+06	2.30966e+07	0	0	0	0	0	7.76496e+06	0	Zymogen granule protein 16 homolog B	Q96DA0	ZG16B
1355.1	0	0	0	0	0	0	0	0	0	0	0	0	0	0	0	0	0	0	0	0	0	0	0	0	0	0	0	0	1.24706e+06	0	0	0	4.5237e+06	0	1060000	0	0	Cysteine-rich secretory protein LCCL domain-containing 1	Q9H336	CRISPLD1
1356.1	123000	0	0	0	0	0	991852	0	0	0	0	0	0	0	0	0	0	0	0	0	0	0	0	0	0	0	0	0	0	0	209000	0	0	0	0	0	0	Unconventional myosin-XV	Q9UKN7	MYO15A
1357.1	0	0	0	428339	0	0	0	0	0	0	270585	0	0	0	0	0	0	194835	0	0	0	0	0	0	0	0	0	0	0	1.59638e+06	0	0	0	0	0	0	0	Olfactomedin-like protein 3	Q9NRN5	OLFML3
1358.1	0	0	0	119980	0	0	0	0	0	0	0	0	0	0	0	0	0	0	0	0	0	0	0	0	0	0	0	0	0	0	0	0	0	2.35957e+06	0	0	0	GDP-L-fucose synthase	Q13630	TSTA3
1359.1	139000	0	0	0	0	0	0	0	0	0	0	0	0	0	0	0	0	0	0	0	0	0	0	0	0	0	0	0	0	0	0	0	1.34069e+06	0	0	0	0	Histone acetyltransferase KAT2B	Q92831	KAT2B
1360.1	0	0	0	0	0	0	0	0	0	0	0	0	0	0	0	0	0	0	0	0	0	0	0	0	0	0	0	0	0	0	435000	0	0	2.34629e+06	202000	0	0	Mitogen-activated protein kinase kinase kinase kinase 4	G5E948	MAP4K4
1361.1	0	0	0	182773	0	0	0	0	0	0	0	0	0	0	0	0	0	0	0	0	0	0	143000	0	0	0	0	0	0	0	0	0	284556	0	2420000	0	0	Oxygen-regulated protein 1	P56715	RP1
1362.1	0	0	0	0	1.92833e+06	0	0	0	0	0	0	0	0	0	0	0	0	0	0	404198	0	0	0	0	0	0	0	0	5.68107e+06	0	197000	0	0	0	0	0	0	Phosphatidylinositol 4,5-bisphosphate 5-phosphatase A	Q15735	INPP5J
1363.1	360000	0	0	0	0	0	0	0	0	0	0	0	0	0	0	0	0	0	0	0	0	0	0	0	0	369344	0	0	0	1.62185e+06	0	0	2.0612e+06	0	0	0	0	Isoform 3 of Coiled-coil domain-containing protein 171	Q6TFL3-4	CCDC171
1364.1	0	0	0	0	0	0	0	0	0	0	0	0	0	0	0	0	0	0	0	0	0	305424	121000	0	0	0	0	0	0	0	0	0	0	0	0	0	0	Suppressor of tumorigenicity 14 protein	Q9Y5Y6	ST14
1365.1	0	0	0	0	0	526013	0	0	0	0	0	0	0	0	0	0	0	0	0	0	0	0	0	0	0	0	0	0	6.2052e+06	0	0	487590	0	1.6911e+06	186000	0	0	Lactase-phlorizin hydrolase	P09848	LCT
1366.1	0	0	0	0	0	0	0	0	0	0	0	0	0	0	0	0	0	0	0	0	0	0	356000	0	0	0	0	0	0	0	0	0	0	0	0	0	0	Cytochrome c oxidase subunit 7A2, mitochondrial	H0UI06	COX7A2
1367.1	0	0	0	0	0	0	949889	0	0	0	0	0	0	0	0	0	0	0	0	0	0	0	0	0	0	0	0	0	0	1.01897e+06	0	0	1.13822e+07	0	0	3.1671e+06	0	Prostaglandin-H2 D-isomerase	F8W7I2	PTGDS
1368.1	0	0	0	0	0	0	0	0	0	0	0	0	0	0	0	0	0	0	0	0	0	0	0	0	0	0	0	0	0	0	0	0	0	1.44762e+06	0	1.4092e+06	0	Protein kinase C and casein kinase substrate in neurons protein 2	Q9UNF0	PACSIN2
1369.1	781000	0	0	401428	863840	0	0	0	0	0	0	0	0	0	0	0	0	0	0	0	0	299376	146000	640756	484883	0	0	634667	2.84957e+06	4.95047e+06	0	0	2.84556e+06	1.70881e+06	0	837609	287916	CD63 antigen	P08962	CD63
1370.1	0	0	0	0	0	0	0	0	0	0	0	0	0	0	0	0	0	0	0	0	0	0	0	0	0	0	0	0	0	0	0	0	0	9.7836e+06	0	0	0	Probable methylthioribulose-1-phosphate dehydratase	J3KN82	APIP
1370.2	0	0	0	0	0	0	0	0	0	0	0	0	0	0	0	0	0	0	0	0	0	0	0	0	0	0	0	0	0	0	0	0	0	2.04526e+06	0	0	0	Isoform 2 of Probable methylthioribulose-1-phosphate dehydratase	Q96GX9-3	APIP
1371.1	0	0	0	0	0	0	0	0	0	0	0	0	0	0	0	0	0	0	0	0	0	0	0	0	0	0	0	0	0	7.45543e+06	0	0	851843	0	0	0	0	Dendrin	O94850	DDN
1372.1	0	0	0	0	0	0	0	0	0	0	0	0	0	0	0	0	0	0	0	0	0	0	0	0	0	0	161576	0	0	1.0869e+06	0	448675	0	0	0	0	600561	Isoform 2 of Ubiquitin carboxyl-terminal hydrolase 36	Q9P275-2	USP36
1373.2	0	0	193975	0	0	0	0	0	0	0	0	0	0	0	0	0	0	0	0	0	0	0	0	0	0	0	0	0	0	0	0	0	0	0	0	0	0	Ras homolog gene family, member C	Q5JR05	RHOC
1374.1	0	0	0	0	0	0	0	0	0	0	0	0	0	0	0	0	0	0	0	0	0	0	0	0	0	0	0	0	0	1.84263e+06	0	0	0	2.95721e+06	0	0	0	Mast cell carboxypeptidase A	P15088	CPA3
1375.1	951000	0	0	0	0	557755	0	0	0	0	0	0	0	0	0	0	0	0	0	0	0	0	0	0	763821	0	0	0	0	0	0	1.49711e+06	0	8.67685e+06	7200000	1.61051e+06	0	Nck-associated protein 5	O14513	NCKAP5
1376.1	0	0	0	0	0	684723	0	0	0	0	0	0	0	0	0	0	0	0	0	0	0	192528	0	0	0	414069	0	0	0	1.06142e+07	0	0	0	0	116000	0	0	Deubiquitinating protein VCIP135	Q96JH7	VCPIP1
1377.1	0	0	0	0	0	0	0	0	0	0	0	0	0	0	0	0	0	0	0	0	0	0	235000	0	0	0	0	0	0	0	0	0	0	0	0	456551	0	Intercellular adhesion molecule 1	P05362	ICAM1
1378.1	286000	0	0	394700	0	0	0	0	0	0	0	0	0	0	0	0	0	0	0	0	0	0	0	0	0	0	0	0	5.06055e+06	4.89953e+06	0	0	904741	0	521000	474526	0	Fetuin-B	Q9UGM5	FETUB
1379.1	0	0	0	0	0	0	0	0	0	0	0	0	0	0	0	0	0	0	0	0	0	0	0	0	0	0	0	0	0	0	625000	0	1.79671e+06	4.22333e+06	0	0	0	Protein bassoon	Q9UPA5	BSN
1380.1	0	0	0	0	0	0	0	0	0	0	0	0	0	421357	0	0	0	0	0	0	0	0	0	0	0	0	0	0	0	0	0	0	0	2.00984e+06	0	0	0	Leucine-rich repeat serine/threonine-protein kinase 1	Q38SD2	LRRK1
1381.1	0	0	0	0	0	0	2.0333e+06	0	2.32132e+06	0	0	0	0	0	0	0	0	0	0	0	0	272160	0	0	0	310191	0	0	1.90976e+06	0	0	0	0	0	0	0	0	Replication factor C subunit 1	P35251	RFC1
1382.1	0	0	0	0	0	0	0	0	0	0	0	0	0	0	0	0	0	0	0	0	0	386064	0	0	310221	0	0	0	0	0	0	0	0	1.44762e+07	0	3.27854e+06	0	Staphylococcal nuclease domain-containing protein 1	Q7KZF4	SND1
1383.1	0	0	0	0	0	0	0	0	0	0	0	0	354383	0	0	0	0	0	0	0	0	0	0	0	0	0	0	0	0	1.0869e+06	245000	0	0	0	2700000	0	0	Proto-oncogene tyrosine-protein kinase ROS	P08922	ROS1
1384.1	285000	0	0	0	0	0	0	0	0	0	0	0	0	0	0	0	0	0	0	0	0	470736	198000	0	0	0	0	0	0	0	0	0	0	7.61438e+06	0	2.24681e+06	0	Epithelial splicing regulatory protein 2	Q9H6T0	ESRP2
1385.1	0	0	0	0	0	0	0	0	0	0	0	0	0	0	0	0	0	0	0	0	0	0	0	0	0	0	0	0	0	0	0	0	0	447124	149000	0	0	Tetratricopeptide repeat protein 21B	Q7Z4L5	TTC21B
1386.1	0	0	0	0	0	0	0	0	0	5.06056e+06	0	0	0	0	0	0	0	0	0	0	0	0	0	0	0	0	0	0	0	1.63884e+06	121000	0	0	0	0	0	0	NEDD4-like E3 ubiquitin-protein ligase WWP2	O00308	WWP2
1388.1	184000	312776	0	0	0	0	0	0	0	0	0	0	0	0	0	0	0	0	0	0	1.81786e+06	0	0	0	0	0	0	0	0	1.46901e+06	101000	0	0	0	2650000	0	0	Slit homolog 2 protein	O94813	SLIT2
1389.1	0	0	0	0	0	0	0	0	0	0	0	0	0	0	0	0	0	0	0	0	0	0	0	0	0	0	0	0	0	0	0	0	0	0	0	535639	0	Outer dense fiber protein 2	Q5BJF6	ODF2
1389.2	0	0	0	0	0	0	0	0	0	0	0	0	0	0	0	0	0	0	0	0	0	0	0	0	0	0	0	0	0	0	257000	0	0	0	0	0	0	Isoform 3 of Outer dense fiber protein 2	Q5BJF6-3	ODF2
1390.1	0	0	0	0	0	0	663778	0	0	0	0	0	0	0	0	0	0	0	0	0	0	0	0	0	0	0	0	0	0	1.39259e+06	416000	0	643898	0	0	0	0	Isoform 3 of Formin-like protein 3	Q8IVF7-3	FMNL3
1391.1	0	0	0	0	380906	0	0	0	0	0	0	0	0	0	0	0	0	0	0	0	0	0	0	0	0	0	0	0	6.08471e+06	0	0	0	559991	0	0	0	0	Isoform 2 of Transmembrane protease serine 2	O15393-2	TMPRSS2
1392.1	0	0	0	276963	0	0	0	0	0	0	0	0	0	0	0	0	0	0	0	0	0	0	0	0	0	0	0	0	0	0	0	0	206120	0	0	0	0	Glutathione S-transferase Mu 3	P21266	GSTM3
1393.1	0	0	0	0	0	0	0	0	0	0	0	0	0	0	0	0	0	0	0	0	0	0	0	0	0	0	0	0	0	0	0	0	330157	0	0	1.22586e+06	0	LIM and SH3 domain protein 1	Q14847	LASP1
1394.1	0	0	0	0	2.68334e+06	0	0	0	0	0	0	0	0	0	0	0	0	0	0	0	1.00992e+07	913248	0	0	0	491977	360212	0	9.09694e+06	2.98047e+06	0	0	1.27138e+07	3.82047e+07	2340000	1.74712e+07	0	Parathymosin	P20962	PTMS
1395.1	0	0	0	0	0	0	0	0	0	0	0	0	0	0	0	0	0	0	0	0	0	0	0	0	0	0	0	0	0	5.32409e+06	0	0	0	0	0	776496	0	Interferon-induced very large GTPase 1	Q7Z2Y8	GVINP1
1396.1	0	0	882036	0	1.36718e+06	0	0	0	0	0	0	0	0	0	0	0	0	0	0	0	0	0	0	0	0	0	0	0	0	0	445000	0	0	0	0	0	0	Diffuse panbronchiolitis critical region protein 1	E9PEI6	DPCR1
1397.1	0	0	0	0	340094	0	0	0	0	0	0	0	0	0	0	0	0	0	0	508990	0	237888	0	0	0	0	0	0	0	2.34362e+06	0	0	2.00648e+06	7.57011e+06	0	0	0	Ubiquitin carboxyl-terminal hydrolase 34	Q70CQ2	USP34
1398.1	555000	0	0	1.03272e+06	0	0	0	0	0	1.70077e+06	0	0	0	0	0	0	0	0	0	0	0	0	0	0	0	0	0	0	1.84349e+07	1.15483e+07	0	0	1.00871e+07	460404	221000	1.94124e+06	0	Dihydropyrimidinase	Q14117	DPYS
1399.1	0	0	0	0	0	0	0	0	0	0	0	0	0	0	0	0	0	0	0	0	0	0	0	0	276331	0	0	0	0	0	0	0	0	650764	0	0	0	Alpha-mannosidase 2	Q16706	MAN2A1
1400.1	0	0	0	0	0	0	0	0	0	0	0	0	0	0	0	0	0	0	0	0	0	0	0	0	0	0	0	0	0	0	0	0	0	2.0851e+06	0	0	0	Lamin B2, isoform CRA_a	J9JID7	LMNB2
1400.2	0	212923	0	0	0	0	0	0	0	0	0	0	0	0	0	0	0	0	0	0	0	0	143000	0	0	0	0	0	0	0	0	0	0	0	0	0	0	Lamin-B1	P20700	LMNB1
1401.1	127000	0	0	0	0	0	0	0	0	0	0	0	0	0	0	0	0	0	0	0	0	0	0	0	0	0	0	0	0	0	0	0	5.21685e+06	0	0	6.65055e+06	0	RNA exonuclease 1 homolog	Q8N1G1	REXO1
1402.1	0	0	721000	0	0	0	0	0	0	0	0	0	0	0	0	0	0	0	0	0	0	401184	298000	474805	401462	0	148235	180444	0	0	0	0	576407	0	0	0	0	Lipase	E7EUT7	NULL
1403.1	0	168870	0	594292	0	0	0	0	0	0	0	0	0	0	0	0	0	0	0	0	0	109872	0	0	0	0	0	0	0	0	0	0	6.76731e+06	1.09789e+07	0	0	0	Thymosin beta-4	P62328	TMSB4X
1404.1	370000	0	0	0	0	0	0	0	0	0	0	0	0	0	0	0	0	0	0	0	0	0	0	0	0	0	0	0	0	0	185000	0	0	0	0	938266	0	Laminin subunit alpha-2	P24043	LAMA2
1406.1	0	0	0	0	0	0	0	0	0	0	0	0	0	0	0	0	0	0	0	0	0	0	0	0	0	0	0	0	0	0	0	0	0	1.08903e+06	0	0	392131	Beta-2-syntrophin	Q13425	SNTB2
1407.1	0	0	0	0	0	0	0	0	0	0	0	0	0	0	0	0	0	0	0	0	0	0	0	0	0	0	0	0	0	0	0	0	357519	0	0	0	0	Aflatoxin B1 aldehyde reductase member 2	O43488	AKR7A2
1407.2	0	0	0	0	0	0	0	0	0	0	0	0	0	0	0	0	0	0	0	0	0	0	0	0	0	0	0	0	0	883103	0	0	0	0	0	0	0	Aflatoxin B1 aldehyde reductase member 4	Q8NHP1	AKR7L
1408.1	0	0	0	0	0	0	0	0	0	0	0	0	0	0	0	0	0	0	0	0	0	0	0	2.15967e+06	417103	0	0	0	0	0	0	0	0	5.09101e+06	0	0	0	Protein ERGIC-53	P49257	LMAN1
1409.1	0	0	0	0	0	0	0	0	0	0	0	0	0	0	0	0	0	0	0	0	0	0	0	0	0	0	0	0	0	0	0	0	0	4.9582e+06	0	0	0	Isoform Alpha-1B-2 of Voltage-dependent N-type calcium channel subunit alpha-1B	Q00975-2	CACNA1B
1409.2	0	0	0	0	0	0	0	0	0	2.37899e+06	0	0	0	0	0	0	0	0	0	0	0	0	0	0	0	0	0	0	0	0	0	0	0	0	1020000	0	0	Voltage-dependent N-type calcium channel subunit alpha-1B	E9PDR3	CACNA1B
1410.1	118000	0	0	0	0	0	0	0	0	0	0	0	0	0	0	0	0	0	0	0	0	0	0	0	3.3629e+06	0	0	0	0	0	0	0	0	0	306000	0	0	GDH/6PGL endoplasmic bifunctional protein	O95479	H6PD
1411.1	0	0	226914	0	0	0	0	0	0	0	0	0	0	0	0	0	0	0	0	0	0	0	124000	0	0	0	0	0	0	0	0	0	0	0	0	0	0	Complement component C1q receptor	Q9NPY3	CD93
1412.1	0	0	0	0	703995	0	0	0	0	0	0	0	0	0	0	0	0	0	0	0	0	0	0	0	0	0	0	0	0	0	0	0	425009	0	149000	0	0	Carboxypeptidase M	P14384	CPM
1413.1	0	428782	0	0	0	0	0	0	0	0	0	0	0	0	0	0	0	0	0	669921	0	0	0	0	0	0	0	0	3.02428e+06	0	0	0	0	0	208000	1.35887e+06	0	Pleckstrin homology domain-containing family H member 1	Q9ULM0	PLEKHH1
1414.1	0	0	0	0	0	0	0	0	0	0	0	0	0	0	0	0	0	0	0	0	0	0	0	0	0	0	0	480667	0	0	708000	0	0	0	0	0	0	DNA excision repair protein ERCC-6-like	Q2NKX8	ERCC6L
1415.1	0	0	0	0	0	0	0	0	0	0	0	0	0	0	0	0	0	0	0	0	0	0	0	0	0	0	355765	0	0	0	0	0	1.24219e+06	0	0	0	0	Zinc finger protein 185	O15231	ZNF185
1416.1	0	0	0	0	0	0	0	0	0	0	0	0	0	0	0	0	0	0	0	0	0	0	0	0	1.37383e+06	0	0	0	0	0	0	0	0	0	186000	0	0	Isoform 4 of Piezo-type mechanosensitive ion channel component 2	Q9H5I5-4	PIEZO2
1417.1	0	0	0	0	0	0	0	0	0	0	0	0	0	0	0	0	0	0	0	0	0	0	0	0	0	0	0	0	0	0	0	0	0	836697	0	0	0	Neurofibromin	P21359	NF1
1418.1	0	0	0	0	0	0	0	0	0	0	0	0	0	0	0	0	0	0	0	0	0	0	0	0	0	0	0	0	0	0	0	0	680380	1.85047e+06	0	0	0	Protein KIAA0368	J3KN16	KIAA0368
1419.1	0	0	0	0	0	0	0	0	0	0	0	0	0	0	0	0	0	0	0	0	0	0	0	0	0	0	0	0	0	0	0	0	280907	2.38613e+07	0	0	0	MARCKS-related protein	P49006	MARCKSL1
1421.1	0	0	0	0	0	0	0	0	0	0	0	0	0	0	0	0	0	0	0	0	1.97176e+06	0	0	0	0	0	0	0	0	0	0	0	716861	0	0	758522	0	Collagen alpha-1(XXIV) chain	Q17RW2	COL24A1
1422.1	0	0	0	0	0	0	0	0	0	0	0	0	0	0	0	0	0	0	0	0	0	124992	0	0	0	0	0	0	753058	0	0	279277	0	3.69209e+06	0	0	0	Isoform 3 of Basic leucine zipper and W2 domain-containing protein 1	Q7L1Q6-3	BZW1
1423.1	0	0	0	225383	0	0	0	0	0	0	0	0	0	0	0	0	0	0	0	0	0	210672	0	0	0	0	0	0	0	0	0	0	0	0	1430000	1.26181e+06	0	GAS2-like protein 3	Q86XJ1	GAS2L3
1424.1	0	0	0	0	0	0	0	0	0	0	0	0	0	0	0	0	0	0	0	0	0	0	0	606183	0	161588	0	0	0	3.59185e+06	0	0	0	0	0	0	0	GAS2-like protein 2	Q8NHY3	GAS2L2
1425.1	0	277534	0	0	0	0	0	0	0	0	0	0	0	0	0	0	0	0	0	0	0	0	0	0	0	0	0	0	4.24725e+06	0	0	0	461491	0	0	0	0	Ras-related protein Rab-5A	P20339	RAB5A
1426.1	588000	372982	514216	0	0	0	0	0	0	0	268079	0	0	0	0	0	0	0	0	0	0	0	0	0	411890	504962	0	0	0	1.00198e+06	0	0	0	2.71816e+06	0	0	853150	Contactin-3	Q9P232	CNTN3
1427.1	0	0	0	0	0	0	0	0	0	0	0	0	0	0	0	0	0	0	0	0	0	0	0	0	0	0	0	0	0	3.43052e+06	0	0	313741	1.15544e+07	1530000	1.62489e+07	0	60S ribosomal protein L5	P46777	RPL5
1428.1	0	0	0	0	0	0	0	0	0	0	0	0	0	0	0	0	0	0	0	0	0	0	0	0	0	0	428400	0	0	0	0	0	0	2.37285e+06	0	0	0	RuvB-like 2	Q9Y230	RUVBL2
1429.1	0	0	0	0	0	0	0	0	0	0	0	0	0	0	0	0	0	0	0	0	0	0	0	0	0	0	0	0	0	0	119000	0	0	1.0182e+06	0	0	291449	Isoform 2 of Conserved oligomeric Golgi complex subunit 5	Q9UP83-2	COG5
1430.1	212000	0	294622	0	0	0	0	0	0	0	0	0	0	0	0	0	0	0	0	774713	0	0	0	0	297186	144275	0	0	0	0	0	0	0	0	0	0	0	Sex hormone-binding globulin	P04278	SHBG
1431.1	0	0	0	0	0	0	0	0	0	0	0	0	0	0	0	0	0	0	0	0	0	0	0	0	0	0	0	0	0	3693750	0	0	0	2.80227e+07	0	0	0	Zinc finger protein 207	O43670	ZNF207
1432.1	0	0	0	0	0	0	0	0	0	0	0	0	0	0	0	0	0	0	0	0	0	0	0	0	0	0	0	261333	0	2.54741e+06	0	0	687676	1.83719e+06	0	0	0	Translational activator GCN1	Q92616	GCN1L1
1433.1	0	0	0	0	0	0	0	0	0	0	0	0	0	0	0	0	0	0	0	0	0	0	0	0	0	0	0	0	3.45202e+06	0	362000	0	0	2.67389e+06	0	0	0	Cadherin EGF LAG seven-pass G-type receptor 2	Q9HCU4	CELSR2
1434.1	0	0	0	0	0	0	0	0	0	0	0	0	0	0	0	0	0	0	0	0	0	0	0	0	0	0	0	0	0	3.60034e+06	165000	0	0	0	0	0	0	Microtubule-associated serine/threonine-protein kinase 2	E7ERL6	MAST2
1435.1	147000	0	0	0	0	0	0	0	0	0	0	0	0	0	0	0	0	0	0	0	0	268128	486000	0	0	363573	0	631556	0	0	0	0	0	0	0	0	0	U6 snRNA-associated Sm-like protein LSm2	Q9Y333	LSM2
1436.1	0	428782	0	0	0	0	0	0	1.32647e+06	0	0	0	0	0	0	0	0	0	0	0	0	0	396000	0	0	0	0	0	0	0	0	0	0	0	0	0	0	Coiled-coil domain-containing protein 176	Q8ND07	CCDC176
1437.1	0	0	0	594292	0	0	0	0	0	0	0	0	0	0	0	0	0	0	0	0	0	0	0	331902	0	0	0	0	0	0	0	0	0	9.42944e+06	1610000	0	0	1-phosphatidylinositol 4,5-bisphosphate phosphodiesterase beta-4	E2QRH8	PLCB4
1438.1	0	0	0	0	411514	0	0	0	0	0	0	0	0	0	0	0	0	0	0	0	0	0	0	0	0	0	0	0	0	0	0	0	0	469258	0	0	0	Ectonucleotide pyrophosphatase/phosphodiesterase family member 5	Q9UJA9	ENPP5
1439.1	0	0	0	0	0	0	0	0	0	0	0	0	0	0	0	0	0	0	0	0	0	0	0	0	0	238053	0	0	0	0	422000	0	262667	0	125000	744142	0	Transforming acidic coiled-coil-containing protein 2	O95359	TACC2
1440.2	0	0	0	0	0	0	0	0	0	0	0	0	0	0	0	0	0	0	0	0	0	0	0	0	0	0	0	0	0	0	0	0	237130	1.01378e+07	0	3.63084e+06	0	RNA-binding protein Raly	Q9UKM9	RALY
1441.1	0	0	799688	0	0	0	0	0	0	0	0	0	0	0	0	0	0	0	0	0	0	0	125000	0	351931	0	0	0	0	7.60828e+06	111000	0	0	0	0	0	0	Protein Shroom3	Q8TF72	SHROOM3
1442.1	0	0	0	0	0	0	0	0	0	0	0	0	0	0	0	0	0	0	0	0	0	0	0	0	0	0	0	0	4.28339e+06	0	0	0	0	0	0	0	0	NACHT and WD repeat domain-containing protein 1	Q149M9	NWD1
1443.1	0	0	0	0	0	0	0	0	0	0	0	0	0	0	0	0	0	0	0	0	0	0	0	0	0	0	0	0	0	0	0	260964	0	1.6424e+06	0	0	0	Myomesin-3	A6NIU4	MYOM3
1443.2	0	0	0	0	0	0	0	0	0	0	0	0	0	0	0	0	0	0	0	0	0	0	0	0	0	0	0	0	2.66281e+07	0	0	0	0	0	0	0	0	Myomesin-3	A6NI63	MYOM3
1444.1	0	0	0	0	0	0	0	0	0	0	0	0	0	0	0	0	0	0	0	0	0	0	1440000	0	0	0	0	0	0	0	0	0	0	0	0	0	0	Secreted frizzled-related protein 4	Q6FHJ7	SFRP4
1445.1	0	383261	0	0	0	0	0	0	0	0	0	0	0	0	0	0	0	0	0	0	0	0	0	0	0	0	0	0	0	0	0	0	0	0	0	0	0	HLA class II histocompatibility antigen, DQ beta 1 chain	P01920	HLA-DQB1
1445.2	0	0	0	0	0	0	0	0	0	0	0	0	0	0	0	0	0	0	0	0	0	0	0	0	0	0	0	166444	0	0	0	0	0	0	0	0	0	HLA class II histocompatibility antigen, DQ beta 1 chain	B0UZ92	HLA-DQB1
1446.1	0	0	228744	0	0	0	0	0	0	0	0	0	0	0	0	0	0	0	0	0	0	0	0	0	0	0	0	0	0	1.87659e+06	0	0	0	0	0	0	0	Receptor-type tyrosine-protein phosphatase gamma	P23470	PTPRG
1447.1	0	0	0	0	0	0	0	0	0	0	0	0	0	0	0	0	0	0	0	0	0	0	161000	0	0	0	0	0	0	1.57091e+06	0	0	0	2.04969e+06	238000	0	0	Thyroid hormone receptor-associated protein 3	Q9Y2W1	THRAP3
1448.1	0	0	0	0	0	0	0	0	0	0	0	0	0	0	0	0	0	0	0	0	0	0	0	0	0	0	0	0	0	0	0	0	0	1.14216e+07	0	0	0	Non-POU domain-containing octamer-binding protein	Q15233	NONO
1449.1	0	0	0	0	3.94509e+06	0	0	0	0	0	0	0	0	0	0	0	0	0	0	0	0	1834560	209000	4.37927e+06	1.88739e+06	190443	0	0	1.81336e+07	4.29664e+06	0	0	669435	0	2120000	1.12161e+07	413327	Protein TFG	Q92734	TFG
1450.1	190000	0	0	0	0	0	0	0	0	0	0	0	0	0	0	0	0	0	0	0	0	0	0	0	0	0	0	0	2.90379e+06	1.81716e+06	1780000	0	0	0	0	1.63927e+06	0	Dual specificity testis-specific protein kinase 1	Q15569	TESK1
1451.1	223000	0	0	0	0	662050	1.69759e+06	0	0	0	0	0	0	0	0	0	0	0	0	0	0	0	0	0	0	0	0	0	3.75927e+06	0	0	0	0	0	2370000	0	0	Ubiquitin carboxyl-terminal hydrolase 24	Q9UPU5	USP24
1452.1	1130000	0	0	0	0	0	0	0	0	0	0	0	0	0	0	0	0	0	0	0	2.54885e+06	0	0	403354	0	0	0	376444	0	0	0	0	0	0	0	0	0	Protein phosphatase 1F	P49593	PPM1F
1453.1	0	0	0	0	0	0	0	0	0	0	0	0	0	0	0	0	0	0	0	602554	0	0	157000	285805	0	0	0	451111	0	0	0	0	0	0	0	0	0	Regulator of microtubule dynamics protein 3	Q96TC7	RMDN3
1454.1	116000	0	0	0	0	0	0	0	0	0	0	0	0	0	0	0	0	0	0	0	0	0	0	1.02567e+06	0	0	0	0	0	0	143000	0	0	0	0	0	0	Probable ATP-dependent RNA helicase DHX37	Q8IY37	DHX37
1456.1	0	0	303772	0	0	0	0	0	0	0	0	0	0	0	0	0	0	0	0	0	0	0	0	0	0	0	0	0	0	0	0	0	368463	0	0	2.50204e+06	720673	Zinc finger homeobox protein 2	Q9C0A1	ZFHX2
1457.1	0	0	0	0	0	0	0	0	0	0	0	0	0	0	0	0	0	0	0	0	0	0	0	0	0	0	0	0	0	2.55591e+06	0	0	0	1.33252e+06	0	0	0	182 kDa tankyrase-1-binding protein	Q9C0C2	TNKS1BP1
1458.1	0	418503	0	0	0	0	0	0	0	0	0	0	0	0	0	0	0	0	0	0	0	0	0	0	0	145718	0	0	0	0	0	0	417713	0	225000	0	0	Lipid phosphate phosphohydrolase 3	O14495	PPAP2B
1459.1	0	0	0	0	0	0	0	0	0	0	0	0	0	0	0	0	0	0	0	0	0	463680	0	0	0	0	0	0	0	0	0	0	0	1.76193e+07	0	0	0	Isoform 3 of Polypyrimidine tract-binding protein 1	P26599-3	PTBP1
1460.1	0	0	300112	0	0	0	0	0	0	0	0	0	0	0	0	0	0	0	0	0	0	0	0	0	0	0	0	0	0	0	223000	0	0	0	0	0	0	Probable ATP-dependent RNA helicase DDX60-like	Q5H9U9	DDX60L
1461.1	0	0	0	0	0	0	0	0	0	0	0	0	0	0	0	0	0	0	0	0	0	0	0	0	0	0	0	0	0	0	275000	0	0	0	0	3.43312e+06	0	LON peptidase N-terminal domain and RING finger protein 3	Q496Y0	LONRF3
1463.1	0	0	0	0	0	0	0	0	0	0	0	0	0	0	0	0	0	0	0	0	0	0	0	0	0	0	0	0	0	0	0	0	383056	2.68274e+07	0	0	0	Prostaglandin reductase 1	Q14914	PTGR1
1464.1	118000	0	0	0	0	0	0	0	0	0	0	0	0	0	0	0	0	0	0	0	0	0	0	0	0	0	0	0	0	0	0	0	0	0	0	0	0	Phospholipase B-like 1	Q6P4A8	PLBD1
1465.1	0	0	0	0	0	0	0	0	0	0	0	0	0	0	0	0	0	0	0	0	0	0	0	0	0	0	0	0	0	0	109000	0	0	712742	0	1.34089e+06	0	SWI/SNF-related matrix-associated actin-dependent regulator of chromatin subfamily A member 5	O60264	SMARCA5
1466.1	0	0	0	0	0	0	0	0	0	0	0	0	0	0	0	0	0	0	0	0	0	0	0	0	0	0	0	0	0	0	0	0	0	579933	0	0	0	Isoform 3 of Oral-facial-digital syndrome 1 protein	O75665-3	OFD1
1466.2	0	0	0	0	0	0	0	0	0	0	0	0	0	0	0	0	0	0	0	0	0	0	0	0	0	0	0	0	0	0	0	0	1.45014e+06	0	0	0	0	Oral-facial-digital syndrome 1 protein	O75665	OFD1
1467.1	0	0	0	0	0	0	0	0	0	0	0	0	0	0	0	0	0	0	0	0	0	0	0	0	0	0	0	0	1.1808e+06	0	0	311325	0	889820	536000	0	0	Acyl-CoA dehydrogenase family member 10	Q6JQN1	ACAD10
1468.1	0	0	0	0	0	0	0	0	0	0	0	0	0	0	0	0	0	0	0	0	0	0	0	0	0	220740	0	0	1.03621e+06	993491	158000	0	0	0	0	905912	0	Zinc finger protein 40	P15822	HIVEP1
1469.1	148000	0	622183	0	0	0	0	0	0	0	0	0	0	0	0	0	0	0	0	0	0	153216	0	0	0	0	0	0	0	0	0	0	539926	531236	0	0	0	Triadin	Q13061	TRDN
1470.1	0	0	411739	539348	0	0	0	0	0	0	0	0	814237	0	0	0	0	0	0	437881	0	112896	0	0	0	0	0	0	0	4.7297e+06	0	0	2.97324e+06	0	0	4.56551e+06	526374	Otogelin-like protein	Q3ZCN5	OTOGL
1471.1	0	0	0	0	0	0	0	0	0	0	0	0	0	0	0	655205	0	0	0	0	0	0	0	0	537021	0	0	0	0	1723750	0	0	0	0	824000	0	499879	Cullin-9	Q8IWT3	CUL9
1472.1	0	0	0	0	0	0	0	0	0	0	0	0	0	0	0	0	0	0	0	0	0	133056	0	0	0	0	0	0	8.4945e+06	0	0	0	0	0	0	0	0	Sperm-specific antigen 2	P28290	SSFA2
1473.1	0	0	0	0	0	0	0	0	0	0	0	0	0	0	0	0	0	0	0	0	0	0	0	0	0	0	0	0	0	0	216000	0	1.09262e+06	1.5273e+06	934000	0	0	Sciellin	O95171	SCEL
1474.1	0	0	0	0	0	0	0	0	0	0	0	0	0	0	0	0	0	0	0	0	0	0	0	0	0	0	0	0	0	1.16332e+06	0	0	0	4.41369e+06	0	0	0	Isoform 2 of Aminoacyl tRNA synthase complex-interacting multifunctional protein 1	Q12904-2	AIMP1
1475.1	0	0	0	0	0	2.73889e+06	0	0	0	0	0	0	0	0	0	0	0	0	0	0	0	0	0	0	0	0	0	0	0	0	0	0	0	0	244000	2.77526e+06	0	ELKS/Rab6-interacting/CAST family member 1	Q8IUD2	ERC1
1475.2	0	0	0	0	0	0	0	0	0	0	0	0	0	0	0	0	0	0	0	0	0	0	0	0	0	0	0	0	0	0	142000	0	0	0	0	0	0	ERC protein 2	O15083	ERC2
1476.1	0	0	186655	121101	0	0	0	0	0	0	0	0	0	0	0	0	0	0	0	0	0	0	0	0	0	0	0	0	0	0	0	0	0	0	0	409818	0	Dipeptidyl aminopeptidase-like protein 6	P42658	DPP6
1477.1	0	0	938764	0	0	1.04296e+06	0	0	0	0	0	0	0	0	0	0	0	0	0	0	0	0	0	0	1.26956e+06	0	0	0	0	0	547000	0	0	0	0	0	0	Isoform 5 of Glutamate receptor ionotropic, NMDA 1	Q05586-5	GRIN1
1478.1	647000	0	0	0	0	0	0	0	0	0	0	0	0	0	0	0	0	0	0	0	0	0	102000	0	0	0	232729	236444	0	0	0	0	0	9.7836e+06	0	0	0	Ran-binding protein 6	O60518	RANBP6
1479.1	0	0	0	0	0	0	0	0	0	0	0	0	0	0	0	0	0	0	0	0	0	0	0	0	0	0	0	0	0	0	0	0	1.20571e+06	0	0	772901	0	Isoform 2 of Transforming acidic coiled-coil-containing protein 1	O75410-2	TACC1
1480.1	0	0	0	0	0	0	0	0	0	0	0	0	0	0	0	0	0	0	0	0	0	0	0	0	0	0	0	0	0	0	0	0	443250	0	0	0	0	Probable global transcription activator SNF2L1	P28370	SMARCA1
1481.1	0	0	0	0	0	0	0	0	0	0	0	0	0	0	0	0	0	0	0	0	0	820512	0	0	0	0	0	0	0	0	0	0	855491	0	0	2.14255e+06	0	Dedicator of cytokinesis protein 10	Q96BY6	DOCK10
1482.1	0	164464	0	0	0	0	0	0	0	0	0	0	0	0	0	0	0	0	0	0	0	0	0	0	0	0	0	0	0	0	0	0	791648	0	0	0	0	Nance-Horan syndrome protein	Q6T4R5	NHS
1483.1	0	0	0	0	0	0	0	0	0	0	0	0	0	0	0	0	0	0	0	0	0	0	0	0	0	0	0	460444	0	0	0	0	0	0	0	0	0	Toll-interacting protein	Q9H0E2	TOLLIP
1484.1	0	0	0	0	0	0	0	0	0	0	0	0	0	0	0	0	0	0	0	0	0	0	0	0	0	150046	0	0	0	968017	0	0	1.20571e+06	0	0	736953	0	Down syndrome cell adhesion molecule	O60469	DSCAM
1485.1	0	149780	0	0	0	0	0	0	0	0	0	0	0	0	0	0	0	0	0	0	0	0	0	0	0	0	0	0	0	7.84603e+06	0	0	944870	0	0	0	0	Armadillo repeat-containing protein 5	J3KQ26	ARMC5
1486.1	0	0	419058	0	0	0	0	0	2.16086e+06	0	0	0	0	0	0	0	0	0	0	568871	0	0	0	0	0	0	0	0	0	0	0	0	0	0	0	0	1.61975e+06	Annexin A3	P12429	ANXA3
1487.1	0	0	0	0	0	0	0	0	0	0	0	0	0	0	0	0	0	0	0	943129	0	0	304000	0	0	0	511412	843111	0	0	0	0	0	0	0	0	0	Protein farnesyltransferase/geranylgeranyltransferase type-1 subunit alpha	P49354	FNTA
1488.1	0	0	0	0	0	0	0	0	0	0	0	0	0	0	0	0	0	0	0	0	0	0	0	0	0	0	0	0	1.19887e+06	1477500	0	432651	0	973933	0	0	0	CASP8-associated protein 2	Q9UKL3	CASP8AP2
1489.1	0	0	0	0	0	0	0	0	0	0	0	0	0	0	0	0	0	0	0	0	0	144144	0	0	0	0	0	0	0	0	0	1.16747e+06	470611	0	0	0	0	Leucine--tRNA ligase, cytoplasmic	Q9P2J5	LARS
1490.1	0	0	0	0	0	2.55751e+06	0	0	2.72782e+06	0	0	0	0	0	0	0	0	0	0	0	0	0	0	0	0	0	0	0	0	3.03142e+06	0	0	530806	0	0	0	0	Carbohydrate-responsive element-binding protein	Q9NP71	MLXIPL
1491.1	2340000	823790	1.18947e+06	1.07309e+06	2.05417e+06	0	2.46437e+06	1.96084e+06	3.64779e+06	5.05013e+06	0	0	0	0	0	0	0	0	0	1.74404e+06	0	0	2210000	961134	844634	1.38071e+06	3.14259e+06	2.97111e+06	2.15073e+06	1.69828e+07	602000	0	1.35346e+07	1.43876e+07	425000	3.55894e+06	268486	Myosin light chain kinase family member 4	Q86YV6	MYLK4
1492.1	0	0	0	0	0	0	0	0	0	0	0	0	0	0	0	0	0	0	0	0	0	0	0	0	0	0	0	0	0	0	0	0	631130	0	424000	3.49783e+06	0	Isoform Non-brain of Clathrin light chain B	P09497-2	CLTB
1493.1	0	0	0	0	0	0	0	0	0	0	0	0	0	0	0	0	0	0	0	0	0	827568	0	0	0	0	0	0	0	0	0	0	217065	2.93065e+06	0	0	0	T-complex protein 1 subunit beta	P78371	CCT2
1494.1	0	0	0	0	0	0	0	0	0	0	0	0	0	0	0	0	0	0	0	0	0	0	0	0	0	0	0	0	0	0	107000	0	0	2.57649e+07	0	2.31511e+06	0	Protein bicaudal C homolog 1	Q9H694	BICC1
1495.1	456000	0	0	0	0	0	0	0	0	0	0	0	0	0	0	0	0	0	0	0	0	0	0	0	0	0	0	0	1.79529e+06	1.43504e+06	0	0	0	0	0	0	0	Ubiquitin carboxyl-terminal hydrolase 8	P40818	USP8
1496.1	0	0	0	0	0	0	0	0	0	0	0	0	0	0	0	0	0	0	0	0	0	0	0	253537	0	0	511412	0	0	0	0	0	0	717169	1490000	0	0	Anaphase-promoting complex subunit 1	Q9H1A4	ANAPC1
1497.1	0	0	0	0	0	0	530259	0	0	0	0	0	0	0	0	0	0	0	0	0	0	0	0	0	0	0	0	0	0	0	0	242651	0	1.26169e+06	0	0	0	DNA-directed RNA polymerase I subunit RPA1	O95602	POLR1A
1498.1	0	0	0	0	0	0	0	0	0	0	0	0	0	0	0	0	0	0	0	0	0	0	0	0	0	0	0	0	0	2.32664e+06	0	0	0	0	276000	0	289682	Peptidyl-prolyl cis-trans isomerase FKBP5	Q13451	FKBP5
1499.1	0	0	0	0	0	0	0	0	0	0	0	0	0	0	0	0	0	0	0	0	0	310464	0	0	0	0	0	0	0	0	533000	0	0	0	0	0	0	GON-4-like protein	Q3T8J9	GON4L
1500.1	681000	2.45228e+06	0	0	0	0	0	0	0	0	0	0	0	0	0	0	0	0	0	0	0	0	0	0	0	0	0	0	0	908578	0	0	0	0	0	790876	0	Isoform 6 of X-linked retinitis pigmentosa GTPase regulator	Q92834-6	RPGR
1501.1	0	0	221424	0	0	0	0	0	0	0	0	0	0	0	0	0	0	0	0	0	0	0	0	0	0	0	0	0	0	0	717000	0	0	0	0	0	0	Collagen alpha-1(IV) chain	P02462	COL4A1
1502.1	0	0	0	172681	0	0	0	0	0	0	0	0	0	0	0	0	0	0	0	0	0	0	0	0	0	0	0	0	825352	1.3756e+06	0	0	0	0	0	0	0	Ubiquitin-protein ligase E3A	Q05086	UBE3A
1504.1	0	0	0	0	0	0	0	0	0	0	0	0	0	0	0	0	0	0	0	703604	0	0	0	0	0	0	0	0	0	1.61336e+06	0	0	0	0	0	0	0	Neuron navigator 1	Q8NEY1	NAV1
1505.1	0	0	0	0	0	0	0	0	0	0	0	0	0	0	0	0	0	228650	0	0	0	0	0	0	0	0	0	0	0	0	0	0	0	0	0	0	0	Isoform 4 of Extracellular matrix protein 1	Q16610-4	ECM1
1506.1	0	0	0	0	0	0	0	0	0	0	0	0	0	0	0	0	0	0	0	0	0	0	0	0	0	0	0	0	0	0	812000	0	0	1.62027e+06	0	0	0	EH domain-binding protein 1	Q8NDI1	EHBP1
1507.1	309000	209986	0	244445	911453	0	0	0	1.16601e+06	0	0	0	1.25089e+06	0	0	0	0	199666	579000	0	0	0	0	0	0	0	0	0	8.37401e+06	2.0719e+07	1180000	0	3.92176e+06	0	1400000	5.75182e+06	0	Galectin-3-binding protein	K7EN99	LGALS3BP
1508.2	0	0	0	0	0	0	0	0	0	0	0	0	0	0	0	0	0	0	0	0	0	0	0	0	0	0	0	0	3.77734e+06	0	0	0	0	0	0	0	0	Ubiquitin carboxyl-terminal hydrolase 31	I3L4X5	USP31
1509.1	0	0	0	0	0	0	0	0	0	0	0	0	0	0	0	0	0	0	118000	0	0	0	0	0	0	0	0	0	0	0	0	0	1.28962e+07	0	0	366679	0	E3 ubiquitin-protein ligase TRIM36	Q9NQ86	TRIM36
1510.1	0	0	0	0	0	0	0	0	0	0	0	0	0	0	0	0	243760	0	0	0	0	0	0	0	0	0	0	0	0	0	265000	0	603769	0	0	2.23243e+06	0	Isoform 3 of Receptor-type tyrosine-protein phosphatase beta	P23467-3	PTPRB
1511.1	0	0	0	0	0	0	0	0	0	0	0	0	0	0	0	0	0	0	0	0	0	0	0	0	0	0	0	0	0	0	115000	0	0	1.68667e+06	293000	0	0	Microtubule-associated protein tau	P10636	MAPT
1512.1	0	0	0	1.1998e+06	0	0	0	0	0	2.18074e+06	0	0	0	0	0	0	0	0	0	0	0	0	0	0	0	0	0	0	2.19291e+06	0	0	0	0	0	0	3.24259e+06	0	Leucine-rich repeat and IQ domain-containing protein 1	Q96JM4	LRRIQ1
1513.1	0	0	0	0	0	0	0	0	0	0	0	0	0	0	0	0	0	0	0	0	0	0	0	0	0	0	0	0	0	0	471000	0	3.70287e+06	0	0	0	0	Putative ATP-dependent RNA helicase DHX57	Q6P158	DHX57
1514.1	0	0	0	0	0	0	0	0	0	0	0	0	0	0	0	0	0	0	0	0	0	0	0	0	0	0	174918	0	0	1.3756e+06	437000	0	0	9.96067e+06	0	1.17912e+06	0	U1 small nuclear ribonucleoprotein 70 kDa	P08621	SNRNP70
1515.1	0	0	0	0	0	0	0	0	0	0	0	0	0	0	0	0	0	0	0	0	0	0	0	0	0	0	0	0	1.83746e+06	0	0	0	1.84231e+06	624202	1490000	0	0	Isoform 3 of Rapamycin-insensitive companion of mTOR	Q6R327-3	RICTOR
1515.2	0	0	0	0	0	0	0	0	0	0	0	0	0	0	0	0	0	0	0	0	0	0	0	0	0	0	0	0	0	2.90405e+06	0	0	0	0	0	0	0	Isoform 2 of INO80 complex subunit D	Q53TQ3-2	INO80D
1516.1	0	0	0	0	0	0	0	0	0	0	0	0	0	0	0	0	0	0	0	0	0	0	0	0	0	0	0	0	0	0	0	0	0	8.8982e+06	0	0	0	Calcineurin subunit B type 1	H7BYZ3	PPP3R1
1517.1	0	0	0	0	0	0	0	0	0	0	0	0	0	0	0	0	0	0	0	0	0	0	0	0	552662	0	0	0	0	0	0	0	0	0	0	0	0	Isoform 2 of Guanine nucleotide exchange factor DBS	O15068-2	MCF2L
1518.1	0	0	572774	338635	918255	0	0	5.57886e+06	0	0	0	0	0	0	0	0	0	0	0	0	0	0	0	0	0	745901	0	0	0	0	422000	0	0	0	0	0	0	Brefeldin A-inhibited guanine nucleotide-exchange protein 3	Q5TH69	ARFGEF3
1519.1	0	0	0	0	0	0	0	0	0	0	0	0	0	0	0	0	0	0	0	0	0	0	0	0	0	0	0	0	0	0	0	0	0	0	0	2.72133e+06	0	Rho GTPase-activating protein 23	Q9P227	ARHGAP23
1520.1	0	0	0	0	0	0	0	0	0	0	0	0	0	0	0	0	0	0	0	0	0	0	0	668415	0	0	0	0	0	0	0	0	0	0	0	0	0	Isoform PML-11 of Protein PML	P29590-11	PML
1521.1	0	0	0	0	0	0	0	0	0	0	0	0	0	0	0	0	0	0	0	0	0	141120	0	0	0	0	373553	0	0	0	0	0	0	1.07575e+06	0	3.77464e+06	0	Retinitis pigmentosa 1-like 1 protein	Q8IWN7	RP1L1
1522.1	0	340676	0	0	0	0	0	0	0	0	0	0	0	0	0	0	0	0	0	0	0	0	0	0	0	0	0	270667	0	993491	0	0	0	0	0	0	0	BTB/POZ domain-containing protein KCTD12	Q96CX2	KCTD12
1523.1	0	0	0	0	0	0	0	0	0	0	0	0	0	0	0	0	0	0	0	0	0	0	0	0	0	0	0	0	0	0	0	0	0	0	0	661460	0	Kalirin	J3QSW6	KALRN
1523.3	0	0	0	0	0	0	0	0	0	0	0	0	0	0	0	0	0	0	0	0	0	0	0	0	0	0	0	0	1.4278e+06	0	0	0	0	0	0	0	0	Triple functional domain protein	O75962	TRIO
1523.4	0	0	0	0	0	0	0	0	0	0	0	0	0	0	0	0	0	0	0	0	0	0	0	0	0	0	0	0	0	0	0	0	0	5.9764e+06	0	0	0	Triple functional domain protein	F5H228	TRIO
1523.6	0	0	0	0	0	0	0	0	0	0	0	0	0	0	0	0	0	0	0	0	0	0	0	0	0	0	0	0	0	2.15681e+06	0	0	0	0	0	0	0	HCG2039851, isoform CRA_a	C9JQ37	UNKNOWN
1523.7	0	0	0	0	0	0	0	0	0	0	0	0	0	0	0	0	0	0	0	0	0	0	0	0	0	0	0	0	0	0	0	0	186056	0	0	0	0	HCG2039851, isoform CRA_c	C9IYX8	KALRN
1524.1	0	0	0	0	0	0	0	0	0	0	0	0	0	0	0	0	0	0	0	0	0	0	0	0	0	0	0	0	0	0	648000	0	0	1.28382e+06	1320000	478120	0	Isoform 2 of Calmodulin-regulated spectrin-associated protein 3	Q9P1Y5-2	CAMSAP3
1526.1	0	0	0	0	0	0	0	0	0	0	0	0	0	0	0	0	0	0	0	0	0	0	0	0	0	265466	0	292444	0	2.51345e+06	0	0	0	0	0	0	0	Leucine-rich repeat-containing protein 47	Q8N1G4	LRRC47
1527.1	0	0	0	0	0	0	0	0	0	0	0	0	0	0	0	0	0	0	0	0	0	0	0	0	0	0	0	0	0	0	0	0	0	0	0	0	282617	Non-specific lipid-transfer protein	P22307	SCP2
1528.1	581000	279002	237893	371152	0	0	3.0137e+06	0	0	0	0	0	0	416400	0	0	0	0	0	0	0	0	167000	0	396248	0	214941	0	2.41581e+06	2.70026e+06	584000	0	0	0	247000	3.54816e+06	0	Probable phospholipid-transporting ATPase IF	Q9Y2G3	ATP11B
1529.1	306000	273128	448338	1.33435e+06	0	0	0	0	0	0	0	0	0	0	0	0	0	0	0	0	0	0	0	0	471848	0	0	183556	0	0	0	0	0	0	0	0	0	Ig kappa chain V-I region EU	P01598	NULL
1530.1	903000	1.85022e+06	1.53899e+06	494496	0	1.87732e+06	0	2.44671e+06	1.50832e+06	0	0	0	0	0	0	0	0	254413	0	5.0899e+06	0	1431360	445000	0	1.43379e+06	409740	670024	0	0	0	0	0	2.0612e+07	0	0	0	0	Thyroxine-binding globulin	P05543	SERPINA7
1531.1	2340000	823790	1.18947e+06	1.07309e+06	2.05417e+06	0	1.34281e+06	1.96084e+06	3.64779e+06	5.05013e+06	0	0	0	0	0	0	0	0	0	1.74404e+06	0	185472	2210000	1.05102e+06	844634	1.38071e+06	3.14259e+06	2.97111e+06	4.89789e+06	1.59638e+07	602000	0	1.35346e+07	1.43876e+07	425000	3.55894e+06	268486	Myosin light chain kinase 3	Q32MK0	MYLK3
1532.1	0	0	0	0	0	0	0	0	0	0	0	0	0	0	0	0	0	0	0	0	0	0	0	0	0	0	0	0	0	0	960000	0	0	0	0	0	0	AT-hook DNA-binding motif-containing protein 1	Q5TGY3	AHDC1
1533.1	0	0	0	0	0	0	0	0	0	0	0	0	0	0	0	0	0	0	0	0	0	0	0	0	0	0	0	0	0	7.27711e+06	200000	0	0	894247	1070000	0	0	Anoctamin-3	Q9BYT9	ANO3
1534.1	0	0	0	0	0	0	0	0	0	0	0	0	0	0	0	0	0	0	0	0	0	0	0	0	0	0	0	0	0	0	0	0	0	4.78112e+06	117000	0	0	Signal recognition particle 68 kDa protein	Q9UHB9	SRP68
1535.1	726000	0	365990	1.60347e+06	0	702862	0	2.02158e+06	0	0	0	0	210942	0	0	0	0	244752	0	0	0	468720	627000	431012	0	881519	498071	393556	8.13303e+06	1.46901e+07	3920000	0	1.3717e+07	0	2550000	1.23305e+07	0	FERM and PDZ domain-containing protein 1	Q5SYB0	FRMPD1
1536.2	0	0	0	0	0	0	0	0	0	0	0	0	0	0	0	0	0	0	0	0	0	0	0	0	0	0	0	0	5.56661e+06	0	0	0	0	0	0	0	0	WD repeat-containing protein 87	Q6ZQQ6	WDR87
1537.1	0	0	0	0	0	0	0	0	0	0	0	0	0	0	0	0	0	0	0	0	0	0	0	0	0	0	0	262889	0	1.92754e+06	427000	0	0	757011	0	1.50266e+06	0	KIAA0423, isoform CRA_a	G3XAE9	FAM179B
1539.1	0	0	0	0	0	0	0	0	0	0	0	0	0	0	0	0	0	0	0	0	0	298368	579000	1.4198e+06	0	189000	579600	546000	0	0	0	730241	0	4.30744e+06	0	0	0	26S proteasome non-ATPase regulatory subunit 7	P51665	PSMD7
1540.1	0	0	0	0	0	0	0	0	0	0	0	0	0	0	0	0	0	0	0	0	0	0	0	0	0	168802	0	393556	0	0	0	0	0	4.82539e+06	0	0	0	Diablo homolog, mitochondrial	Q9NR28	DIABLO
1541.1	0	0	0	0	0	0	0	0	0	0	0	0	0	0	0	0	0	0	0	0	0	0	0	0	396248	0	0	0	0	0	105000	0	0	681753	0	0	0	Isoform 3 of Partitioning defective 3 homolog B	Q8TEW8-3	PARD3B
1541.2	0	0	0	0	0	0	0	0	0	0	0	0	0	0	0	0	0	0	0	0	0	0	0	0	0	0	0	171111	0	0	0	0	0	0	0	0	0	Isoform 5 of Partitioning defective 3 homolog B	Q8TEW8-5	PARD3B
1542.1	0	0	0	0	0	0	0	0	0	0	0	0	0	0	0	0	0	0	0	800911	0	272160	402000	0	0	0	0	1.03444e+06	0	0	0	0	0	0	0	0	867280	V-type proton ATPase subunit E 1	P36543	ATP6V1E1
1542.2	0	0	0	0	0	0	0	0	0	0	0	0	0	0	0	0	0	0	0	0	0	0	0	0	0	0	0	0	0	993491	0	0	0	0	0	0	0	V-type proton ATPase subunit E 2	Q96A05	ATP6V1E2
1543.1	0	0	0	0	0	0	0	0	0	0	0	0	0	0	0	0	0	0	0	0	0	0	0	0	0	0	0	0	0	874612	0	0	0	0	360000	0	0	Kinesin-like protein KIF16B	Q96L93	KIF16B
1544.1	0	0	0	0	0	0	0	0	0	0	0	0	0	0	0	0	0	0	0	0	0	0	0	0	0	0	0	185111	0	2.98047e+06	0	0	321037	0	0	0	0	Isoform 2 of Tether containing UBX domain for GLUT4	Q9BZE9-2	ASPSCR1
1545.1	0	187959	0	0	0	0	0	0	0	0	0	0	0	0	0	0	0	0	0	0	0	0	0	0	0	0	0	0	0	0	108000	0	209769	2.54108e+06	0	672245	0	SH2 domain-containing adapter protein E	Q5VZ18	SHE
1546.1	0	0	0	0	0	0	556963	0	0	0	0	0	278444	0	0	0	0	0	0	0	0	0	0	0	0	0	0	0	0	0	0	0	0	0	0	0	0	Isoform 3 of Serine/threonine-protein kinase DCLK2	Q8N568-3	DCLK2
1547.1	0	0	0	0	0	0	0	0	0	0	0	0	0	0	0	0	0	0	0	0	0	0	0	0	0	0	0	373333	0	0	102000	0	233481	0	0	0	0	Conserved oligomeric Golgi complex subunit 2	Q14746	COG2
1548.1	0	290749	0	0	0	0	0	0	0	0	0	0	0	0	0	0	0	0	0	0	0	0	0	0	0	0	0	0	0	0	0	0	0	1.76193e+06	217000	0	0	Na(+)/H(+) exchange regulatory cofactor NHE-RF2	Q15599	SLC9A3R2
1549.1	0	0	0	0	0	0	0	0	1.36926e+06	0	0	0	0	0	0	0	0	0	0	0	0	0	0	0	0	0	0	0	0	1.09539e+07	0	0	0	0	0	0	0	Putative golgin subfamily A member 6D	P0CG33	GOLGA6D
1550.1	0	179149	269003	395821	0	0	0	0	0	0	0	0	0	0	0	0	0	0	0	0	0	0	144000	0	0	0	0	0	0	0	0	0	2.24361e+06	0	0	0	0	Growth factor receptor-bound protein 2	P62993	GRB2
1551.1	0	0	0	0	0	0	0	0	0	0	0	0	0	0	0	0	0	0	0	0	0	0	0	0	0	0	0	0	0	0	323000	0	0	0	0	2.45172e+06	330308	Tetratricopeptide repeat protein 37	Q6PGP7	TTC37
1552.1	0	0	0	0	0	0	0	0	0	0	0	0	0	0	0	0	0	0	0	632495	0	0	0	0	0	0	191224	0	0	0	0	0	0	695034	0	0	0	Isoform 2 of TATA element modulatory factor	P82094-2	TMF1
1553.1	0	151248	0	0	0	0	0	0	0	0	0	0	0	0	0	0	0	0	0	0	0	0	0	0	0	0	0	0	0	0	0	0	0	0	0	0	0	Disco-interacting protein 2 homolog C	Q9Y2E4	DIP2C
1553.2	0	0	0	0	676788	0	0	0	0	0	0	0	0	0	0	0	0	0	0	0	0	350784	232000	624622	675186	0	0	0	1.1326e+06	0	0	0	507093	2.18692e+06	0	449361	0	Disco-interacting protein 2 homolog A	E9PER1	DIP2A
1553.3	0	0	0	0	0	0	0	0	0	0	0	0	0	0	0	0	0	0	0	0	0	0	0	0	0	0	0	0	0	1.40957e+06	0	0	0	969506	0	0	0	Disco-interacting protein 2 homolog B	Q9P265	DIP2B
1554.1	0	0	0	0	0	0	0	0	0	0	0	0	0	0	0	0	0	0	0	0	0	0	0	0	0	0	0	0	0	2.2672e+06	0	0	0	1.31924e+06	0	2.30073e+06	183701	60S ribosomal protein L15	P61313	RPL15
1555.1	0	0	0	0	0	0	0	0	0	0	0	0	0	0	0	0	0	0	0	0	0	0	0	0	0	0	0	0	0	0	0	0	244426	0	0	0	0	Histone H2B type 1-L	Q99880	HIST1H2BL
1555.3	0	0	0	0	0	0	0	0	0	0	0	0	0	0	0	0	0	0	0	0	0	0	0	0	0	0	0	0	0	0	0	0	0	6.90607e+06	0	0	0	Histone H2B type 1-B	P33778	HIST1H2BB
1555.4	0	0	0	0	0	0	0	0	0	0	0	0	0	0	0	0	0	0	0	0	0	0	0	0	0	0	0	0	0	0	0	0	0	491393	0	0	0	Histone H2B type 1-D	P58876	HIST1H2BD
1555.5	0	0	0	0	0	0	0	0	0	0	0	0	0	0	0	0	0	0	0	0	0	0	0	0	0	0	0	0	0	0	288000	0	0	0	0	0	0	Histone H2B type F-S	P57053	H2BFS
1556.1	0	0	0	0	0	0	0	0	0	0	0	0	0	0	0	0	0	0	0	0	0	0	0	0	0	0	0	0	0	0	124000	0	0	973933	0	0	0	DnaJ homolog subfamily C member 3	Q13217	DNAJC3
1557.1	0	0	0	0	0	0	0	0	0	0	0	0	0	0	0	0	0	0	0	0	0	0	0	0	0	0	0	0	0	8.57629e+06	0	592892	0	0	0	363084	0	Kinesin-like protein KIF23	Q02241	KIF23
1558.1	0	0	0	0	0	0	0	0	0	0	0	0	0	0	0	0	0	0	0	0	0	0	0	0	0	0	0	0	0	0	0	0	0	0	1150000	0	0	60S ribosomal protein L13	P26373	RPL13
1559.1	0	0	0	724364	0	0	0	0	0	0	0	0	0	0	0	0	0	0	0	0	0	0	0	0	0	0	0	0	0	2.71724e+06	0	0	446898	827843	0	0	0	Isoform 2 of Megakaryocyte-associated tyrosine-protein kinase	P42679-2	MATK
1560.1	0	0	0	0	353698	0	0	0	0	0	0	0	0	0	0	0	0	0	0	0	0	0	0	0	0	0	0	0	0	0	172000	0	0	0	439000	4.06223e+06	0	Telomerase reverse transcriptase	O14746	TERT
1561.1	0	0	0	205199	0	0	0	0	0	0	0	0	0	0	0	0	0	0	0	0	0	0	0	0	0	0	0	0	1.11453e+06	1.62185e+06	0	0	959463	0	0	0	0	Nucleolar pre-ribosomal-associated protein 1	O60287	URB1
1562.1	0	0	0	0	0	0	0	0	0	0	0	0	0	0	0	0	0	0	0	0	0	0	0	0	0	0	0	0	0	3.79565e+06	0	0	0	0	0	0	0	Aspartyl/asparaginyl beta-hydroxylase	Q12797	ASPH
1563.2	0	0	0	0	0	0	0	0	0	0	0	0	0	0	0	0	0	0	0	0	0	0	0	0	0	0	0	0	0	0	0	0	0	0	470000	0	0	60S acidic ribosomal protein P2	P05387	RPLP2
1564.1	0	0	0	0	0	0	0	0	0	0	0	0	0	0	0	0	0	0	0	0	0	0	0	0	0	0	0	0	0	0	129000	0	1.46291e+06	0	260000	0	0	Protein capicua homolog	I3L2J0	CIC
1565.1	0	0	360500	0	3.87708e+06	3.07445e+06	0	0	0	0	0	0	0	0	0	0	0	0	0	0	0	0	0	0	0	164473	0	0	0	0	0	0	5.16213e+06	3.4973e+06	0	1.62489e+06	0	Prostasin	Q16651	PRSS8
1566.1	0	0	0	0	0	0	0	0	0	0	0	0	0	0	0	0	0	0	0	0	0	0	0	0	0	0	0	0	0	0	249000	0	257194	0	0	0	0	Sushi, von Willebrand factor type A, EGF and pentraxin domain-containing protein 1	Q4LDE5	SVEP1
1567.1	0	0	0	0	0	0	0	0	0	0	0	0	0	0	0	0	0	0	0	0	0	644112	0	0	0	0	0	0	0	0	0	0	260843	0	0	0	0	Melanoma-associated antigen D2	Q9UNF1	MAGED2
1568.1	0	0	0	0	0	0	0	0	0	0	0	0	0	0	0	0	0	0	0	0	0	0	0	0	0	0	0	0	1.46997e+06	0	229000	0	0	0	0	0	0	DNA polymerase	E7ETS8	POLE
1569.1	2640000	1.3348e+06	1.95805e+06	0	3.74104e+06	0	0	0	0	0	0	0	0	0	0	0	0	0	0	0	0	0	1870000	3.48037e+06	1.26434e+06	2.29397e+06	446188	598889	0	0	0	2.76988e+06	229833	0	0	1.0569e+06	0	Protein RRP5 homolog	Q14690	PDCD11
1570.1	0	162996	0	0	0	0	0	0	0	0	0	0	0	0	0	0	0	0	0	0	1.01954e+06	0	0	0	0	0	0	0	1.14465e+06	0	253000	0	0	1.08018e+06	0	0	0	Helicase SRCAP	Q6ZRS2	SRCAP
1571.1	0	0	0	0	0	0	0	0	0	0	0	0	0	0	0	0	0	0	0	591327	0	0	134000	0	0	0	149718	0	0	0	0	0	0	801281	0	2.86872e+06	906140	Transmembrane 9 superfamily member 3	Q9HD45	TM9SF3
1572.1	0	0	0	0	0	0	0	0	0	0	0	0	0	0	0	0	0	0	0	0	0	0	0	0	0	0	0	0	0	0	0	0	0	0	0	672245	0	Disks large homolog 5	Q8TDM6	DLG5
1573.1	370000	1.15125e+06	920464	0	632575	0	0	0	0	0	0	0	0	0	0	0	0	0	0	954356	0	354816	263000	617707	0	0	0	791778	0	3.03142e+06	0	0	0	3.36449e+07	375000	596752	1.66391e+06	Lysosomal Pro-X carboxypeptidase	P42785	PRCP
1574.1	0	0	0	0	0	0	0	0	0	0	0	0	0	0	0	0	0	0	0	0	0	0	0	0	0	0	0	0	0	0	139000	0	0	0	379000	0	0	Spermatogenesis-associated protein 31C1	P0DKV0	SPATA31C1
1574.2	0	0	0	0	0	0	0	0	0	0	0	0	0	0	0	0	0	0	0	0	0	0	0	0	0	0	0	0	0	0	0	0	0	0	0	485310	0	Spermatogenesis-associated protein 31A1	Q5TZJ5	SPATA31A1
1575.1	0	0	0	0	0	0	0	0	0	0	0	0	0	0	0	0	0	0	0	0	0	0	0	0	0	0	0	0	0	1.17181e+06	0	0	0	548944	1180000	2.21445e+06	0	Isoform 3 of Protein ECT2	Q9H8V3-3	ECT2
1576.1	0	0	0	0	1982750	0	0	0	0	0	0	0	0	0	0	0	0	0	0	0	0	0	0	0	0	0	0	0	0	0	0	0	0	0	623000	0	0	AT-rich interactive domain-containing protein 2	Q68CP9	ARID2
1577.1	0	0	0	0	0	0	0	0	0	0	0	0	0	0	0	0	0	0	0	0	0	0	0	728341	0	0	0	0	0	2.79366e+06	0	0	0	0	0	0	0	Phosphatidylinositol 4,5-bisphosphate 3-kinase catalytic subunit delta isoform	Q5SR50	PIK3CD
1578.1	0	0	0	0	0	0	0	0	0	0	0	0	0	0	0	0	0	0	0	0	0	0	0	0	0	0	0	0	0	1.40108e+06	404000	0	313741	1.58928e+06	0	0	0	Transcription termination factor 1	Q15361	TTF1
1579.1	0	0	0	0	0	0	0	0	0	0	0	0	0	0	0	0	0	0	0	0	0	0	0	0	0	160145	0	0	1.49407e+06	2.87009e+07	0	0	1.49209e+07	3.87802e+07	0	1.45953e+06	0	Alpha/beta hydrolase domain-containing protein 14B	Q96IU4	ABHD14B
1580.1	599000	177680	0	0	0	0	0	0	0	0	0	0	0	0	0	0	0	0	0	0	0	0	0	0	0	0	0	0	0	0	0	0	0	0	1360000	0	0	Coagulation factor XI	P03951	F11
1581.1	0	779737	0	3.73395e+06	425118	6.39377e+06	0	0	0	9.44291e+06	0	0	0	0	0	0	0	322042	202000	0	0	0	1970000	0	2.26539e+06	385214	0	1960000	9.39817e+06	4.14379e+07	1880000	0	3.62991e+07	0	3240000	1.83699e+07	0	Microfibril-associated glycoprotein 4	P55083	MFAP4
1582.1	0	0	0	0	0	0	0	0	0	0	0	0	0	0	0	0	0	0	0	0	0	0	0	0	0	0	283129	273778	0	0	124000	0	0	0	281000	0	0	Kelch-like protein 24	Q6TFL4	KLHL24
1583.1	0	0	0	0	0	0	0	0	0	0	0	0	0	0	0	0	0	0	0	0	0	0	0	0	0	0	0	295556	1.13862e+07	0	0	0	202472	0	2100000	0	0	von Willebrand factor A domain-containing protein 8	A3KMH1	VWA8
1584.1	0	0	0	0	0	0	0	0	0	0	0	0	0	0	0	0	0	0	0	0	0	0	0	0	0	0	0	0	0	0	0	0	0	3.80719e+06	0	1.07128e+06	0	Vesicle-associated membrane protein-associated protein B/C	O95292	VAPB
1585.1	0	0	0	0	0	0	0	0	0	0	0	0	0	0	0	0	0	0	0	0	0	1431360	0	0	357145	0	0	0	0	1.53694e+06	0	0	0	0	0	0	0	Kinesin-like protein KIF27	Q86VH2	KIF27
1586.1	0	0	0	0	0	0	0	0	0	0	0	0	0	0	0	0	0	0	0	0	0	0	0	0	0	0	0	0	0	0	115000	0	0	0	0	0	181935	Isoleucine--tRNA ligase, mitochondrial	Q9NSE4	IARS2
1587.1	0	0	0	0	0	0	0	0	0	0	0	0	0	0	0	0	0	0	0	0	0	0	0	0	0	0	0	0	0	0	1310000	0	0	0	0	798066	0	GRAM domain-containing protein 1C	Q8IYS0	GRAMD1C
1588.1	0	0	0	0	0	2.01336e+06	0	0	0	0	0	0	0	0	0	0	0	0	0	0	0	0	0	0	0	0	0	0	0	0	0	0	0	4.32957e+06	0	0	0	Phosphate carrier protein, mitochondrial	Q00325	SLC25A3
1589.1	233000	0	0	0	394509	0	0	0	0	0	0	0	0	0	0	0	0	0	0	0	0	0	0	523207	0	0	0	0	0	0	0	0	8.59139e+06	5.75506e+06	0	0	204897	Nuclear ubiquitous casein and cyclin-dependent kinase substrate 1	Q9H1E3	NUCKS1
1590.1	0	0	565454	0	0	2.68448e+06	0	0	0	0	0	0	0	0	0	0	0	0	0	0	0	0	0	0	0	0	0	233333	0	2.0719e+07	652000	0	0	0	187000	0	0	Protein unc-80 homolog	Q8N2C7	UNC80
1591.1	0	0	0	0	0	0	0	0	0	0	0	0	0	0	0	0	0	0	0	0	0	510048	0	0	0	0	149718	0	0	1.07841e+06	0	0	0	0	0	2.56675e+06	0	Leucine-rich repeats and immunoglobulin-like domains protein 3	Q6UXM1	LRIG3
1592.1	0	0	0	0	0	0	0	0	0	0	0	0	0	0	0	0	0	0	0	0	0	0	0	0	0	0	0	169556	0	0	132000	0	820833	0	0	2.43015e+06	0	Transient receptor potential cation channel subfamily M member 2	E9PGK7	TRPM2
1593.1	470000	0	0	0	0	0	412000	0	0	0	0	0	0	0	0	0	0	0	0	0	0	0	707000	0	0	0	0	0	638593	1.06991e+06	116000	0	0	0	0	0	0	Coiled-coil domain-containing protein 40	Q4G0X9	CCDC40
1594.1	0	0	0	0	0	0	0	0	0	0	0	0	0	0	0	0	0	0	0	0	0	0	0	0	0	0	0	0	0	3.1503e+06	0	0	6.29306e+06	0	0	0	0	Beta-parvin	Q9HBI1	PARVB
1595.1	0	0	0	0	0	0	0	0	0	0	0	0	0	0	0	0	0	0	0	0	0	0	0	0	0	0	0	0	0	4.97595e+06	0	0	488852	0	0	0	0	Telomerase-binding protein EST1A	Q86US8	SMG6
1596.1	0	0	0	0	0	0	0	0	0	0	0	0	0	0	0	0	0	0	0	0	0	0	0	0	0	0	335012	0	3.97012e+07	4.75517e+06	179000	0	0	3.51944e+06	3110000	3.88248e+06	0	Tau-tubulin kinase 1	Q5TCY1	TTBK1
1597.1	0	0	0	0	0	1.59618e+06	0	0	0	0	0	0	0	0	0	0	0	0	0	0	0	0	0	0	0	0	0	0	0	993491	365000	0	0	0	0	1.23664e+06	0	Retinoic acid-induced protein 1	Q7Z5J4	RAI1
1598.1	0	0	0	0	0	0	0	0	0	0	0	0	0	0	0	0	0	0	0	0	0	0	0	0	0	0	324635	0	0	1.03595e+07	0	0	738750	0	0	0	0	Procollagen C-endopeptidase enhancer 1	Q15113	PCOLCE
1599.1	0	0	0	0	0	0	0	0	0	0	0	0	0	0	0	0	0	0	0	0	0	0	0	0	0	0	0	0	0	0	0	0	0	2.79342e+06	0	0	0	Protein transport protein Sec24A	O95486	SEC24A
1600.1	0	0	0	0	537349	0	0	0	0	0	0	0	0	0	0	0	0	0	0	0	0	0	0	0	0	0	0	0	1.81939e+06	0	0	0	0	0	2940000	0	0	Bromodomain-containing protein 4	O60885	BRD4
1600.2	0	0	0	0	0	0	0	0	0	0	0	0	0	0	0	0	0	0	0	0	0	0	0	0	0	0	0	0	0	0	185000	0	0	0	0	0	0	Bromodomain-containing protein 3	Q15059	BRD3
1601.1	0	239354	0	0	0	0	0	0	0	0	0	890130	0	0	0	0	0	0	0	0	0	0	0	0	0	0	0	0	1.28924e+06	0	441000	0	0	3.34236e+06	0	0	0	Isoform 3 of Wings apart-like protein homolog	Q7Z5K2-3	WAPAL
1603.1	0	0	0	0	0	0	0	0	0	0	0	0	0	0	0	0	0	0	0	0	0	0	0	0	0	0	0	0	0	0	0	0	1.24037e+06	1.44319e+06	0	0	0	Probable ATP-dependent RNA helicase DDX27	Q96GQ7	DDX27
1604.1	0	0	0	0	0	0	0	0	0	0	0	0	0	0	0	0	0	0	0	0	0	0	0	0	378000	0	0	591111	0	0	345000	0	401296	0	0	0	0	1-phosphatidylinositol 4,5-bisphosphate phosphodiesterase beta-2	Q00722	PLCB2
1605.1	265000	640236	931444	326300	0	0	0	0	0	0	0	0	0	0	0	0	0	0	0	935644	0	0	272000	0	328469	0	161576	0	0	0	0	0	244426	0	0	0	0	Transforming growth factor beta-1-induced transcript 1 protein	O43294	TGFB1I1
1606.1	0	0	865566	0	0	0	0	0	0	0	0	0	0	0	0	0	0	0	0	0	0	0	0	0	0	0	0	0	1.71095e+06	0	594000	0	198824	0	0	0	0	Serine-rich coiled-coil domain-containing protein 1	Q9C0I3	CCSER1
1607.1	0	0	0	0	0	0	0	0	0	0	0	0	0	0	0	0	0	0	0	0	0	0	0	0	0	0	0	0	0	0	0	0	0	1.19528e+07	0	0	268486	Heterogeneous nuclear ribonucleoprotein U-like protein 1	Q9BUJ2	HNRNPUL1
1608.1	0	0	0	128950	0	0	0	0	0	0	0	0	0	0	0	0	0	0	0	0	0	0	0	0	0	0	0	0	2.42183e+06	0	0	0	2.64491e+06	0	0	1.64646e+06	0	Isoform 7 of LIM domain-binding protein 3	O75112-7	LDB3
1609.1	0	0	0	0	0	0	0	0	0	0	0	0	0	0	0	0	0	0	0	0	0	0	0	0	0	0	0	0	0	0	0	0	0	1.86818e+06	0	0	2.94981e+06	Pyridoxal-dependent decarboxylase domain-containing protein 1	H3BND4	PDXDC1
1610.1	0	0	0	0	0	0	0	0	0	0	0	0	0	0	0	0	0	0	0	0	0	0	187000	0	0	0	0	0	0	0	0	0	0	0	0	0	0	Ankyrin repeat domain-containing protein 17	O75179	ANKRD17
1610.3	0	0	0	0	0	0	0	0	0	0	0	682685	0	0	0	5.86236e+06	391450	1.06435e+06	0	0	0	0	0	0	0	0	0	0	0	0	0	0	1.01419e+07	0	0	1.59973e+06	0	Isoform 6 of Ankyrin repeat and KH domain-containing protein 1	Q8IWZ3-6	ANKHD1
1611.1	0	0	0	0	0	0	0	0	0	0	0	0	0	0	0	0	0	0	0	0	5.04962e+06	0	0	0	0	0	0	0	0	3.26918e+06	121000	0	0	2.42598e+06	378000	2.23602e+06	0	Isoform long of Serine protease inhibitor Kazal-type 5	Q9NQ38-3	SPINK5
1612.1	0	0	0	0	0	0	0	0	0	0	0	0	0	0	0	0	0	0	0	0	0	0	0	0	0	0	0	0	0	0	0	0	0	1.06247e+06	3320000	0	0	Inactive dual specificity phosphatase 27	Q5VZP5	DUSP27
1613.1	0	0	0	237717	0	0	0	0	2.32132e+06	0	0	0	0	0	0	0	0	0	0	0	0	0	0	0	0	0	0	0	4.10266e+06	0	0	0	0	0	0	1.59973e+06	0	Sodium channel protein type 8 subunit alpha	Q9UQD0	SCN8A
1614.1	0	0	0	362182	0	0	0	0	0	0	0	0	0	0	0	0	0	0	0	0	0	0	0	0	0	0	0	0	0	0	0	0	2.49898e+06	1.31924e+07	0	4.34982e+06	0	Zinc finger protein 609	O15014	ZNF609
1615.1	0	0	0	0	0	0	0	0	0	0	0	0	0	0	0	0	0	0	0	0	0	0	0	0	0	0	0	0	0	0	0	0	2.68139e+06	0	0	0	0	G antigen family C member 1	O60829	PAGE4
1616.1	0	0	0	0	0	0	0	0	0	0	0	0	0	0	0	0	0	0	0	0	0	0	0	0	0	0	0	0	0	0	0	0	0	0	0	0	3.03813e+06	Solute carrier family 15 member 2	Q16348	SLC15A2
1617.1	207000	0	0	273599	0	0	0	0	0	0	0	0	0	0	0	0	0	0	0	0	0	0	0	0	0	0	0	0	0	0	114000	0	0	0	0	0	0	Isoform 3 of Shootin-1	A0MZ66-3	KIAA1598
1618.1	0	0	0	0	0	0	0	0	0	0	0	0	0	0	0	0	0	0	0	0	0	360864	237000	299634	0	0	0	0	4.56654e+06	7.32806e+06	0	0	0	5.79933e+06	0	1.49547e+06	925570	CADM1 protein	Q9BY67	CADM1
1619.1	0	0	0	0	0	0	0	0	0	0	0	0	0	0	0	0	0	0	0	0	0	0	0	0	0	0	0	0	0	1.07841e+06	0	0	0	1.02263e+06	0	0	0	HEAT repeat-containing protein 6	Q6AI08	HEATR6
1620.1	0	0	0	0	0	0	0	0	0	0	0	0	0	0	0	0	0	0	0	0	0	0	0	0	0	0	0	0	0	1.11237e+06	174000	0	0	0	0	0	0	Canalicular multispecific organic anion transporter 1	Q92887	ABCC2
1621.1	0	0	0	0	0	0	0	0	0	0	0	0	0	0	0	0	0	0	0	0	0	0	0	0	0	0	0	0	927768	925560	0	0	379407	2.58092e+06	203000	0	0	Cleavage and polyadenylation specificity factor subunit 1	Q10570	CPSF1
1622.1	0	0	0	0	0	0	0	0	0	0	0	0	0	0	0	0	0	0	0	1.27996e+06	0	0	0	0	0	0	0	0	1.06633e+06	0	0	0	0	0	0	0	6.30589e+06	Enoyl-CoA hydratase, mitochondrial	P30084	ECHS1
1623.1	0	0	0	0	0	0	0	0	0	0	0	0	0	0	0	0	0	0	0	0	0	0	0	0	0	0	0	0	0	0	0	0	656667	9.47371e+06	0	0	0	Eukaryotic translation initiation factor 3 subunit I	Q13347	EIF3I
1624.1	0	0	0	0	0	0	0	0	0	0	0	0	0	0	0	0	0	0	0	0	0	0	246000	0	0	0	0	0	0	0	0	0	0	9.11955e+06	0	0	0	Cytochrome c oxidase subunit 5B, mitochondrial	P10606	COX5B
1625.1	334000	279002	237893	371152	782217	0	0	0	0	0	0	0	0	416400	0	0	0	0	0	0	0	0	167000	0	396248	0	214941	0	2.41581e+06	2.70026e+06	584000	0	0	0	247000	3.54816e+06	0	Isoform 2 of Probable phospholipid-transporting ATPase IK	O60423-1	ATP8B3
1626.1	0	0	0	0	0	0	0	0	0	0	0	0	0	0	0	0	0	0	0	0	0	0	0	0	0	0	0	0	0	2.13134e+06	447000	0	797120	2.95721e+06	8040000	0	0	Isoform 4 of Protein sidekick-2	Q58EX2-4	SDK2
1627.1	0	0	0	0	0	0	0	0	0	0	0	0	0	0	0	0	0	0	0	0	0	0	0	0	0	0	0	0	0	6.53836e+06	129000	0	662139	0	0	0	0	Isoform 2 of Rho GTPase-activating protein 39	Q9C0H5-2	ARHGAP39
1628.1	0	0	0	0	0	0	0	0	0	0	0	0	0	0	0	0	0	0	0	0	0	0	0	0	0	0	0	0	0	1.78319e+06	0	0	0	0	182000	0	0	U3 small nucleolar RNA-associated protein 14 homolog A	Q9BVJ6	UTP14A
1629.1	0	0	0	0	0	0	0	0	0	0	0	0	0	0	0	0	0	0	0	0	0	347760	185000	0	0	0	0	0	0	0	0	0	0	1.83276e+06	0	0	0	T-complex protein 1 subunit delta	P50991	CCT4
1630.2	0	0	0	0	0	0	0	0	0	0	0	0	0	0	0	0	0	0	0	0	0	149184	0	0	0	0	0	0	0	0	0	0	0	0	0	0	0	Isoform 4 of HEAT repeat-containing protein 7A	Q8NDA8-4	MROH1
1631.1	0	0	0	0	0	0	0	0	0	0	0	0	0	0	0	0	0	0	0	0	0	0	0	0	0	180344	0	0	0	0	0	0	0	0	126000	0	0	Trifunctional enzyme subunit alpha, mitochondrial	P40939	HADHA
1632.1	0	0	0	0	340094	0	0	0	2.74921e+06	0	0	0	0	0	0	0	0	0	0	0	0	0	0	290415	0	0	0	0	0	0	0	0	0	0	0	0	0	ATP-dependent RNA helicase DDX42	Q86XP3	DDX42
1633.1	0	0	0	0	0	0	0	0	0	0	0	0	0	0	0	0	0	0	0	0	0	0	0	0	271117	0	0	0	0	0	0	0	0	677326	542000	1.70398e+06	0	Cingulin-like protein 1	Q0VF96	CGNL1
1634.1	0	0	0	0	0	0	0	0	0	0	0	0	0	0	0	0	0	0	0	0	0	0	0	0	0	0	0	0	3.43997e+06	0	0	0	0	0	0	0	257888	Trinucleotide repeat-containing gene 6B protein	Q9UPQ9	TNRC6B
1635.1	0	0	195805	0	0	0	0	0	0	0	0	0	0	0	0	0	0	0	0	0	0	0	0	0	0	0	0	0	0	6.02039e+06	516000	0	0	810135	0	0	0	Ribosomal RNA processing protein 1 homolog B	Q14684	RRP1B
1636.1	0	0	0	0	0	0	0	0	0	0	0	0	0	0	0	0	0	0	0	0	0	107856	0	0	0	0	0	0	0	0	0	0	0	4.23218e+06	0	0	0	Cytoplasmic dynein 1 light intermediate chain 1	Q9Y6G9	DYNC1LI1
1638.1	0	0	0	0	0	0	0	0	0	0	0	0	0	0	0	0	0	0	0	0	0	0	0	0	722110	0	0	0	0	0	0	0	0	717169	0	0	0	SET-binding protein	Q9Y6X0	SETBP1
1639.1	0	0	0	0	0	0	0	0	0	0	0	0	0	0	0	0	0	0	0	0	0	0	0	0	0	0	0	0	0	0	0	0	0	0	213000	0	0	Coagulation factor XIII B chain	P05160	F13B
1640.1	0	214391	364160	0	976071	0	0	0	0	0	0	0	0	0	0	0	0	0	0	419168	0	0	0	0	0	0	0	0	801254	0	0	0	0	0	0	0	0	Potassium voltage-gated channel subfamily D member 1	Q9NSA2	KCND1
1640.2	0	0	0	0	0	0	0	0	0	0	0	0	0	0	0	0	0	0	0	0	0	0	0	0	0	0	158612	0	0	0	0	0	0	0	0	0	0	Potassium voltage-gated channel subfamily D member 3	Q9UK17	KCND3
1641.1	0	0	446508	0	0	0	1.71285e+06	0	0	0	0	0	0	0	0	0	0	0	0	0	0	424368	0	285805	810745	0	0	0	0	0	0	331928	1.36441e+06	0	0	0	326776	Pyrin and HIN domain-containing protein 1	Q6K0P9	PYHIN1
1641.2	515000	0	0	0	778816	0	0	0	0	0	0	0	0	0	0	0	0	0	0	0	0	0	0	0	1.04015e+06	653565	0	0	0	0	0	0	0	0	0	0	0	Gamma-interferon-inducible protein 16	Q16666	IFI16
1642.1	0	0	0	0	0	0	0	0	0	0	0	0	0	0	0	0	0	0	0	0	0	0	0	0	310221	0	0	0	3.55443e+06	4.16927e+06	246000	0	0	3.10773e+06	0	0	0	Probable JmjC domain-containing histone demethylation protein 2C	Q15652	JMJD1C
1643.1	155000	165933	550815	0	0	0	0	0	0	0	0	0	0	0	0	0	0	0	0	0	0	0	0	0	0	0	0	0	0	0	0	0	0	0	1410000	643485	0	Hepatocyte growth factor receptor	P08581	MET
1644.1	186000	0	0	0	0	0	0	0	0	0	0	0	0	0	0	0	0	0	0	0	0	0	778000	336512	0	0	0	0	0	0	204000	0	612889	0	0	0	0	Isoform 3 of Forkhead-associated domain-containing protein 1	B1AJZ9-3	FHAD1
1645.1	0	0	0	0	0	0	0	0	0	0	0	0	0	0	0	0	0	0	0	0	0	228816	0	0	0	0	0	0	0	3.49845e+06	0	0	197000	0	0	0	0	Sortilin-related receptor	Q92673	SORL1
1647.1	0	0	0	0	0	0	0	0	0	0	0	0	0	0	0	0	0	0	0	0	0	0	0	0	0	0	0	0	0	1.49448e+06	415000	0	751519	0	148000	460146	0	Sulfotransferase 1C2	B4DLP0	SULT1C2
1648.1	0	0	0	154740	0	0	0	0	0	0	0	0	0	0	0	0	0	0	0	0	0	0	0	0	0	0	0	0	1.45792e+06	0	106000	501325	0	0	0	6.14726e+06	0	Isoform Epsilon of Short transient receptor potential channel 4	Q9UBN4-5	TRPC4
1649.1	0	0	0	0	918255	0	0	0	0	0	0	0	0	0	0	0	0	0	0	0	0	0	0	0	0	0	0	0	0	0	0	0	0	0	0	0	0	Cellular nucleic acid-binding protein	P62633	CNBP
1650.1	0	0	0	0	0	0	0	0	0	0	0	0	0	0	0	0	0	0	0	0	0	0	0	0	0	0	0	0	0	1.75772e+06	0	0	452370	0	0	0	0	Synaptotagmin-like protein 2	J3KP28	SYTL2
1651.1	0	0	0	0	0	0	0	0	1.46553e+06	0	0	0	0	0	0	0	0	0	0	0	0	323568	0	0	0	0	0	0	0	0	0	0	0	0	0	3.91843e+06	634121	Isoform 3 of Fibronectin type 3 and ankyrin repeat domains protein 1	Q8TC84-3	FANK1
1652.1	0	0	0	0	0	0	0	0	0	0	0	0	0	0	0	0	0	0	0	0	0	0	0	0	0	0	0	0	0	0	0	0	0	1.57157e+06	0	0	0	Lysine-specific demethylase 2A	Q9Y2K7	KDM2A
1653.1	0	0	0	0	0	0	0	0	0	0	0	0	0	0	0	0	0	0	0	0	0	0	0	267366	0	0	0	0	0	0	0	0	0	0	0	0	0	Nuclear receptor coactivator 7	Q8NI08	NCOA7
1654.1	0	0	0	0	350297	0	0	0	0	0	0	0	0	0	0	0	0	0	0	0	0	0	0	0	0	155817	157129	0	0	874612	0	0	255370	0	0	0	0	C11orf30 protein	B7ZKU0	C11orf30
1655.1	0	0	0	0	0	0	0	0	0	0	0	0	0	0	0	0	0	0	0	0	0	0	0	378000	0	0	0	0	0	0	0	0	0	0	0	0	0	Cold shock domain containing E1, RNA-binding, isoform CRA_d	G5E9Q2	CSDE1
1656.1	0	0	0	0	0	0	0	0	0	0	0	0	0	0	0	0	0	0	0	0	0	0	0	0	0	0	0	0	0	1.58789e+06	0	0	964935	0	0	0	0	ATP-binding cassette sub-family A member 3	Q99758	ABCA3
1657.1	0	0	0	0	0	0	0	0	0	0	0	0	0	0	0	0	0	0	0	0	0	0	0	0	0	0	0	0	0	1.25672e+06	101000	0	0	2.15593e+06	0	0	0	Isoform 2 of Myosin phosphatase Rho-interacting protein	Q6WCQ1-2	MPRIP
1658.1	0	0	0	0	0	0	0	0	0	0	0	0	0	0	0	0	0	0	0	0	0	0	0	0	0	0	0	0	0	0	0	0	0	708315	0	0	0	Serpin B6	P35237	SERPINB6
1659.1	0	0	0	0	0	0	0	0	0	0	0	0	0	0	0	0	0	0	0	0	0	0	0	0	0	0	0	0	0	0	115000	0	1.16011e+06	911955	132000	0	0	Autophagy-related protein 2 homolog B	Q96BY7	ATG2B
1660.1	778000	0	0	0	0	0	0	0	0	0	0	0	0	0	0	0	0	0	0	0	0	709632	134000	0	0	0	0	0	0	0	0	0	0	0	0	0	0	Neutral amino acid transporter A	P43007	SLC1A4
1661.1	0	0	0	163711	0	0	0	0	0	0	0	0	0	0	0	0	0	0	0	0	0	0	0	0	0	0	0	0	0	1.19728e+06	0	0	0	0	0	0	0	Structural maintenance of chromosomes protein 1A	Q14683	SMC1A
1662.1	0	0	0	0	0	0	0	0	0	0	0	0	0	0	0	0	0	0	0	0	0	0	0	0	0	0	0	0	0	0	121000	0	0	0	0	0	0	Liprin alpha4	B1N949	PPFIA4
1662.2	0	0	0	162589	0	0	0	0	0	0	0	0	0	0	0	0	0	0	177000	0	0	0	0	0	0	0	0	0	0	0	0	0	0	0	0	0	0	Liprin-alpha-1	Q13136	PPFIA1
1662.3	0	0	0	0	0	0	0	0	0	0	0	0	0	0	0	0	0	0	0	0	0	0	0	0	0	0	0	0	0	0	0	0	0	0	0	647080	0	Liprin-alpha-2	O75334	PPFIA2
1664.1	246000	0	0	262386	0	0	0	0	0	0	0	0	0	0	0	0	0	0	0	0	0	0	0	0	0	0	0	0	6.98838e+06	0	0	0	0	0	0	0	0	Mas-related G-protein coupled receptor member F	Q96AM1	MRGPRF
1665.1	0	0	0	0	0	0	0	0	0	0	0	0	0	0	0	0	0	0	0	0	0	0	0	0	0	0	0	0	1.05428e+07	0	279000	0	0	0	0	0	0	Nuclear receptor coactivator 2	Q15596	NCOA2
1666.1	0	0	0	0	0	0	0	0	0	0	0	0	0	0	0	0	0	0	0	0	0	0	0	0	0	0	0	0	0	0	0	0	0	2.56321e+06	0	0	0	Proteasome subunit beta type-5	P28074	PSMB5
1667.1	0	0	0	0	0	0	0	0	0	0	0	0	0	0	0	0	0	0	0	0	0	0	0	0	0	0	0	0	0	0	0	0	550870	548944	0	0	0	Protein LOC285556	D6RIA3	LOC285556
1668.1	0	0	0	0	0	0	0	0	0	3.38067e+06	0	0	0	0	0	0	0	0	0	0	0	0	0	0	0	0	0	0	981988	985000	0	0	0	5.4009e+06	4360000	0	0	Coiled-coil domain-containing protein 148	B8ZZV3	CCDC148
1670.1	0	0	0	261264	0	0	0	0	0	0	0	0	0	0	0	0	0	0	0	0	0	0	0	0	0	0	0	175778	0	0	0	0	0	779146	0	0	0	B-cell lymphoma/leukemia 11A	Q9H165	BCL11A
1671.1	0	0	0	0	0	0	0	0	0	2.94243e+06	0	0	0	0	0	0	0	0	0	0	0	0	0	0	0	0	0	0	0	0	332000	0	0	0	1320000	0	0	Histone-lysine N-methyltransferase SETD2	Q9BYW2	SETD2
1672.1	0	268723	0	0	0	0	0	0	0	0	0	0	0	0	0	0	0	0	0	0	0	0	172000	0	0	0	0	0	0	0	0	0	0	0	0	704599	3.32075e+06	Arginase-2, mitochondrial	P78540	ARG2
1673.1	0	0	0	0	0	0	0	0	0	0	0	0	0	0	0	0	0	0	0	0	0	0	0	0	0	0	0	0	0	4.87405e+06	0	0	0	0	466000	0	0	Tyrosine-protein phosphatase non-receptor type 14	Q15678	PTPN14
1674.1	0	0	0	0	0	0	0	0	0	0	0	0	0	0	0	0	0	0	0	0	0	0	0	0	0	0	0	0	0	0	0	0	946694	0	0	0	0	Cadherin-related family member 3	F5H0Z2	CDHR3
1675.1	0	0	0	0	0	0	0	0	0	0	0	0	0	0	0	0	0	0	0	0	0	0	0	0	0	0	0	0	0	2.67478e+06	0	0	0	1.09789e+07	129000	0	0	Isoform 2 of Echinoderm microtubule-associated protein-like 6	Q6ZMW3-2	EML6
1676.1	0	0	0	0	0	0	0	0	0	0	0	0	0	0	0	0	0	0	0	0	0	0	0	0	0	0	0	0	0	0	0	0	0	3.0856e+07	0	0	0	Proteasome subunit beta type-3	P49720	PSMB3
1677.1	0	220265	0	0	0	0	0	0	0	0	0	0	0	0	0	0	0	0	0	0	0	0	0	0	0	0	0	0	0	0	0	0	435954	1.62912e+06	0	0	0	Ankyrin repeat and sterile alpha motif domain-containing protein 1B	J3QSU0	ANKS1B
1678.1	0	0	0	0	0	0	0	0	0	0	0	0	0	0	0	0	0	0	0	0	0	0	0	0	0	0	0	0	0	2.12284e+06	117000	0	476083	4.51551e+06	0	0	0	Isoform 2 of F-box/WD repeat-containing protein 10	Q5XX13-2	FBXW10
[truncated: 7,293 more rows]
